# Supplementary material for: Construction of a High-Density American Cranberry (Vaccinium macrocarpon Ait.) Composite Map Using Genotyping-by-Sequencing for Multi-pedigree Linkage Mapping
Source: G3 (Bethesda). 2017 Mar 1;7(4):1177–89. doi: 10.1534/g3.116.037556 (PMC5386866; doi:10.1534/g3.116.037556)
Supplement: Supplementary file 2 [file 1177FileS2.csv]

marker	LG	Composite Map Position	[BGx(BLxNL)]95	GH1x35	Mullica Queen	Crimson Queen	Mullica Queen	Stevens	Polashock et al. (2014) scaffold	Predicted CDS
scaffold_53968_1097	1	0	NA	NA	NA	NA	0	NA	>scaffold_53968	NA
scaffold_2652_11004	1	0	NA	NA	NA	NA	0	NA	>scaffold_2652	g4810.t1
scaffold_11414_3187	1	0	NA	NA	NA	NA	0	NA	>scaffold_11414	g14278.t1
scaffold_11414_3221	1	0	NA	NA	NA	NA	0	NA	#N/A	#N/A
scaffold_14462_3128	1	0	NA	NA	NA	NA	0	NA	>scaffold_14462	NA
scaffold_39065_3280	1	0	NA	NA	NA	NA	0	NA	>scaffold_39065	NA
scaffold_8248_6311	1	0	NA	NA	NA	NA	0	NA	>scaffold_8248	g11307.t1
scaffold_93931_607	1	0	NA	NA	NA	NA	0	NA	>scaffold_93931	NA
scaffold_1312_1044	1	0.45	NA	NA	NA	NA	0	0	>scaffold_1312	g2746.t1
SCF138607	1	0.45	NA	NA	NA	NA	0	0	>scaffold_46600	g32052.t1
scaffold_19157_2172	1	0.45	NA	NA	NA	NA	0	0	>scaffold_19157	NA
scaffold_23874_167	1	1.47	0	NA	NA	NA	NA	NA	>scaffold_23874	g22986.t1
scaffold_7138_290	1	1.47	0	NA	NA	NA	NA	0	>scaffold_7138	NA
scaffold_18618_147	1	1.47	0	NA	NA	NA	NA	NA	>scaffold_18618	g19702.t1
scaffold_33444_1678	1	1.47	0	NA	NA	NA	NA	0	>scaffold_33444	NA
scaffold_33444_1679	1	1.47	0	NA	NA	NA	NA	0	#N/A	#N/A
scaffold_48833_933	1	1.47	0	NA	NA	NA	NA	NA	>scaffold_48833	NA
scaffold_48833_935	1	1.47	0	NA	NA	NA	NA	NA	#N/A	#N/A
scaffold_48833_937	1	1.47	0	NA	NA	NA	NA	NA	#N/A	#N/A
scaffold_48833_951	1	1.47	0	NA	NA	NA	NA	NA	#N/A	#N/A
scaffold_54537_1893	1	1.47	0	NA	NA	NA	NA	NA	>scaffold_54537	NA
scaffold_54537_1898	1	1.47	0	NA	NA	NA	NA	NA	#N/A	#N/A
scaffold_54537_1937	1	1.47	0	NA	NA	NA	NA	NA	#N/A	#N/A
scaffold_54537_2005	1	1.47	0	NA	NA	NA	NA	NA	#N/A	#N/A
scaffold_54537_2035	1	1.47	0	NA	NA	NA	NA	NA	#N/A	#N/A
scaffold_54537_2052	1	1.47	0	NA	NA	NA	NA	NA	#N/A	#N/A
scaffold_7514_3882	1	1.47	0	NA	NA	NA	NA	0	>scaffold_7514	g10585.t1
scaffold_91922_297	1	1.47	0	NA	NA	NA	NA	0	>scaffold_91922	NA
scaffold_53968_1134	1	2.11	0	0	NA	NA	NA	NA	#N/A	#N/A
scaffold_109849_178	1	2.11	NA	0	NA	NA	0	NA	>scaffold_109849	NA
scaffold_7138_265	1	2.11	NA	0	NA	NA	0	0	#N/A	#N/A
scaffold_7138_268	1	2.11	NA	0	NA	NA	0	0	#N/A	#N/A
scaffold_7138_293	1	2.11	NA	0	NA	NA	0	0	#N/A	#N/A
scaffold_35314_2820	1	2.11	NA	NA	NA	NA	NA	0	>scaffold_35314	NA
scaffold_14462_3037	1	2.11	NA	NA	NA	NA	NA	0	#N/A	#N/A
scaffold_17891_4953	1	2.11	NA	NA	NA	NA	NA	0	>scaffold_17891	NA
scaffold_124213_198	1	2.9	1.43	0	NA	NA	NA	NA	>scaffold_124213	NA
scaffold_27699_4259	1	2.9	NA	0	NA	NA	NA	NA	>scaffold_27699	NA
scaffold_65323_1244	1	2.9	NA	0	NA	NA	NA	NA	>scaffold_65323	NA
scaffold_76130_520	1	2.9	NA	0	NA	NA	NA	NA	>scaffold_76130	NA
scaffold_16810_3436	1	2.9	NA	0	NA	NA	NA	NA	>scaffold_16810	NA
scaffold_16810_3459	1	2.9	NA	0	NA	NA	NA	NA	#N/A	#N/A
scaffold_16810_3463	1	2.9	NA	0	NA	NA	NA	NA	#N/A	#N/A
scaffold_16810_3565	1	2.9	NA	0	NA	NA	NA	NA	#N/A	#N/A
scaffold_16810_3591	1	2.9	NA	0	NA	NA	NA	NA	#N/A	#N/A
scaffold_16810_3636	1	2.9	NA	0	NA	NA	NA	NA	#N/A	#N/A
scaffold_65323_1295	1	2.9	NA	0	NA	NA	NA	NA	#N/A	#N/A
scaffold_8624_6846	1	2.9	NA	0	NA	NA	NA	NA	>scaffold_8624	g11662.t1
SCF4386	1	2.9	NA	0	NA	NA	NA	NA	>scaffold_60518	NA
scaffold_9628_2399	1	6.31	NA	3.41	NA	NA	NA	NA	>scaffold_9628	g12623.t1
scaffold_53968_1035	1	6.31	NA	3.41	NA	NA	NA	NA	#N/A	#N/A
scaffold_9628_2504	1	6.31	NA	3.41	NA	NA	NA	NA	#N/A	#N/A
scaffold_76161_1307	1	7.51	0	NA	NA	NA	NA	8.98	>scaffold_76161	NA
scaffold_11402_4025	1	7.51	0	NA	NA	NA	NA	8.98	>scaffold_11402	NA
scaffold_3169_10335	1	7.51	0	NA	NA	NA	NA	8.98	>scaffold_3169	g5534.t1
scaffold_103838_294	1	7.51	1.43	3.41	NA	NA	9.01	NA	>scaffold_103838	NA
scaffold_19502_3457	1	7.51	6.04	NA	NA	NA	NA	8.98	>scaffold_19502	NA
scaffold_11266_2720	1	7.51	6.04	NA	NA	NA	NA	NA	>scaffold_11266	NA
scaffold_32919_297	1	7.51	6.04	NA	NA	NA	NA	NA	>scaffold_32919	g27347.t1
scaffold_34590_3437	1	7.51	6.04	NA	NA	NA	NA	NA	>scaffold_34590	g28013.t1
scaffold_11648_1119	1	7.51	7.11	3.41	NA	NA	NA	8.98	>scaffold_11648	g14472.t1
scaffold_119801_313	1	7.51	NA	5.4	NA	NA	7.51	4.49	>scaffold_119801	NA
scaffold_2968_8231	1	7.51	NA	NA	NA	NA	7.51	8.98	>scaffold_2968	g5233.t1
scaffold_59245_719	1	8.9	NA	NA	0	NA	NA	NA	>scaffold_59245	NA
scaffold_81081_492	1	8.9	NA	NA	0	NA	NA	NA	>scaffold_81081	NA
scaffold_9160_2298	1	9.43	NA	5.4	NA	NA	NA	8.98	>scaffold_9160	g12179.t1
scaffold_9160_2381	1	9.43	NA	5.4	NA	NA	NA	8.98	#N/A	#N/A
scaffold_1100_4209	1	9.43	NA	NA	NA	NA	NA	8.98	>scaffold_1100	g2377.t1
scaffold_1100_4227	1	9.43	NA	NA	NA	NA	NA	8.98	#N/A	#N/A
scaffold_1106_7349	1	9.43	NA	NA	NA	NA	NA	8.98	>scaffold_1106	g2386.t1
scaffold_3673_1458	1	9.43	NA	NA	NA	NA	NA	8.98	>scaffold_3673	g6229.t1
scaffold_3766_574	1	9.43	NA	NA	NA	NA	NA	8.98	>scaffold_3766	g6348.t1
scaffold_3766_604	1	9.43	NA	NA	NA	NA	NA	8.98	#N/A	#N/A
scaffold_4368_8707	1	9.43	NA	NA	NA	NA	NA	8.98	>scaffold_4368	g7109.t1
scaffold_76507_369	1	9.43	NA	NA	NA	NA	NA	8.98	>scaffold_76507	NA
scaffold_76507_384	1	9.43	NA	NA	NA	NA	NA	8.98	#N/A	#N/A
vm51985	1	9.43	NA	NA	NA	NA	NA	8.98	>scaffold_6873	g9961.t1
scaffold_26476_4152	1	9.43	NA	5.4	NA	NA	NA	NA	>scaffold_26476	NA
scaffold_134917_143	1	9.72	8.25	NA	NA	NA	NA	NA	>scaffold_134917	NA
scaffold_15733_1219	1	9.72	8.25	NA	NA	NA	NA	10.47	>scaffold_15733	g17674.t1
scaffold_35889_2207	1	9.72	8.25	NA	NA	NA	NA	NA	>scaffold_35889	NA
scaffold_32919_317	1	10.57	NA	6.54	NA	NA	NA	NA	#N/A	#N/A
scaffold_134917_129	1	10.57	10.83	6.54	NA	NA	NA	8.98	#N/A	#N/A
scaffold_9050_2056	1	11.12	NA	NA	NA	NA	9.01	NA	>scaffold_9050	g12075.t1
scaffold_9050_2066	1	11.12	NA	NA	NA	NA	9.01	NA	#N/A	#N/A
scaffold_96465_597	1	11.23	10.83	NA	NA	NA	NA	NA	>scaffold_96465	NA
scaffold_96465_621	1	11.23	10.83	NA	NA	NA	NA	NA	#N/A	#N/A
scaffold_71113_927	1	12.56	NA	8.53	NA	NA	NA	NA	>scaffold_71113	NA
scaffold_71113_855	1	12.56	NA	8.53	NA	NA	NA	NA	#N/A	#N/A
vm55441	1	12.85	12.51	NA	NA	NA	NA	NA	>scaffold_18065	NA
scaffold_324_4853	1	14.11	NA	NA	NA	NA	12	10.47	>scaffold_324	g903.t1
scaffold_40197_1814	1	14.11	NA	NA	NA	NA	NA	10.47	>scaffold_40197	NA
scaffold_65439_1077	1	14.11	NA	NA	NA	NA	NA	10.47	>scaffold_65439	NA
scaffold_40197_1830	1	14.11	NA	NA	NA	NA	NA	10.47	#N/A	#N/A
scaffold_40197_1833	1	14.11	NA	NA	NA	NA	NA	10.47	#N/A	#N/A
scaffold_31163_2598	1	14.48	14.22	NA	NA	NA	12	10.47	>scaffold_31163	NA
scaffold_38320_1959	1	14.48	NA	NA	NA	NA	12	NA	>scaffold_38320	NA
scaffold_128374_188	1	14.48	NA	NA	NA	NA	12	NA	>scaffold_128374	NA
scaffold_16410_888	1	15.69	14.22	11.66	NA	NA	NA	NA	>scaffold_16410	NA
scaffold_1276_909	1	15.69	15.35	11.66	NA	NA	12	11.97	>scaffold_1276	g2687.t1
scaffold_38320_1958	1	15.69	NA	11.66	NA	NA	NA	NA	#N/A	#N/A
scaffold_25619_774	1	15.97	NA	11.94	NA	NA	NA	NA	>scaffold_25619	g23927.t1
scaffold_25619_855	1	15.97	NA	11.94	NA	NA	13.49	NA	#N/A	#N/A
scaffold_5_30366	1	15.97	NA	11.94	NA	NA	NA	NA	>scaffold_5	g62.t1
scaffold_93161_158	1	15.97	NA	NA	NA	NA	13.49	NA	>scaffold_93161	NA
scaffold_5_2181	1	15.97	NA	NA	NA	NA	13.49	NA	#N/A	#N/A
scaffold_5_24523	1	15.97	NA	NA	NA	NA	13.49	NA	#N/A	#N/A
scaffold_5_30383	1	15.97	NA	NA	NA	NA	13.49	NA	#N/A	#N/A
scaffold_5_24496	1	16.14	17.91	11.94	NA	NA	NA	11.97	#N/A	#N/A
scaffold_25619_730	1	16.14	17.91	11.94	NA	NA	NA	11.97	#N/A	#N/A
scaffold_81281_87	1	16.14	NA	NA	NA	NA	NA	11.97	>scaffold_81281	NA
scaffold_2223_1295	1	16.44	17.91	12.24	NA	NA	NA	NA	>scaffold_2223	g4194.t1
scaffold_152086_169	1	16.89	18.15	NA	NA	NA	NA	11.97	>scaffold_152086	NA
scaffold_39501_2089	1	16.89	18.15	NA	NA	NA	NA	NA	>scaffold_39501	NA
scaffold_144559_357	1	18.24	NA	14.21	NA	NA	13.49	NA	>scaffold_144559	NA
scaffold_144559_324	1	18.41	18.15	NA	NA	0	NA	13.46	#N/A	#N/A
scaffold_35569_2846	1	18.41	NA	14.21	NA	0	NA	NA	>scaffold_35569	NA
scaffold_144559_382	1	18.41	NA	14.21	NA	0	NA	NA	#N/A	#N/A
scaffold_35569_2857	1	18.41	NA	14.21	NA	0	NA	NA	#N/A	#N/A
SCF3551	1	18.41	NA	NA	0	0	13.49	13.46	>scaffold_9000	g12024.t1
scaffold_22637_3389	1	18.41	NA	NA	NA	NA	NA	13.46	>scaffold_22637	g22257.t1
scaffold_39501_2101	1	18.41	NA	NA	NA	NA	NA	13.46	#N/A	#N/A
scaffold_42029_822	1	19.24	NA	NA	0	0	NA	NA	>scaffold_42029	NA
scaffold_32098_1940	1	19.38	NA	15.35	NA	NA	NA	NA	>scaffold_32098	NA
scaffold_42029_793	1	20.58	21.84	NA	NA	NA	21	16.44	#N/A	#N/A
scaffold_7200_6757	1	20.58	21.84	16.55	NA	NA	NA	NA	>scaffold_7200	g10286.t1
scaffold_42029_741	1	20.58	21.84	NA	NA	NA	21	14.95	#N/A	#N/A
scaffold_7200_6795	1	20.58	21.84	16.55	NA	NA	NA	NA	#N/A	#N/A
scaffold_7200_6806	1	20.58	21.84	16.55	NA	NA	NA	NA	#N/A	#N/A
scaffold_1443_11261	1	20.58	NA	16.55	NA	0	NA	NA	>scaffold_1443	g2956.t1
scaffold_93161_251	1	20.58	NA	NA	NA	0	NA	NA	#N/A	#N/A
scaffold_35238_2084	1	20.58	NA	NA	NA	0	NA	NA	>scaffold_35238	NA
scaffold_93161_127	1	20.58	NA	NA	NA	0	NA	NA	#N/A	#N/A
scaffold_35238_2100	1	20.58	NA	NA	NA	0	NA	NA	#N/A	#N/A
scaffold_426_4354	1	21.65	NA	17.62	0	0	25.49	NA	>scaffold_426	g1125.t1
scaffold_22637_3414	1	21.92	NA	17.62	NA	NA	25.49	NA	#N/A	#N/A
scaffold_40397_985	1	22.22	NA	18.19	NA	NA	NA	NA	>scaffold_40397	NA
scaffold_205740_92	1	22.22	NA	18.19	2.98	NA	25.49	NA	>scaffold_205740	NA
scaffold_131775_75	1	22.49	NA	18.19	NA	2.98	NA	NA	>scaffold_131775	NA
scaffold_55219_1486	1	22.62	26.69	NA	2.98	2.98	NA	NA	>scaffold_55219	NA
scaffold_15858_3067	1	22.62	26.69	NA	NA	2.98	NA	13.46	>scaffold_15858	NA
scaffold_3612_3319	1	22.62	26.69	NA	2.98	2.98	25.49	NA	>scaffold_3612	g6138.t1
scaffold_3612_3955	1	22.62	NA	NA	NA	2.98	NA	NA	#N/A	#N/A
scaffold_31849_429	1	23.21	NA	18.19	6.55	3.57	25.49	NA	>scaffold_31849	NA
scaffold_33009_2143	1	23.21	NA	NA	NA	3.57	NA	17.94	>scaffold_33009	NA
scaffold_143114_330	1	23.21	NA	NA	NA	3.57	NA	NA	>scaffold_143114	NA
scaffold_5536_5875	1	23.88	NA	NA	NA	NA	25.49	17.94	>scaffold_5536	NA
scaffold_5536_5876	1	23.88	NA	NA	NA	NA	25.49	17.94	#N/A	#N/A
scaffold_24552_1898	1	24.28	26.69	22.17	6.55	4.77	25.49	17.94	>scaffold_24552	g23366.t1
scaffold_10162_13	1	24.28	27.34	NA	NA	NA	NA	17.94	>scaffold_10162	g13158.t1
scaffold_10162_15	1	24.28	27.34	NA	NA	NA	NA	17.94	#N/A	#N/A
scaffold_11023_1074	1	24.28	27.34	NA	NA	NA	NA	NA	>scaffold_11023	g13953.t1
scaffold_23397_359	1	24.28	27.34	NA	NA	NA	NA	NA	>scaffold_23397	NA
scaffold_16654_4278	1	24.28	NA	NA	NA	NA	NA	17.94	>scaffold_16654	NA
scaffold_22318_2907	1	24.28	NA	NA	NA	NA	NA	17.94	>scaffold_22318	NA
scaffold_62395_1781	1	24.41	27.47	22.17	6.55	4.77	25.49	17.94	>scaffold_62395	NA
scaffold_62395_1380	1	25.01	NA	23.41	6.55	4.77	NA	NA	#N/A	#N/A
scaffold_58422_187	1	25.01	NA	NA	7.15	NA	NA	NA	>scaffold_58422	NA
scaffold_115288_495	1	25.01	NA	NA	7.15	NA	NA	NA	>scaffold_115288	NA
scaffold_32358_2578	1	25.21	27.66	23.55	NA	4.77	NA	NA	>scaffold_32358	NA
scaffold_58422_200	1	25.21	NA	23.41	7.15	NA	28.48	NA	#N/A	#N/A
scaffold_64688_441	1	25.21	NA	23.41	NA	4.77	NA	NA	>scaffold_64688	NA
scaffold_64688_510	1	25.21	NA	23.41	NA	4.77	NA	NA	#N/A	#N/A
scaffold_8782_6448	1	25.38	29.64	23.72	NA	NA	NA	17.94	>scaffold_8782	NA
scaffold_44732_1519	1	25.38	32.48	NA	NA	4.77	NA	17.94	>scaffold_44732	NA
scaffold_7231_3539	1	25.38	32.48	NA	NA	8.28	NA	17.94	>scaffold_7231	g10308.t1
scaffold_31190_1690	1	25.38	NA	NA	7.15	NA	25.49	19.43	>scaffold_31190	NA
scaffold_6810_4490	1	25.38	NA	NA	7.74	NA	26.99	19.43	>scaffold_6810	g9891.t1
scaffold_6810_4577	1	25.38	NA	NA	7.74	NA	28.48	19.43	#N/A	#N/A
scaffold_6810_4638	1	25.38	NA	NA	7.74	NA	28.48	19.43	#N/A	#N/A
scaffold_9033_5327	1	25.38	NA	NA	7.74	NA	26.99	19.43	>scaffold_9033	g12058.t1
scaffold_55875_1442	1	25.47	NA	NA	7.74	NA	NA	NA	>scaffold_55875	NA
scaffold_6810_4781	1	25.47	NA	NA	7.74	NA	NA	NA	#N/A	#N/A
scaffold_9033_5259	1	25.47	NA	NA	7.74	NA	NA	NA	#N/A	#N/A
scaffold_6810_7280	1	25.47	NA	NA	7.74	NA	NA	NA	#N/A	#N/A
scaffold_45513_1234	1	28.78	NA	27.12	NA	NA	NA	NA	>scaffold_45513	NA
scaffold_35977_2889	1	29.04	NA	NA	NA	8.28	NA	NA	>scaffold_35977	NA
scaffold_35977_2922	1	29.04	NA	NA	NA	8.28	NA	NA	#N/A	#N/A
scaffold_36886_1616	1	29.42	32.48	NA	NA	NA	NA	NA	>scaffold_36886	g28894.t1
scaffold_32358_2565	1	29.42	32.48	NA	NA	NA	NA	NA	#N/A	#N/A
scaffold_6810_4631	1	29.42	32.48	NA	NA	NA	NA	NA	#N/A	#N/A
scaffold_64996_1622	1	29.7	32.48	27.69	NA	8.94	NA	NA	>scaffold_64996	NA
scaffold_45085_2098	1	29.7	32.48	27.69	NA	8.94	NA	NA	>scaffold_45085	g31616.t1
scaffold_62603_693	1	29.7	32.76	28.83	NA	8.94	NA	NA	>scaffold_62603	NA
scaffold_3679_2742	1	29.7	32.76	NA	NA	NA	NA	NA	>scaffold_3679	NA
scaffold_9288_534	1	29.7	32.76	NA	NA	8.94	NA	25.43	>scaffold_9288	g12308.t1
scaffold_95913_1153	1	29.7	32.76	NA	NA	NA	NA	NA	>scaffold_95913	NA
scaffold_7031_3957	1	29.7	33.05	28.83	12.52	10.13	32.97	28.42	>scaffold_7031	NA
scaffold_94985_861	1	29.7	33.05	NA	NA	8.94	NA	25.43	>scaffold_94985	NA
scaffold_16222_2345	1	29.7	33.05	28.83	12.52	10.13	NA	NA	>scaffold_16222	NA
scaffold_16222_2363	1	29.7	33.05	28.83	12.52	10.13	NA	NA	#N/A	#N/A
scaffold_23101_1174	1	29.7	33.05	28.83	12.52	10.13	32.97	28.42	>scaffold_23101	NA
scaffold_23101_1209	1	29.7	33.05	28.83	12.52	10.13	NA	NA	#N/A	#N/A
scaffold_62258_1328	1	29.7	33.05	28.83	12.52	10.13	32.97	28.42	>scaffold_62258	g35604.t1
scaffold_7031_3963	1	29.7	33.05	28.83	12.52	10.13	32.97	28.42	#N/A	#N/A
scaffold_7031_3989	1	29.7	33.05	28.83	12.52	10.13	32.97	28.42	#N/A	#N/A
scaffold_97035_859	1	29.7	33.05	28.83	NA	8.94	NA	NA	>scaffold_97035	NA
scaffold_69346_606	1	29.7	33.33	NA	NA	8.94	NA	25.43	>scaffold_69346	NA
scaffold_71372_378	1	29.7	33.33	NA	NA	10.13	NA	NA	>scaffold_71372	NA
scaffold_71372_415	1	29.7	33.33	NA	NA	10.13	NA	NA	#N/A	#N/A
scaffold_97035_932	1	29.7	33.33	NA	12.52	8.94	32.97	NA	#N/A	#N/A
scaffold_37334_3131	1	29.7	NA	27.12	12.52	8.94	32.97	25.43	>scaffold_37334	NA
scaffold_1696_10596	1	29.7	NA	27.12	12.52	8.94	NA	NA	>scaffold_1696	g3375.t1
scaffold_37334_1854	1	29.7	NA	27.12	12.52	9.53	NA	NA	#N/A	#N/A
scaffold_37334_1887	1	29.7	NA	27.12	12.52	9.53	NA	NA	#N/A	#N/A
scaffold_37334_1895	1	29.7	NA	27.12	12.52	9.53	NA	NA	#N/A	#N/A
scaffold_51715_1701	1	29.7	NA	29.4	NA	8.94	NA	NA	>scaffold_51715	NA
scaffold_11116_768	1	29.7	NA	NA	12.52	NA	NA	NA	>scaffold_11116	g14024.t1
scaffold_73900_869	1	29.7	NA	NA	NA	8.94	NA	NA	>scaffold_73900	NA
scaffold_170652_201	1	29.7	NA	NA	NA	8.94	NA	NA	>scaffold_170652	NA
scaffold_105430_240	1	29.7	NA	NA	NA	8.94	NA	25.43	>scaffold_105430	NA
scaffold_20281_1485	1	29.7	NA	NA	NA	8.94	NA	NA	>scaffold_20281	NA
scaffold_16334_642	1	29.7	NA	NA	NA	NA	NA	25.43	>scaffold_16334	NA
scaffold_6110_904	1	29.98	33.33	28.83	NA	10.72	NA	NA	>scaffold_6110	g9094.t1
scaffold_15113_398	1	29.98	33.33	28.83	NA	NA	NA	NA	>scaffold_15113	g17188.t1
scaffold_7154_809	1	29.98	33.33	28.83	13.11	10.72	NA	NA	>scaffold_7154	NA
scaffold_52303_1856	1	29.98	33.33	29.11	NA	10.72	NA	NA	>scaffold_52303	NA
scaffold_15113_423	1	29.98	33.33	28.83	13.11	10.72	NA	NA	#N/A	#N/A
scaffold_13815_1292	1	29.98	NA	28.83	12.52	NA	32.97	NA	>scaffold_13815	g16233.t1
scaffold_156331_44	1	30.27	33.62	29.4	NA	11.32	NA	NA	>scaffold_156331	NA
scaffold_22095_4306	1	30.27	34.75	29.4	NA	11.32	NA	NA	>scaffold_22095	NA
scaffold_22095_4389	1	30.27	34.75	29.4	NA	11.32	NA	NA	#N/A	#N/A
scaffold_6151_1214	1	30.27	34.75	29.4	NA	NA	NA	NA	>scaffold_6151	g9142.t1
scaffold_62603_729	1	30.27	NA	29.4	13.11	NA	32.97	NA	#N/A	#N/A
scaffold_1066_239	1	30.27	NA	29.4	NA	NA	NA	25.43	>scaffold_1066	g2321.t1
scaffold_1066_8647	1	30.27	NA	29.4	NA	NA	NA	25.43	#N/A	#N/A
scaffold_1066_8733	1	30.27	NA	29.4	NA	NA	NA	25.43	#N/A	#N/A
scaffold_156331_52	1	30.27	NA	29.4	NA	NA	NA	25.43	#N/A	#N/A
scaffold_21943_4548	1	30.27	NA	29.4	NA	NA	32.97	NA	>scaffold_21943	NA
scaffold_26352_1385	1	30.27	NA	29.4	NA	NA	NA	25.43	>scaffold_26352	NA
scaffold_44200_496	1	30.27	NA	29.4	13.11	NA	32.97	NA	>scaffold_44200	NA
scaffold_15113_397	1	30.27	NA	NA	13.11	10.72	NA	NA	#N/A	#N/A
scaffold_22095_4371	1	30.56	NA	29.69	NA	NA	NA	25.43	#N/A	#N/A
scaffold_105587_462	1	30.56	NA	29.69	NA	NA	NA	25.43	>scaffold_105587	NA
SCF43220	1	30.57	34.75	NA	13.11	11.32	NA	NA	>scaffold_10296	g13282.t1
scaffold_37328_2503	1	30.57	NA	NA	13.11	NA	NA	NA	>scaffold_37328	NA
scaffold_26851_3914	1	30.57	NA	NA	13.11	NA	NA	NA	>scaffold_26851	NA
SCF118999	1	30.57	NA	NA	13.11	NA	NA	NA	>scaffold_4493	g7253.t1
scaffold_192897_179	1	30.57	NA	NA	13.11	NA	NA	NA	>scaffold_192897	NA
ct116900	1	30.57	NA	NA	NA	11.32	NA	NA	>scaffold_28364	g25301.t1
scaffold_44200_416	1	30.57	NA	NA	NA	11.32	NA	NA	#N/A	#N/A
scaffold_68972_1139	1	31.2	NA	30.81	NA	NA	32.97	NA	>scaffold_68972	NA
scaffold_2207_9299	1	31.68	35.6	30.81	NA	NA	32.97	NA	>scaffold_2207	g4173.t1
SCF3914	1	31.68	36.45	NA	13.71	13.11	NA	NA	>scaffold_9147	g12167.t1
scaffold_6645_4506	1	31.68	36.45	NA	NA	13.11	NA	25.43	>scaffold_6645	g9697.t1
scaffold_86507_811	1	31.68	NA	30.81	13.71	13.11	NA	NA	>scaffold_86507	g39038.t1
scaffold_8881_6460	1	31.68	NA	30.81	14.3	NA	32.97	NA	>scaffold_8881	g11920.t1
scaffold_111146_748	1	31.68	NA	30.81	NA	NA	NA	28.42	>scaffold_111146	NA
scaffold_174202_143	1	31.68	NA	30.81	NA	NA	NA	28.42	>scaffold_174202	NA
scaffold_29480_3099	1	31.68	NA	30.81	NA	NA	NA	28.42	>scaffold_29480	NA
scaffold_29633_279	1	31.68	NA	30.81	NA	NA	NA	28.42	>scaffold_29633	g25875.t1
scaffold_30763_3649	1	31.68	NA	30.81	NA	NA	NA	NA	>scaffold_30763	NA
scaffold_3398_4590	1	31.68	NA	30.81	NA	NA	NA	NA	>scaffold_3398	g5850.t1
scaffold_34680_462	1	31.68	NA	30.81	NA	NA	NA	NA	>scaffold_34680	g28053.t1
scaffold_34680_473	1	31.68	NA	30.81	NA	13.11	NA	28.42	#N/A	#N/A
scaffold_34680_557	1	31.68	NA	30.81	NA	NA	NA	NA	#N/A	#N/A
scaffold_4527_522	1	31.68	NA	30.81	NA	NA	NA	NA	>scaffold_4527	g7296.t1
scaffold_53575_2053	1	31.68	NA	30.81	NA	NA	NA	NA	>scaffold_53575	NA
scaffold_5367_5675	1	31.68	NA	30.81	NA	NA	NA	NA	>scaffold_5367	g8318.t1
scaffold_63947_427	1	31.68	NA	30.81	NA	NA	NA	28.42	>scaffold_63947	NA
scaffold_67859_386	1	31.68	NA	30.81	NA	NA	NA	28.42	>scaffold_67859	NA
scaffold_67859_400	1	31.68	NA	30.81	NA	NA	NA	28.42	#N/A	#N/A
scaffold_67859_401	1	31.68	NA	30.81	NA	NA	NA	28.42	#N/A	#N/A
scaffold_68072_794	1	31.68	NA	30.81	NA	NA	NA	28.42	>scaffold_68072	NA
scaffold_68972_1184	1	31.68	NA	30.81	NA	13.11	NA	28.42	#N/A	#N/A
scaffold_68972_1228	1	31.68	NA	30.81	NA	13.11	NA	28.42	#N/A	#N/A
scaffold_78615_581	1	31.68	NA	30.81	NA	NA	NA	28.42	>scaffold_78615	g38159.t1
scaffold_83777_1061	1	31.68	NA	30.81	NA	NA	NA	NA	>scaffold_83777	NA
scaffold_92811_1082	1	31.68	NA	30.81	13.71	NA	NA	NA	>scaffold_92811	NA
scaffold_94806_161	1	31.68	NA	30.81	13.71	NA	NA	NA	>scaffold_94806	g39818.t1
scaffold_6901_779	1	31.68	NA	NA	13.71	NA	32.97	28.42	>scaffold_6901	g9994.t1
SCF124322	1	31.68	NA	NA	13.71	13.11	NA	NA	>scaffold_45628	NA
SCF111370	1	31.68	NA	NA	13.71	13.11	NA	NA	>scaffold_40254	NA
SCF22962	1	31.68	NA	NA	13.71	NA	NA	NA	>scaffold_31208	NA
scaffold_17351_2364	1	31.68	NA	NA	13.71	NA	NA	NA	>scaffold_17351	NA
scaffold_10692_6504	1	31.68	NA	NA	NA	13.11	NA	NA	>scaffold_10692	NA
scaffold_3398_4593	1	31.68	NA	NA	NA	13.11	NA	28.42	#N/A	#N/A
scaffold_50850_1690	1	31.68	NA	NA	NA	13.11	NA	NA	>scaffold_50850	NA
scaffold_8765_4335	1	32.27	NA	38.47	NA	NA	32.97	NA	>scaffold_8765	g11805.t1
scaffold_10329_3466	1	32.27	NA	NA	13.71	NA	34.46	28.42	>scaffold_10329	NA
scaffold_90664_544	1	32.27	NA	NA	14.3	16.08	32.97	NA	>scaffold_90664	NA
scaffold_90664_610	1	32.27	NA	NA	14.3	16.08	32.97	NA	#N/A	#N/A
scaffold_119843_205	1	32.27	36.45	31.95	NA	16.08	NA	28.42	>scaffold_119843	NA
scaffold_5336_377	1	32.27	36.45	NA	NA	NA	NA	NA	>scaffold_5336	g8285.t1
scaffold_132563_419	1	32.27	36.45	32.52	NA	NA	NA	NA	>scaffold_132563	NA
scaffold_119843_102	1	32.27	36.45	NA	NA	16.08	NA	28.42	#N/A	#N/A
scaffold_119843_175	1	32.27	36.45	NA	NA	16.08	NA	28.42	#N/A	#N/A
scaffold_119843_227	1	32.27	36.45	NA	NA	NA	NA	NA	#N/A	#N/A
scaffold_44369_1307	1	32.27	36.45	NA	14.3	16.08	NA	NA	>scaffold_44369	NA
scaffold_7333_7111	1	32.27	36.45	NA	NA	NA	NA	NA	>scaffold_7333	g10408.t1
scaffold_132563_418	1	32.27	NA	31.95	NA	NA	NA	NA	#N/A	#N/A
scaffold_5513_2545	1	32.27	NA	NA	14.3	NA	NA	NA	>scaffold_5513	NA
scaffold_5513_2568	1	32.27	NA	NA	14.3	NA	NA	NA	#N/A	#N/A
SCF8223	1	32.27	NA	NA	NA	16.08	NA	NA	>scaffold_50527	NA
scaffold_43010_1033	1	32.69	NA	NA	NA	NA	34.46	28.42	>scaffold_43010	NA
scaffold_5152_276	1	32.87	37.3	33.09	NA	16.08	NA	28.42	>scaffold_5152	g8062.t1
scaffold_51660_1253	1	33.47	37.87	33.09	NA	17.28	NA	28.42	>scaffold_51660	NA
scaffold_79987_757	1	33.47	37.87	NA	NA	17.28	NA	28.42	>scaffold_79987	NA
scaffold_57172_1336	1	33.47	37.87	NA	17.88	16.68	NA	NA	>scaffold_57172	NA
scaffold_90664_651	1	33.47	NA	NA	14.3	NA	34.46	29.93	#N/A	#N/A
scaffold_10789_423	1	33.47	NA	NA	NA	17.28	NA	28.42	>scaffold_10789	g13727.t1
scaffold_51963_3413	1	33.69	37.87	NA	NA	17.28	NA	NA	>scaffold_51963	g33389.t1
scaffold_26473_1684	1	33.69	37.87	NA	NA	NA	NA	NA	>scaffold_26473	NA
scaffold_51963_3422	1	33.69	37.87	NA	NA	17.28	NA	NA	#N/A	#N/A
scaffold_51963_3464	1	33.69	37.87	NA	NA	17.28	NA	NA	#N/A	#N/A
scaffold_51963_3465	1	33.69	37.87	NA	NA	17.28	NA	NA	#N/A	#N/A
scaffold_57172_1360	1	33.69	37.87	NA	NA	NA	NA	NA	#N/A	#N/A
scaffold_63456_1876	1	33.69	37.87	NA	NA	NA	NA	NA	>scaffold_63456	NA
scaffold_79987_712	1	34.06	NA	34.51	16.09	NA	NA	NA	#N/A	#N/A
scaffold_16102_1339	1	34.07	37.87	NA	17.88	17.28	NA	NA	>scaffold_16102	g17930.t1
scaffold_26473_2692	1	34.07	NA	34.51	16.69	NA	NA	NA	#N/A	#N/A
scaffold_71150	1	34.07	NA	NA	NA	17.28	NA	NA	>scaffold_8408	NA
scaffold_53192_1405	1	35.26	NA	NA	NA	18.47	NA	NA	>scaffold_53192	NA
scaffold_69436_1312	1	35.26	NA	NA	NA	18.47	NA	NA	>scaffold_69436	NA
scaffold_84577_993	1	35.66	NA	NA	17.88	NA	NA	NA	>scaffold_84577	NA
scaffold_2563_1334	1	35.66	NA	NA	17.88	NA	NA	NA	>scaffold_2563	g4675.t1
scaffold_48424_1773	1	35.66	NA	NA	17.88	NA	NA	NA	>scaffold_48424	NA
scaffold_2850_11183	1	35.96	NA	NA	17.88	NA	41.98	37.41	>scaffold_2850	g5072.t1
scaffold_2021_8315	1	36.52	NA	NA	17.88	NA	47.98	37.41	>scaffold_2021	g3900.t1
scaffold_106934_609	1	36.52	NA	NA	17.88	NA	47.98	37.41	>scaffold_106934	NA
scaffold_56836_1453	1	37.46	NA	37.91	NA	NA	NA	38.91	>scaffold_56836	NA
scaffold_6701_1445	1	37.46	NA	37.91	NA	18.47	NA	NA	>scaffold_6701	g9771.t1
scaffold_56836_1478	1	37.46	NA	37.91	NA	NA	NA	38.91	#N/A	#N/A
scaffold_6701_1485	1	37.46	NA	37.91	NA	18.47	NA	NA	#N/A	#N/A
scaffold_60209_1652	1	37.46	NA	38.47	17.88	NA	NA	NA	>scaffold_60209	NA
scaffold_8765_2444	1	37.74	NA	38.47	NA	NA	NA	NA	#N/A	#N/A
scaffold_48424_1719	1	38.02	41.86	38.47	NA	NA	NA	38.91	#N/A	#N/A
scaffold_48424_1730	1	38.02	41.86	38.47	NA	NA	NA	38.91	#N/A	#N/A
scaffold_106934_593	1	38.02	NA	38.47	NA	NA	NA	38.91	#N/A	#N/A
scaffold_89289_215	1	38.02	NA	NA	NA	NA	NA	38.91	>scaffold_89289	NA
scaffold_17020_179	1	39.51	NA	NA	NA	NA	NA	40.4	>scaffold_17020	g18609.t1
scaffold_24816_4190	1	39.76	43.56	NA	NA	21.44	NA	NA	>scaffold_24816	g23510.t1
SCF142441	1	40.43	NA	NA	22.65	21.44	NA	NA	>scaffold_8110	g11167.t1
162108_K70	1	40.72	NA	NA	22.65	21.44	53.97	NA	>scaffold_34	g153.t1
scaffold_36632_1209	1	41.32	NA	NA	NA	22.04	NA	NA	>scaffold_36632	NA
scaffold_23861_249	1	41.32	NA	NA	NA	22.04	NA	NA	>scaffold_23861	g22978.t1
scaffold_42437_2728	1	41.32	NA	NA	NA	22.04	NA	NA	>scaffold_42437	NA
scaffold_36632_1228	1	41.32	NA	NA	NA	22.04	NA	NA	#N/A	#N/A
scaffold_28685_1160	1	44.04	47.84	NA	NA	NA	NA	40.4	>scaffold_28685	NA
scaffold_28685_1255	1	44.33	47.84	45.34	26.83	NA	NA	NA	#N/A	#N/A
scaffold_9500_1026	1	44.33	NA	45.34	26.83	22.04	53.97	NA	>scaffold_9500	NA
scaffold_9500_1040	1	44.33	NA	45.34	26.83	22.04	53.97	NA	#N/A	#N/A
scaffold_9500_1042	1	44.33	NA	45.34	26.83	22.04	53.97	NA	#N/A	#N/A
scaffold_4040_6982	1	44.61	NA	45.34	26.83	NA	53.97	NA	>scaffold_4040	NA
scaffold_4719_7228	1	45.78	NA	45.98	29.81	NA	53.97	NA	>scaffold_4719	g7536.t1
scaffold_2191_10864	1	45.91	NA	46.11	NA	NA	NA	NA	>scaffold_2191	NA
scaffold_109817_651	1	46.1	49.61	NA	33.94	NA	NA	NA	>scaffold_109817	NA
scaffold_58358_2203	1	46.1	49.74	NA	29.81	26.82	53.97	41.89	>scaffold_58358	g34791.t1
scaffold_58358_2222	1	46.1	49.74	NA	NA	26.82	NA	NA	#N/A	#N/A
scaffold_85316_876	1	46.1	49.74	NA	NA	26.82	NA	43.38	>scaffold_85316	NA
scaffold_15191_1140	1	46.1	NA	46.3	29.81	NA	53.97	43.38	>scaffold_15191	NA
scaffold_3828_4011	1	46.1	NA	46.3	29.81	NA	53.97	NA	>scaffold_3828	g6419.t1
scaffold_58358_2070	1	46.1	NA	NA	NA	26.82	NA	NA	#N/A	#N/A
scaffold_1941_10112	1	46.1	NA	NA	NA	26.82	NA	NA	>scaffold_1941	g3783.t1
scaffold_58358_2069	1	46.1	NA	NA	NA	26.82	NA	41.89	#N/A	#N/A
scaffold_65297_1295	1	46.75	50.26	49.77	NA	NA	NA	NA	>scaffold_65297	NA
scaffold_54729_2106	1	48.48	NA	NA	NA	29.2	NA	43.38	>scaffold_54729	NA
scaffold_36507_2247	1	49.91	NA	49.77	33.94	NA	53.97	NA	>scaffold_36507	g28737.t1
scaffold_109817_659	1	49.91	NA	NA	33.94	NA	53.97	NA	#N/A	#N/A
scaffold_43499_2223	1	50.87	NA	NA	34.58	NA	NA	NA	>scaffold_43499	g31137.t1
scaffold_18824	1	50.87	NA	NA	34.58	NA	NA	NA	>scaffold_2073	g3974.t1
scaffold_18380	1	52.06	NA	NA	34.58	32.78	NA	NA	>scaffold_39031	NA
scaffold_4585_8114	1	53.88	60.01	50.84	NA	NA	NA	NA	>scaffold_4585	g7371.t1
scaffold_3916_4622	1	54.74	NA	53.12	NA	NA	NA	NA	>scaffold_3916	NA
scaffold_1845_9975	1	54.74	NA	53.12	NA	NA	NA	NA	>scaffold_1845	g3629.t1
scaffold_4585_4746	1	54.74	NA	53.12	NA	NA	NA	NA	#N/A	#N/A
scaffold_4072_1302	1	55.02	60.01	NA	NA	NA	NA	NA	>scaffold_4072	g6736.t1
scaffold_4072_1319	1	55.02	60.01	NA	NA	NA	NA	NA	#N/A	#N/A
scaffold_3916_8681	1	55.02	61.15	53.4	37.54	32.78	66.15	46.37	#N/A	#N/A
scaffold_3916_8685	1	55.02	61.15	53.12	37.54	32.78	66.15	46.37	#N/A	#N/A
scaffold_3916_8718	1	55.02	61.43	NA	37.54	32.78	66.15	46.37	#N/A	#N/A
scaffold_3916_8762	1	55.02	61.43	NA	37.54	32.78	66.15	46.37	#N/A	#N/A
scaffold_20504_3658	1	55.02	NA	NA	37.54	NA	66.15	46.37	>scaffold_20504	NA
SCF121995	1	55.02	NA	NA	37.54	32.78	66.15	44.88	>scaffold_6118	g9106.t1
scaffold_159055_63	1	55.02	NA	NA	37.54	NA	NA	NA	>scaffold_159055	NA
scaffold_5427_6061	1	55.02	NA	NA	37.54	NA	NA	NA	>scaffold_5427	g8384.t1
scaffold_159055_64	1	55.02	NA	NA	37.54	NA	NA	NA	#N/A	#N/A
scaffold_159055_66	1	55.02	NA	NA	37.54	NA	NA	NA	#N/A	#N/A
scaffold_21571_4603	1	55.02	NA	NA	NA	32.78	NA	NA	>scaffold_21571	NA
scaffold_35254_1878	1	55.02	NA	NA	NA	32.78	NA	NA	>scaffold_35254	NA
scaffold_3916_4624	1	55.02	NA	NA	NA	32.78	NA	NA	#N/A	#N/A
scaffold_15888_1876	1	55.3	61.43	53.97	NA	NA	66.15	46.37	>scaffold_15888	g17797.t1
scaffold_15888_1770	1	55.3	61.43	53.97	39.32	32.78	66.15	46.37	#N/A	#N/A
scaffold_21571_4659	1	55.3	61.43	NA	NA	NA	NA	NA	#N/A	#N/A
scaffold_15888_4098	1	55.3	61.43	53.68	39.32	32.78	66.15	46.37	#N/A	#N/A
scaffold_86009_795	1	55.3	61.43	53.68	NA	NA	NA	NA	>scaffold_86009	NA
scaffold_6132_4821	1	55.3	61.43	NA	NA	NA	NA	NA	>scaffold_6132	g9123.t1
scaffold_15888_1791	1	55.3	61.43	53.97	39.32	32.78	66.15	46.37	#N/A	#N/A
scaffold_15888_1883	1	55.3	61.43	53.97	NA	NA	66.15	46.37	#N/A	#N/A
scaffold_86009_799	1	55.3	61.43	NA	NA	NA	NA	NA	#N/A	#N/A
242569_K70	1	55.3	NA	53.68	39.32	32.78	NA	NA	>scaffold_47765	NA
scaffold_86009_769	1	55.3	NA	53.68	39.32	NA	69.13	NA	#N/A	#N/A
scaffold_29472_3905	1	56.22	NA	53.97	42.3	32.78	69.13	NA	>scaffold_29472	g25798.t1
scaffold_17674_2425	1	58	64.27	56.24	42.3	34.56	69.13	46.37	>scaffold_17674	NA
scaffold_10132_4751	1	58	NA	NA	NA	34.56	NA	NA	>scaffold_10132	g13125.t1
scaffold_17674_2151	1	58.14	64.27	56.24	42.3	NA	70.63	NA	#N/A	#N/A
scaffold_22145_992	1	58.14	64.27	NA	NA	34.56	NA	NA	>scaffold_22145	g21971.t1
scaffold_17674_2355	1	58.14	64.27	56.24	42.3	NA	70.63	NA	#N/A	#N/A
scaffold_105955_554	1	58.14	64.27	NA	NA	NA	NA	NA	>scaffold_105955	NA
scaffold_17674_2189	1	58.14	64.27	56.24	42.3	NA	70.63	NA	#N/A	#N/A
scaffold_17674_2195	1	58.14	64.27	56.24	42.3	NA	70.63	NA	#N/A	#N/A
scaffold_22145_994	1	58.14	64.27	NA	NA	34.56	NA	NA	#N/A	#N/A
scaffold_23359_736	1	58.28	NA	56.24	42.3	NA	72.12	NA	>scaffold_23359	NA
scaffold_178819_151	1	58.28	NA	56.24	NA	NA	NA	NA	>scaffold_178819	NA
scaffold_22145_997	1	58.28	NA	56.24	42.3	35.75	NA	NA	#N/A	#N/A
scaffold_87722_519	1	58.28	NA	56.24	42.3	NA	70.63	NA	>scaffold_87722	NA
scaffold_87722_526	1	58.28	NA	56.24	42.3	NA	70.63	NA	#N/A	#N/A
scaffold_4844_3525	1	60.76	NA	58.52	47.08	NA	NA	NA	>scaffold_4844	NA
scaffold_25405_879	1	62.75	69.12	60.51	47.08	NA	72.12	NA	>scaffold_25405	NA
scaffold_25405_895	1	62.75	NA	60.51	47.08	NA	72.12	56.97	#N/A	#N/A
scaffold_25405_908	1	62.75	NA	60.51	47.08	NA	72.12	56.97	#N/A	#N/A
1trimcontig440230	1	62.75	NA	NA	47.08	35.75	NA	NA	>scaffold_250	g736.t1
scaffold_30788_3800	1	62.99	69.12	NA	NA	NA	NA	NA	>scaffold_30788	g26425.t1
scaffold_18085_4194	1	62.99	69.12	NA	NA	35.75	NA	NA	>scaffold_18085	NA
scaffold_1447_12035	1	62.99	NA	NA	NA	35.75	NA	56.97	>scaffold_1447	g2961.t1
SCF59248	1	62.99	NA	NA	NA	35.75	NA	NA	>scaffold_7290	g10368.t1
scaffold_1447_12107	1	62.99	NA	NA	NA	35.75	NA	56.97	#N/A	#N/A
scaffold_23849_3755	1	63.89	70.02	62.17	51.26	NA	72.12	NA	>scaffold_23849	NA
scaffold_72495_1145	1	63.89	70.02	62.17	NA	NA	NA	NA	>scaffold_72495	NA
SCF102347	1	64.25	70.02	63.63	NA	35.75	NA	NA	>scaffold_4992	g7854.t1
scaffold_120553_245	1	64.25	70.25	NA	NA	38.13	NA	NA	>scaffold_120553	NA
scaffold_8_9904	1	64.25	NA	62.17	51.26	NA	NA	NA	>scaffold_8	g70.t1
scaffold_120553_193	1	64.25	NA	62.17	51.26	NA	76.61	56.97	#N/A	#N/A
scaffold_8_9959	1	65.43	NA	NA	NA	38.13	NA	NA	#N/A	#N/A
scaffold_12191_2925	1	65.43	NA	NA	NA	38.13	NA	56.97	>scaffold_12191	g14905.t1
scaffold_12660_440	1	65.74	NA	NA	NA	NA	NA	56.97	>scaffold_12660	g15278.t1
scaffold_56373_2256	1	66.53	NA	NA	NA	NA	76.61	NA	>scaffold_56373	NA
scaffold_55812_1447	1	67.24	73.95	NA	51.26	NA	76.61	NA	>scaffold_55812	NA
scaffold_38000_2149	1	67.24	NA	66.76	51.26	NA	76.61	NA	>scaffold_38000	g29302.t1
scaffold_62235_1297	1	67.24	NA	66.76	51.26	40.52	76.61	NA	>scaffold_62235	g35600.t1
scaffold_2511_7388	1	67.24	NA	NA	51.26	NA	79.6	58.47	>scaffold_2511	g4602.t1
scaffold_1308_10338	1	67.82	73.95	66.76	NA	40.52	NA	58.47	>scaffold_1308	g2740.t1
scaffold_1882_4031	1	67.82	73.95	NA	NA	40.52	NA	58.47	>scaffold_1882	g3687.t1
scaffold_1308_10342	1	67.82	73.95	66.76	NA	40.52	NA	58.47	#N/A	#N/A
scaffold_18995_3804	1	67.82	73.95	NA	NA	NA	NA	NA	>scaffold_18995	g19952.t1
scaffold_25310_4356	1	67.82	NA	66.76	NA	40.52	NA	58.47	>scaffold_25310	g23759.t1
scaffold_13331_170	1	67.82	NA	NA	54.83	NA	79.6	58.47	>scaffold_13331	g15839.t1
scaffold_58464_535	1	67.82	NA	NA	NA	40.52	NA	58.47	>scaffold_58464	NA
scaffold_1882_4015	1	67.82	NA	NA	NA	40.52	NA	58.47	#N/A	#N/A
scaffold_31560_3806	1	67.82	NA	NA	NA	NA	NA	58.47	>scaffold_31560	NA
scaffold_81148_991	1	68.75	NA	66.76	54.83	40.52	84.08	59.96	>scaffold_81148	NA
scaffold_2119_6852	1	69.31	NA	NA	54.83	NA	84.08	59.96	>scaffold_2119	g4036.t1
scaffold_24926_462	1	70.8	NA	NA	54.83	NA	84.08	61.45	>scaffold_24926	g23566.t1
scaffold_220971_127	1	71.14	77.85	NA	NA	NA	NA	NA	>scaffold_220971	NA
scaffold_5332_2697	1	71.14	78.16	67.34	57.22	44.09	84.08	61.45	>scaffold_5332	g8281.t1
scaffold_24204_1142	1	73.53	NA	71.6	NA	NA	NA	NA	>scaffold_24204	NA
scaffold_24204_1208	1	73.53	NA	71.6	NA	NA	NA	NA	#N/A	#N/A
scaffold_24204_1211	1	73.53	NA	71.6	NA	NA	NA	NA	#N/A	#N/A
scaffold_70204_1236	1	74	NA	71.6	61.01	NA	88.57	NA	>scaffold_70204	NA
scaffold_119621_277	1	74	NA	71.6	61.29	NA	84.08	62.95	>scaffold_119621	NA
scaffold_34549_2167	1	74	NA	NA	61.01	NA	NA	NA	>scaffold_34549	NA
scaffold_5270_4642	1	74	NA	NA	61.01	NA	88.57	NA	>scaffold_5270	g8190.t1
scaffold_35265_2858	1	74	NA	NA	NA	NA	84.08	64.44	>scaffold_35265	NA
scaffold_35265_2899	1	74	NA	NA	NA	NA	84.08	64.44	#N/A	#N/A
scaffold_59364_401	1	74.28	77.85	NA	61.29	NA	NA	NA	>scaffold_59364	NA
scaffold_34549_1228	1	74.28	NA	NA	61.01	NA	88.57	65.93	#N/A	#N/A
scaffold_50786_1268	1	74.28	NA	NA	61.29	NA	NA	NA	>scaffold_50786	NA
scaffold_53970_2131	1	74.28	NA	NA	61.29	NA	NA	NA	>scaffold_53970	NA
scaffold_28885_1664	1	76.08	82.79	NA	NA	48.87	NA	NA	>scaffold_28885	NA
scaffold_104714_73	1	76.08	82.79	74.15	NA	48.87	NA	65.93	>scaffold_104714	NA
scaffold_28885_1694	1	76.08	82.79	NA	NA	48.87	NA	NA	#N/A	#N/A
scaffold_23247_1453	1	76.08	NA	NA	NA	48.87	NA	NA	>scaffold_23247	g22612.t1
scaffold_7704_6652	1	76.08	NA	NA	NA	NA	88.57	65.93	>scaffold_7704	NA
scaffold_7704_6677	1	76.08	NA	NA	NA	NA	88.57	65.93	#N/A	#N/A
scf11l	1	76.17	NA	NA	63.44	48.87	NA	NA	>scaffold_2049	g3938.t1
scaffold_4292_3103	1	76.17	NA	NA	NA	48.87	NA	65.93	>scaffold_4292	g7010.t1
scaffold_26291	1	76.43	NA	NA	63.44	NA	NA	NA	>scaffold_18464	g19596.t1
scaffold_3315_926	1	76.55	84.49	74.15	NA	NA	NA	NA	>scaffold_3315	g5732.t1
scaffold_177375_210	1	77.27	NA	NA	NA	50.06	NA	NA	>scaffold_177375	NA
1trimcontig238795	1	77.27	NA	NA	NA	50.06	NA	NA	>scaffold_2946	g5204.t1
scaffold_177375_241	1	77.27	NA	NA	NA	50.06	NA	NA	#N/A	#N/A
scaffold_1399_7325	1	77.4	84.49	NA	NA	NA	NA	NA	>scaffold_1399	g2884.t1
scaffold_23562_4626	1	77.4	84.49	NA	NA	50.65	NA	NA	>scaffold_23562	NA
scaffold_22_11172	1	77.4	85.34	80.72	63.44	48.87	88.57	NA	>scaffold_22	g121.t1
scaffold_22_11196	1	77.4	85.34	80.72	63.44	48.87	88.57	NA	#N/A	#N/A
scaffold_41901_298	1	77.86	NA	NA	NA	50.65	NA	65.93	>scaffold_41901	NA
scaffold_29336_265	1	78.6	85.34	NA	NA	51.85	NA	NA	>scaffold_29336	g25737.t1
scaffold_35108_2163	1	81.39	89.33	81.57	NA	NA	NA	NA	>scaffold_35108	NA
scaffold_22192_2071	1	81.39	89.33	81.57	68.22	NA	NA	NA	>scaffold_22192	NA
scaffold_22192_4274	1	81.39	89.33	81.57	68.22	NA	NA	NA	#N/A	#N/A
scaffold_78314_1267	1	81.39	89.33	81.57	68.22	51.25	88.57	NA	>scaffold_78314	NA
scaffold_35108_2080	1	81.39	NA	81.57	NA	NA	NA	NA	#N/A	#N/A
scaffold_4184_766	1	81.39	NA	81.57	68.22	NA	NA	NA	>scaffold_4184	g6870.t1
scaffold_9812_7345	1	81.39	NA	81.57	68.22	NA	88.57	65.93	>scaffold_9812	g12802.t1
scaffold_93026_936	1	81.39	NA	NA	68.22	51.85	88.57	NA	>scaffold_93026	NA
scaffold_35108_2089	1	82.85	NA	NA	NA	51.85	NA	NA	#N/A	#N/A
scaffold_93026_883	1	82.85	NA	NA	NA	51.85	NA	NA	#N/A	#N/A
scaffold_26887_942	1	82.85	NA	NA	NA	51.85	NA	NA	>scaffold_26887	g24570.t1
scaffold_93026_886	1	82.85	NA	NA	NA	51.85	NA	NA	#N/A	#N/A
scaffold_4180_1919	1	83.77	NA	82.99	70.6	NA	NA	NA	>scaffold_4180	g6867.t1
scaffold_4180_1926	1	83.77	NA	82.99	70.6	NA	NA	NA	#N/A	#N/A
scaffold_16235_5089	1	85.23	93.89	84.13	NA	NA	NA	NA	>scaffold_16235	g18021.t1
scaffold_5299_7068	1	85.23	NA	85.27	NA	54.23	NA	NA	>scaffold_5299	g8241.t1
scaffold_77055_270	1	85.23	NA	85.27	NA	54.23	NA	NA	>scaffold_77055	NA
SCF11186	1	85.23	NA	NA	NA	54.23	NA	NA	>scaffold_24704	NA
1trimcontig179737	1	85.57	NA	NA	75.38	54.23	NA	NA	>scaffold_4511	g7274.t1
scaffold_20176_1206	1	88.55	NA	85.27	75.38	57.21	96.09	NA	>scaffold_20176	NA
scaffold_4476_2515	1	88.55	NA	NA	75.38	NA	96.09	NA	>scaffold_4476	g7236.t1
scaffold_3121_10812	1	88.55	NA	NA	75.38	NA	NA	NA	>scaffold_3121	g5459.t1
scaffold_20176_973	1	88.55	NA	NA	75.38	NA	NA	NA	#N/A	#N/A
vm23232	1	88.91	99.59	NA	75.38	NA	NA	NA	>scaffold_69372	NA
scaffold_208552_89	1	88.91	NA	85.27	NA	NA	NA	NA	>scaffold_208552	NA
scaffold_83550_1274	1	88.91	NA	85.27	77.76	NA	96.09	70.42	>scaffold_83550	NA
scaffold_10376_2956	1	89.4	99.59	85.27	NA	58.4	NA	NA	>scaffold_10376	g13358.t1
scaffold_9212_6745	1	90.51	NA	NA	77.76	NA	96.09	NA	>scaffold_9212	NA
scaffold_119452_364	1	90.51	NA	NA	77.76	NA	96.09	NA	>scaffold_119452	NA
scaffold_10376_3074	1	90.93	99.59	NA	77.76	NA	NA	NA	#N/A	#N/A
scaffold_105165_459	1	92.18	NA	NA	79.55	NA	97.58	70.42	>scaffold_105165	NA
scaffold_105165_461	1	92.18	NA	NA	79.55	NA	97.58	70.42	#N/A	#N/A
scaffold_105165_468	1	92.18	NA	NA	79.55	NA	97.58	70.42	#N/A	#N/A
scaffold_74837_389	1	92.36	101.02	NA	NA	NA	97.58	NA	>scaffold_74837	NA
scaffold_25202_2559	1	92.36	101.02	89.25	79.55	NA	97.58	NA	>scaffold_25202	g23704.t1
scaffold_4295_3383	1	92.36	101.02	NA	NA	NA	NA	NA	>scaffold_4295	g7015.t1
scaffold_37124_691	1	92.36	101.02	NA	NA	NA	NA	NA	>scaffold_37124	g28981.t1
scaffold_25202_2628	1	92.89	101.02	89.25	80.14	63.75	97.58	NA	#N/A	#N/A
scaffold_55945_713	1	92.89	101.02	NA	80.14	NA	NA	NA	>scaffold_55945	NA
scaffold_4295_3439	1	92.89	NA	89.25	NA	NA	NA	NA	#N/A	#N/A
scaffold_4447_7543	1	92.89	NA	89.25	NA	NA	NA	NA	>scaffold_4447	g7206.t1
scaffold_57438_750	1	92.89	NA	89.25	NA	NA	NA	NA	>scaffold_57438	NA
scaffold_74837_396	1	92.89	NA	89.25	NA	NA	NA	NA	#N/A	#N/A
1trimcontig239742	1	92.89	NA	NA	79.55	63.17	NA	NA	>scaffold_15620	g17587.t1
SCF149633	1	92.89	NA	NA	79.55	63.17	NA	NA	>scaffold_20715	g21074.t1
scaffold_36351_426	1	92.95	NA	NA	80.14	NA	NA	NA	>scaffold_36351	NA
scaffold_10652_604	1	92.95	NA	NA	80.14	NA	NA	NA	>scaffold_10652	g13610.t1
scf8l	1	94.75	NA	NA	80.74	63.75	NA	NA	>scaffold_17083	g18648.t1
scaffold_25202_2578	1	94.75	NA	NA	NA	63.75	NA	NA	#N/A	#N/A
GVC-C347_380	1	94.75	NA	NA	NA	63.75	NA	NA	>scaffold_6343	g9365.t1
scaffold_33693_971	1	94.93	101.02	NA	NA	NA	103.51	79.47	>scaffold_33693	g27658.t1
scaffold_33693_976	1	94.93	101.02	NA	NA	NA	103.51	79.47	#N/A	#N/A
SCF3362	1	94.93	NA	89.25	NA	64.35	NA	NA	>scaffold_12897	g15485.t1
scaffold_718_4495	1	94.93	NA	NA	NA	63.75	NA	79.47	>scaffold_718	g1713.t1
SCF173212	1	95.35	NA	NA	NA	64.35	NA	NA	>scaffold_8599	g11639.t1
scaffold_185_4067	1	95.35	NA	NA	NA	64.35	NA	79.47	>scaffold_185	g572.t1
scaffold_33693_964	1	95.35	NA	NA	NA	64.35	NA	79.47	#N/A	#N/A
scaffold_1825_2668	1	96.39	106.35	94.96	80.74	64.35	NA	NA	>scaffold_1825	g3588.t1
SCF30816	1	96.39	NA	89.25	NA	79.29	NA	NA	>scaffold_4514	g7280.t1
scaffold_1825_2736	1	97.96	106.62	94.96	83.71	64.35	NA	NA	#N/A	#N/A
scaffold_13468_4506	1	97.96	108.11	94.96	80.74	NA	105.05	79.47	>scaffold_13468	g15946.t1
scaffold_81716_1234	1	100.35	NA	NA	86.1	NA	NA	NA	>scaffold_81716	NA
scaffold_357_3567	1	100.35	NA	NA	86.1	NA	NA	NA	>scaffold_357	g978.t1
1trimcontig182430	1	100.35	NA	NA	86.1	NA	NA	NA	>scaffold_19003	g19957.t1
scaffold_13082_2198	1	100.74	NA	98.94	NA	NA	NA	NA	>scaffold_13082	g15646.t1
scaffold_22372_4239	1	100.74	NA	98.94	NA	NA	NA	NA	>scaffold_22372	NA
scaffold_23231_3533	1	100.74	NA	98.94	NA	NA	NA	NA	>scaffold_23231	g22599.t1
scaffold_120913_200	1	101.03	NA	99.23	NA	NA	NA	NA	>scaffold_120913	NA
scaffold_120913_306	1	101.03	NA	99.23	NA	NA	NA	NA	#N/A	#N/A
scaffold_120913_399	1	101.03	NA	99.23	NA	NA	NA	NA	#N/A	#N/A
scaffold_120913_429	1	101.03	NA	99.23	NA	NA	NA	NA	#N/A	#N/A
scaffold_12871_3707	1	101.03	NA	99.23	NA	NA	NA	NA	>scaffold_12871	g15456.t1
scaffold_29057_3354	1	101.6	110.67	NA	NA	NA	NA	NA	>scaffold_29057	NA
scaffold_13082_2190	1	101.6	110.67	NA	NA	NA	NA	NA	#N/A	#N/A
scaffold_13178_3759	1	102.54	110.67	NA	NA	72.15	NA	NA	>scaffold_13178	g15726.t1
scaffold_15803_354	1	102.73	111.8	NA	88.48	NA	105.05	83.96	>scaffold_15803	g17726.t1
scaffold_33830_310	1	102.73	111.8	99.23	88.48	72.15	105.05	NA	>scaffold_33830	NA
scaffold_20280_2588	1	102.73	111.8	102.36	88.48	NA	NA	NA	>scaffold_20280	NA
scaffold_20280_2609	1	102.73	111.8	102.36	88.48	NA	NA	NA	#N/A	#N/A
scaffold_21342_3504	1	102.73	111.8	NA	88.48	72.15	105.05	NA	>scaffold_21342	NA
scaffold_21342_3517	1	102.73	111.8	NA	88.48	NA	NA	NA	#N/A	#N/A
scaffold_23231_3543	1	102.73	111.8	NA	NA	NA	NA	NA	#N/A	#N/A
scaffold_49208_980	1	102.73	111.8	NA	NA	NA	NA	89.93	>scaffold_49208	NA
scaffold_49208_996	1	102.73	111.8	NA	NA	NA	NA	89.93	#N/A	#N/A
SCF117157	1	102.73	NA	NA	88.48	NA	105.05	83.96	>scaffold_18896	g19884.t1
scaffold_17261_2727	1	102.73	NA	NA	88.48	NA	NA	NA	>scaffold_17261	g18773.t1
scaffold_33830_309	1	102.73	NA	NA	88.48	NA	105.05	NA	#N/A	#N/A
scaffold_60018_985	1	102.73	NA	NA	88.48	NA	NA	NA	>scaffold_60018	NA
scaffold_32417_1276	1	102.73	NA	NA	NA	NA	105.05	83.96	>scaffold_32417	NA
scaffold_19539_410	1	103.15	NA	NA	NA	72.15	NA	NA	>scaffold_19539	g20301.t1
scaffold_75017_350	1	105.72	115.24	NA	92.06	73.94	NA	NA	>scaffold_75017	NA
scaffold_134769_24	1	105.72	115.24	NA	92.06	73.94	108.04	83.96	>scaffold_134769	NA
scaffold_134769_26	1	105.72	115.24	NA	92.06	73.94	108.04	83.96	#N/A	#N/A
scaffold_134769_48	1	105.72	115.24	NA	92.06	73.94	108.04	83.96	#N/A	#N/A
scaffold_37308_1692	1	105.72	115.24	NA	NA	NA	108.04	85.45	>scaffold_37308	NA
scaffold_75017_264	1	105.72	115.24	NA	95.04	73.94	108.04	85.45	#N/A	#N/A
scaffold_75017_271	1	105.72	115.24	NA	95.04	73.94	108.04	85.45	#N/A	#N/A
scaffold_75017_368	1	105.72	115.24	NA	92.06	73.94	NA	NA	#N/A	#N/A
scaffold_75017_369	1	105.72	115.24	NA	92.06	73.94	NA	NA	#N/A	#N/A
scaffold_85998_175	1	105.72	115.24	NA	92.06	NA	NA	NA	>scaffold_85998	NA
scaffold_85998_177	1	105.72	115.24	NA	92.06	NA	NA	NA	#N/A	#N/A
scaffold_12760_4346	1	105.72	NA	NA	92.06	NA	NA	NA	>scaffold_12760	g15372.t1
scaffold_30424_1045	1	105.72	NA	NA	92.06	73.94	NA	NA	>scaffold_30424	NA
scaffold_53004_1821	1	105.72	NA	NA	95.04	NA	105.05	NA	>scaffold_53004	NA
scaffold_32417_1192	1	105.72	NA	NA	NA	NA	108.04	83.96	#N/A	#N/A
scaffold_32417_1191	1	106.17	115.24	NA	NA	74.53	NA	NA	#N/A	#N/A
scaffold_12748_4086	1	106.91	117.21	NA	95.04	74.53	NA	NA	>scaffold_12748	g15363.t1
scaffold_12748_4096	1	106.91	117.21	NA	95.04	NA	NA	NA	#N/A	#N/A
scaffold_12748_4108	1	106.91	117.21	NA	95.04	NA	NA	NA	#N/A	#N/A
scaffold_12748_4113	1	106.91	117.21	NA	95.04	NA	NA	NA	#N/A	#N/A
scaffold_143834_336	1	106.91	117.21	NA	NA	74.53	NA	NA	>scaffold_143834	NA
scaffold_143834_346	1	106.91	117.21	NA	NA	74.53	NA	NA	#N/A	#N/A
SCF23691	1	106.91	NA	105.48	95.04	74.53	NA	NA	>scaffold_26276	g24291.t1
scaffold_40112_1958	1	106.91	NA	NA	95.04	NA	NA	NA	>scaffold_40112	NA
SCF39242	1	106.91	NA	NA	95.04	74.53	NA	NA	#N/A	#N/A
scaffold_32660_3157	1	106.91	NA	NA	96.23	NA	NA	NA	>scaffold_32660	NA
SCF69981	1	106.91	NA	NA	97.42	74.53	NA	NA	>scaffold_17853	g19189.t1
scaffold_15885_2425	1	106.91	NA	NA	NA	74.53	NA	NA	>scaffold_15885	g17795.t1
scaffold_21220_951	1	106.91	NA	NA	NA	74.53	NA	NA	>scaffold_21220	g21409.t1
scaffold_64976_957	1	107.38	NA	105.58	NA	NA	NA	NA	>scaffold_64976	NA
scaffold_3011_100	1	107.52	NA	105.72	NA	NA	NA	NA	>scaffold_3011	g5300.t1
scaffold_29457_199	1	107.69	117.21	NA	97.42	NA	NA	NA	>scaffold_29457	NA
scaffold_56057_466	1	107.69	117.21	NA	NA	NA	NA	NA	>scaffold_56057	g34273.t1
scaffold_3011_105	1	107.69	117.21	105.89	NA	NA	NA	NA	#N/A	#N/A
scaffold_1263_678	1	108.1	NA	NA	99.2	NA	108.04	NA	>scaffold_1263	g2665.t1
vm89040	1	108.1	NA	NA	99.2	75.72	NA	NA	>scaffold_543	g1362.t1
SCF29735	1	108.1	NA	NA	99.2	75.72	NA	NA	>scaffold_14969	NA
scaffold_12667_2566	1	108.1	NA	NA	99.2	NA	108.04	NA	>scaffold_12667	NA
scaffold_14392_2540	1	108.1	NA	NA	NA	75.72	NA	NA	>scaffold_14392	NA
scaffold_55690_808	1	108.1	NA	NA	NA	75.72	NA	NA	>scaffold_55690	NA
scaffold_8541_630	1	109.29	NA	NA	100.39	76.91	108.04	NA	>scaffold_8541	g11570.t1
scaffold_2363_13188	1	110.2	NA	NA	100.39	77.51	117.07	89.93	>scaffold_2363	g4410.t1
scaffold_2363_13195	1	110.2	NA	NA	100.39	77.51	117.07	89.93	#N/A	#N/A
scaffold_20974_630	1	110.2	NA	NA	NA	NA	NA	89.93	>scaffold_20974	g21236.t1
scaffold_7741_2262	1	110.2	NA	NA	NA	NA	NA	89.93	>scaffold_7741	g10796.t1
scaffold_56474_920	1	110.2	NA	NA	NA	NA	NA	89.93	>scaffold_56474	NA
scaffold_56474_949	1	110.2	NA	NA	NA	NA	NA	89.93	#N/A	#N/A
SCF125768	1	110.2	NA	NA	NA	NA	NA	89.93	>scaffold_2213	g4180.t1
SCF142785	1	110.2	NA	NA	NA	NA	NA	89.93	>scaffold_29384	NA
SCF42549	1	110.2	NA	NA	NA	NA	NA	89.93	>scaffold_10520	g13480.t1
scaffold_12386_3788	1	111.98	NA	NA	NA	79.29	NA	NA	>scaffold_12386	NA
SCF208509	1	111.98	NA	NA	NA	79.29	NA	NA	NA	NA
scaffold_155015_128	1	112.82	NA	111.02	NA	79.29	NA	89.93	>scaffold_155015	NA
scaffold_14647_1415	1	113.13	NA	111.02	NA	NA	NA	NA	>scaffold_14647	g16852.t1
scaffold_34330_3092	1	113.13	NA	111.02	NA	79.29	NA	NA	>scaffold_34330	NA
scaffold_35593_3209	1	113.13	NA	111.02	NA	NA	NA	NA	>scaffold_35593	NA
scaffold_48000_2086	1	113.13	NA	111.02	NA	NA	NA	NA	>scaffold_48000	NA
scaffold_86480_585	1	113.13	NA	111.02	NA	NA	NA	NA	>scaffold_86480	NA
scaffold_48000_2071	1	113.92	126.08	111.02	106.98	79.29	117.07	NA	#N/A	#N/A
scaffold_50439_2370	1	113.92	126.08	111.02	106.98	79.29	117.07	NA	>scaffold_50439	NA
scaffold_50439_2379	1	113.92	NA	111.02	NA	NA	117.07	NA	#N/A	#N/A
SCF172019	1	113.92	NA	NA	106.98	79.29	NA	NA	#N/A	#N/A
SCF153722	1	113.92	NA	NA	106.98	79.29	117.07	89.93	#N/A	#N/A
scaffold_73469_1298	1	113.92	NA	NA	NA	NA	117.07	89.93	>scaffold_73469	NA
scaffold_50439_2380	1	114.75	126.08	111.02	106.98	NA	117.07	NA	#N/A	#N/A
scaffold_50439_2377	1	114.75	126.08	111.02	106.98	NA	117.07	NA	#N/A	#N/A
scaffold_4354_5518	1	114.75	NA	NA	106.98	NA	117.07	NA	>scaffold_4354	g7086.t1
scaffold_50439_2378	1	114.75	NA	NA	106.98	NA	117.07	NA	#N/A	#N/A
scaffold_77830_839	1	114.75	NA	NA	NA	NA	117.07	NA	>scaffold_77830	NA
scaffold_78313_985	1	114.75	NA	NA	NA	NA	117.07	NA	>scaffold_78313	NA
SCF68870	1	115.88	NA	NA	106.98	NA	NA	NA	>scaffold_13793	NA
SCF31394	2	0	NA	NA	0	0	0	NA	>scaffold_5527	g8493.t1
SCF77145	2	0	NA	NA	NA	0	NA	NA	>scaffold_60989	NA
SCF180863	2	1.11E-16	NA	NA	0	0	NA	NA	#N/A	#N/A
scaffold_10676_6243	2	0.6	NA	0	0	0	0	NA	>scaffold_10676	g13632.t1
scaffold_13509_2315	2	0.6	NA	NA	0	0	0	2.99	>scaffold_13509	NA
scaffold_13509_2317	2	0.6	NA	NA	0	0	0	2.99	#N/A	#N/A
scaffold_13509_2319	2	0.6	NA	NA	0	0	0	2.99	#N/A	#N/A
scaffold_2384_2172	2	0.6	NA	NA	0.6	NA	NA	NA	>scaffold_2384	g4432.t1
scaffold_9857_2071	2	0.6	NA	NA	0.6	NA	0	NA	>scaffold_9857	g12845.t1
scaffold_83870_340	2	1.2	NA	0	0.6	0	NA	NA	>scaffold_83870	NA
scaffold_20949_637	2	1.79	0	NA	2.38	NA	0	NA	>scaffold_20949	NA
scaffold_89883_102	2	1.79	0	NA	NA	0	NA	2.99	>scaffold_89883	NA
scaffold_3096_4391	2	1.79	0	NA	0.6	NA	0	NA	>scaffold_3096	g5419.t1
SCF22434	2	1.79	0	NA	0.6	NA	NA	NA	#N/A	#N/A
1trimcontig178358	2	1.79	NA	NA	0.6	1.79	0	2.99	>scaffold_31130	g26579.t1
scaffold_2541_816	2	1.79	NA	NA	NA	1.79	NA	NA	>scaffold_2541	g4646.t1
scaffold_2541_767	2	1.79	NA	NA	NA	1.79	NA	NA	#N/A	#N/A
scaffold_147251_269	2	1.79	NA	NA	NA	1.79	NA	NA	>scaffold_147251	NA
scaffold_43659_2956	2	2.26	0	NA	NA	NA	0	NA	>scaffold_43659	NA
scaffold_9857_1606	2	2.38	0	NA	NA	NA	NA	2.99	#N/A	#N/A
scaffold_36026_1634	2	2.38	0	NA	3.57	NA	0	NA	>scaffold_36026	NA
scaffold_9857_2056	2	2.38	0	NA	NA	NA	NA	NA	#N/A	#N/A
scaffold_13767_3213	2	2.38	NA	NA	2.38	2.98	NA	NA	>scaffold_13767	g16193.t1
scaffold_3676_5270	2	2.38	NA	NA	NA	NA	2.99	0	>scaffold_3676	g6231.t1
scaffold_12021_5513	2	2.38	NA	NA	NA	NA	2.99	0	>scaffold_12021	NA
scaffold_12021_5517	2	2.38	NA	NA	NA	NA	2.99	0	#N/A	#N/A
scaffold_12021_5515	2	2.38	NA	NA	NA	NA	2.99	0	#N/A	#N/A
scaffold_2976_6488	2	2.98	0	NA	NA	2.98	NA	5.98	>scaffold_2976	g5243.t1
scaffold_30505_2172	2	2.98	0	0	NA	2.98	NA	2.99	>scaffold_30505	g26300.t1
scaffold_28974_3273	2	2.98	0	NA	3.57	9.78	0	NA	>scaffold_28974	NA
scaffold_63852_1018	2	2.98	NA	0	3.57	9.3	NA	NA	>scaffold_63852	NA
GVC-C722_207	2	2.98	NA	NA	3.57	NA	NA	NA	>scaffold_38938	NA
scaffold_2584_807	2	2.98	NA	NA	NA	2.98	NA	2.99	>scaffold_2584	g4712.t1
scaffold_2584_844	2	2.98	NA	NA	NA	2.98	NA	2.99	#N/A	#N/A
scaffold_12021_5334	2	2.98	NA	NA	NA	NA	NA	2.99	#N/A	#N/A
scaffold_43659_2933	2	2.98	NA	NA	NA	NA	NA	2.99	#N/A	#N/A
scaffold_5473_3860	2	2.98	NA	NA	NA	NA	NA	2.99	>scaffold_5473	NA
scaffold_84361_181	2	2.98	NA	NA	NA	NA	NA	2.99	>scaffold_84361	NA
SCF127382	2	2.98	NA	NA	NA	NA	NA	2.99	>scaffold_19230	g20094.t1
scaffold_36026_1605	2	4.17	NA	0	NA	NA	NA	NA	#N/A	#N/A
scaffold_2541_856	2	4.17	NA	0	NA	NA	NA	NA	#N/A	#N/A
scaffold_14212_2887	2	4.17	NA	0	NA	NA	NA	NA	>scaffold_14212	NA
scaffold_214_19356	2	4.17	NA	0	NA	NA	NA	NA	>scaffold_214	g646.t1
scaffold_28974_3302	2	4.17	NA	0	NA	NA	NA	NA	#N/A	#N/A
scaffold_38482_1050	2	4.17	NA	0	NA	NA	NA	NA	>scaffold_38482	NA
scaffold_79510_407	2	4.17	NA	0	NA	NA	NA	NA	>scaffold_79510	NA
scaffold_89214_1033	2	4.17	NA	0	NA	NA	NA	NA	>scaffold_89214	NA
scaffold_5355_5289	2	5.06	NA	0.85	8.35	15.41	0	NA	>scaffold_5355	g8305.t1
scaffold_5355_5299	2	5.26	NA	0.85	10.73	15.41	0	NA	#N/A	#N/A
scaffold_5355_5345	2	5.26	NA	0.85	10.73	15.41	0	NA	#N/A	#N/A
scaffold_11068_2124	2	5.75	NA	1.7	NA	NA	NA	NA	>scaffold_11068	g13983.t1
scaffold_21168_3751	2	6.45	4.55	1.7	10.73	16.6	NA	NA	>scaffold_21168	NA
scaffold_6420_7410	2	7.44	4.84	NA	NA	NA	NA	NA	>scaffold_6420	g9451.t1
scaffold_6420_7453	2	7.44	4.84	NA	NA	NA	NA	NA	#N/A	#N/A
scaffold_11068_3570	2	8.03	4.84	3.98	12.62	18.38	12.04	NA	#N/A	#N/A
scaffold_11068_2064	2	8.03	4.84	3.98	12.8	18.38	12.04	NA	#N/A	#N/A
scaffold_18666_1489	2	8.03	4.84	3.98	NA	NA	NA	7.47	>scaffold_18666	NA
scaffold_35837_2667	2	8.03	NA	NA	NA	NA	NA	7.47	>scaffold_35837	NA
scaffold_6895_6201	2	8.66	6.06	NA	NA	NA	NA	NA	>scaffold_6895	g9987.t1
SCF74458	2	11.31	NA	NA	16.86	19.57	NA	NA	#N/A	#N/A
scf28l	2	11.31	NA	NA	16.86	19.57	NA	NA	>scaffold_8080	g11134.t1
scaffold_37691_1239	2	11.31	NA	NA	NA	20.76	NA	NA	>scaffold_37691	g29189.t1
SCF965	2	11.86	NA	NA	16.86	20.76	NA	NA	>scaffold_21046	g21284.t1
scaffold_15195_272	2	12.09	NA	NA	16.86	NA	22.65	8.96	>scaffold_15195	g17258.t1
scaffold_15195_299	2	12.09	NA	NA	16.86	NA	22.65	8.96	#N/A	#N/A
scaffold_60325_509	2	12.85	NA	NA	NA	NA	22.65	8.96	>scaffold_60325	g35218.t1
scaffold_20344_4796	2	12.87	NA	8.82	NA	20.76	NA	8.96	>scaffold_20344	NA
scaffold_59091_93	2	13.06	10.8	8.82	18.06	NA	22.65	NA	>scaffold_59091	NA
scaffold_4009_1688	2	13.06	NA	8.82	18.06	21.95	22.65	NA	>scaffold_4009	g6660.t1
scaffold_4009_5196	2	13.06	NA	8.82	NA	NA	22.65	NA	#N/A	#N/A
scaffold_60325_513	2	13.06	NA	NA	18.06	NA	22.65	NA	#N/A	#N/A
scaffold_10943_5950	2	13.2	NA	NA	NA	NA	NA	10.46	>scaffold_10943	g13870.t1
scaffold_10943_5979	2	13.2	NA	NA	NA	NA	NA	10.46	#N/A	#N/A
scaffold_37193_863	2	13.2	NA	NA	NA	NA	NA	10.46	>scaffold_37193	NA
scaffold_30156_3305	2	13.69	10.8	NA	NA	NA	NA	NA	>scaffold_30156	NA
scaffold_59091_171	2	13.69	10.8	NA	19.83	21.95	22.65	10.46	#N/A	#N/A
scaffold_53065_1508	2	13.69	11.09	NA	18.06	NA	22.65	NA	>scaffold_53065	NA
scaffold_59091_194	2	13.69	NA	8.82	NA	24.34	NA	11.95	#N/A	#N/A
scaffold_21621_4463	2	13.99	10.8	NA	NA	24.93	NA	NA	>scaffold_21621	NA
scaffold_2905_4757	2	13.99	NA	8.82	NA	24.93	NA	NA	>scaffold_2905	g5150.t1
SCF26049	2	13.99	NA	NA	19.83	24.34	NA	NA	>scaffold_8104	g11160.t1
SCF77376	2	13.99	NA	NA	NA	24.34	NA	NA	>scaffold_41819	g30611.t1
scaffold_14281_3522	2	14.28	11.09	NA	NA	24.93	NA	NA	>scaffold_14281	NA
scaffold_2039_12007	2	14.28	11.09	NA	NA	NA	NA	NA	>scaffold_2039	g3923.t1
scaffold_2039_12023	2	14.28	11.09	NA	NA	NA	NA	NA	#N/A	#N/A
1trimcontig351427	2	14.28	NA	NA	NA	24.93	NA	NA	>scaffold_766	g1797.t1
scaffold_44658_871	2	14.69	NA	NA	NA	NA	22.65	11.95	>scaffold_44658	g31486.t1
scaffold_44658_866	2	14.69	NA	NA	NA	NA	22.65	11.95	#N/A	#N/A
314761_K63	2	14.83	NA	NA	19.83	NA	22.65	11.95	>scaffold_58929	NA
scaffold_6652_6608	2	17.05	15.64	12.81	19.83	NA	27.14	NA	>scaffold_6652	g9705.t1
scaffold_6652_6663	2	17.05	15.64	12.81	19.83	NA	27.14	NA	#N/A	#N/A
scaffold_18165_2403	2	17.05	NA	12.81	NA	NA	NA	NA	>scaffold_18165	g19406.t1
scaffold_18165_2494	2	17.05	NA	12.81	NA	NA	NA	11.95	#N/A	#N/A
scaffold_18165_2517	2	17.05	NA	12.81	NA	NA	NA	11.95	#N/A	#N/A
scaffold_5293_2250	2	17.68	NA	12.81	NA	NA	31.62	14.94	>scaffold_5293	g8229.t1
scaffold_94_21967	2	18.83	15.64	NA	NA	NA	31.62	14.94	>scaffold_94	g327.t1
scaffold_4235_7663	2	19.17	NA	12.81	24.6	34.57	NA	NA	>scaffold_4235	g6938.t1
scaffold_21885_2681	2	19.17	NA	NA	22.81	NA	31.62	16.43	>scaffold_21885	g21813.t1
scaffold_14440_626	2	19.6	NA	NA	24.6	NA	31.62	NA	>scaffold_14440	g16707.t1
scaffold_14440_592	2	21.04	NA	NA	NA	NA	31.62	NA	#N/A	#N/A
scaffold_14440_636	2	21.04	NA	NA	NA	NA	31.62	NA	#N/A	#N/A
scaffold_57811_1716	2	21.04	NA	NA	NA	NA	31.62	16.43	>scaffold_57811	NA
scaffold_8019_6341	2	21.4	19.34	NA	24.6	NA	31.62	NA	>scaffold_8019	g11077.t1
scaffold_21380_2128	2	21.4	19.34	NA	24.6	NA	31.62	NA	>scaffold_21380	g21495.t1
scaffold_28792_1608	2	22.53	19.34	NA	NA	34.57	NA	NA	>scaffold_28792	NA
scaffold_588_14282	2	22.53	19.34	NA	NA	34.57	NA	NA	>scaffold_588	g1476.t1
scaffold_18254_1032	2	22.53	19.34	NA	NA	34.57	NA	17.92	>scaffold_18254	NA
scaffold_28792_1656	2	22.53	19.34	NA	NA	34.57	NA	NA	#N/A	#N/A
scaffold_32004_3608	2	22.53	19.34	NA	31.77	NA	33.11	NA	>scaffold_32004	NA
scaffold_8019_6359	2	22.53	19.34	NA	NA	34.57	NA	17.92	#N/A	#N/A
SCF13771	2	22.53	NA	NA	25.79	34.57	NA	NA	>scaffold_2575	g4695.t1
scaffold_798_5968	2	22.53	NA	NA	25.79	34.57	33.11	17.92	>scaffold_798	g1862.t1
scaffold_6892_1884	2	22.53	NA	NA	NA	NA	NA	17.92	>scaffold_6892	g9981.t1
scaffold_8019_206	2	22.53	NA	NA	NA	NA	NA	17.92	#N/A	#N/A
scaffold_8019_211	2	22.53	NA	NA	NA	NA	NA	17.92	#N/A	#N/A
scaffold_14052_6230	2	23.62	NA	19.38	NA	NA	NA	NA	>scaffold_14052	g16422.t1
scaffold_8755_2482	2	23.7	20.56	NA	NA	NA	NA	17.92	>scaffold_8755	g11798.t1
scaffold_8659_3231	2	23.92	20.56	NA	31.77	NA	37.6	NA	>scaffold_8659	g11697.t1
scaffold_97957_626	2	23.92	NA	NA	31.77	34.57	33.11	NA	>scaffold_97957	NA
scaffold_97957_613	2	23.92	NA	NA	31.77	34.57	33.11	NA	#N/A	#N/A
scaffold_121393_268	2	23.92	NA	NA	31.77	NA	33.11	NA	>scaffold_121393	NA
scaffold_49612_430	2	23.92	NA	NA	NA	34.57	NA	NA	>scaffold_49612	NA
29080_K63	2	23.92	NA	NA	NA	34.57	NA	NA	>scaffold_18807	NA
scaffold_50215_1124	2	24.15	NA	NA	NA	NA	NA	19.42	>scaffold_50215	NA
scaffold_24850_1925	2	24.81	NA	NA	31.77	NA	37.6	NA	>scaffold_24850	g23523.t1
scaffold_42460_234	2	25.62	22.43	NA	NA	NA	NA	NA	>scaffold_42460	NA
scaffold_64776_1169	2	25.62	22.43	NA	NA	NA	NA	NA	>scaffold_64776	NA
scaffold_63671_1144	2	25.64	NA	NA	NA	NA	NA	20.91	>scaffold_63671	NA
scaffold_54731_1330	2	28.18	NA	23.94	35.94	34.57	40.59	NA	>scaffold_54731	NA
scaffold_3428_6768	2	28.18	NA	23.94	NA	NA	NA	22.4	>scaffold_3428	NA
scaffold_38278	2	28.18	NA	NA	35.94	36.96	NA	NA	>scaffold_33799	g27710.t1
scaffold_64776_1140	2	28.18	NA	NA	35.94	NA	NA	NA	#N/A	#N/A
scaffold_64776_966	2	28.18	NA	NA	35.94	NA	45.07	NA	#N/A	#N/A
scaffold_67934_526	2	28.18	NA	NA	NA	36.96	NA	NA	>scaffold_67934	NA
scaffold_3428_10483	2	28.18	NA	NA	NA	36.96	NA	22.4	#N/A	#N/A
scaffold_43835_1332	2	28.18	NA	NA	NA	36.96	NA	22.4	>scaffold_43835	NA
scaffold_82980_1281	2	28.18	NA	NA	NA	36.96	NA	22.4	>scaffold_82980	NA
scaffold_30508_492	2	28.18	NA	NA	NA	NA	NA	22.4	>scaffold_30508	NA
SCF83079	2	28.18	NA	NA	NA	NA	NA	22.4	>scaffold_338	g931.t1
scaffold_51254_1480	2	28.18	NA	23.94	NA	NA	NA	NA	>scaffold_51254	g33227.t1
scaffold_67934_527	2	28.18	NA	23.94	NA	NA	NA	NA	#N/A	#N/A
scaffold_56893_1962	2	28.81	NA	23.94	37.13	NA	45.07	NA	>scaffold_56893	NA
scaffold_13716_1275	2	29.37	NA	NA	37.13	NA	45.07	NA	>scaffold_13716	g16152.t1
ct130570	2	29.37	NA	NA	37.13	NA	NA	NA	>scaffold_18745	g19780.t1
scaffold_50432_741	2	34.65	NA	NA	NA	NA	45.07	29.92	>scaffold_50432	NA
scaffold_50432_753	2	34.65	NA	NA	NA	NA	45.07	29.92	#N/A	#N/A
372875_K63	2	34.75	NA	NA	42.51	41.73	49.55	NA	#N/A	#N/A
scaffold_33602_383	2	34.75	NA	NA	42.51	NA	49.55	NA	>scaffold_33602	g27624.t1
scaffold_740_2149	2	35.7	NA	NA	NA	NA	NA	29.92	>scaffold_740	g1756.t1
scaffold_104502_88	2	35.7	NA	NA	NA	NA	NA	29.92	>scaffold_104502	NA
scaffold_2429_10453	2	36.02	NA	NA	42.51	41.73	49.55	31.41	>scaffold_2429	g4487.t1
scaffold_42093_407	2	36.57	NA	NA	44.89	NA	49.55	NA	>scaffold_42093	NA
SCF73288	2	37.13	NA	NA	44.89	42.33	49.55	31.41	>scaffold_4621	g7416.t1
scaffold_183992_83	2	37.13	NA	NA	NA	NA	49.55	NA	>scaffold_183992	NA
scaffold_183992_126	2	37.13	NA	NA	NA	NA	49.55	NA	#N/A	#N/A
scaffold_5976_6782	2	37.37	NA	33.13	NA	NA	NA	NA	>scaffold_5976	g8959.t1
scaffold_10842_3283	2	37.37	NA	33.13	NA	NA	NA	NA	>scaffold_10842	g13772.t1
scaffold_12794_3674	2	37.37	NA	33.13	NA	NA	NA	NA	>scaffold_12794	g15395.t1
scaffold_2126_10221	2	37.94	NA	NA	NA	42.33	NA	NA	>scaffold_2126	NA
scaffold_20891_2586	2	37.94	NA	NA	NA	42.33	NA	NA	>scaffold_20891	g21184.t1
scaffold_42093_373	2	37.94	NA	NA	NA	42.33	NA	NA	#N/A	#N/A
scaffold_5955_3066	2	39.13	37.66	NA	NA	42.33	NA	32.9	>scaffold_5955	g8936.t1
scaffold_99178_612	2	39.13	NA	NA	48.47	NA	49.55	32.9	>scaffold_99178	NA
CA325	2	39.13	NA	NA	48.47	42.92	49.55	32.9	>scaffold_43372	NA
CA325_205	2	39.13	NA	NA	48.47	NA	NA	NA	>scaffold_12851	g15444.t1
scaffold_45738_584	2	39.13	NA	NA	49.06	NA	49.55	NA	>scaffold_45738	NA
SCF130642	2	39.13	NA	NA	NA	NA	NA	32.9	>scaffold_14380	g16657.t1
scaffold_19388_2399	2	39.13	NA	NA	NA	NA	NA	32.9	>scaffold_19388	NA
scaffold_27618_3168	2	39.13	NA	NA	NA	NA	NA	32.9	>scaffold_27618	NA
scaffold_27618_3212	2	39.13	NA	NA	NA	NA	NA	32.9	#N/A	#N/A
scaffold_27618_3239	2	39.13	NA	NA	NA	NA	NA	32.9	#N/A	#N/A
scaffold_4325_9150	2	39.13	NA	NA	NA	NA	NA	32.9	>scaffold_4325	NA
scaffold_69654_1568	2	39.72	37.66	NA	NA	42.92	NA	32.9	>scaffold_69654	NA
scaffold_69654_1606	2	39.72	37.66	NA	NA	42.92	NA	32.9	#N/A	#N/A
SCF158988	2	39.72	NA	NA	49.06	44.11	NA	NA	#N/A	#N/A
SCF48645	2	40.85	37.66	NA	NA	44.11	NA	NA	>scaffold_18994	g19951.t1
scaffold_12794_3735	2	40.85	37.66	NA	NA	NA	52.54	34.4	#N/A	#N/A
scaffold_7862_3704	2	41.08	37.89	NA	NA	44.71	NA	NA	>scaffold_7862	g10925.t1
scaffold_7862_3753	2	41.08	37.89	NA	NA	44.71	NA	NA	#N/A	#N/A
scaffold_7862_3707	2	41.51	NA	NA	NA	44.71	NA	NA	#N/A	#N/A
scaffold_20649_2180	2	42.11	38.24	NA	52.64	45.31	55.53	NA	>scaffold_20649	NA
scaffold_38952_3144	2	42.11	38.92	NA	NA	45.31	NA	NA	>scaffold_38952	NA
scaffold_38952_3145	2	42.11	38.92	NA	NA	45.31	NA	NA	#N/A	#N/A
scaffold_10951_6083	2	42.11	NA	NA	52.64	NA	52.54	34.4	>scaffold_10951	g13876.t1
scaffold_62678_1430	2	42.11	NA	NA	NA	45.31	NA	NA	>scaffold_62678	NA
scaffold_1741_1992	2	43.3	38.92	NA	NA	NA	57.02	NA	>scaffold_1741	g3457.t1
scaffold_20649_2179	2	43.3	NA	39.18	52.64	NA	55.53	NA	#N/A	#N/A
ct124256	2	43.3	NA	NA	53.24	45.31	NA	NA	#N/A	#N/A
scaffold_7209_3534	2	43.3	NA	NA	53.83	NA	55.53	NA	>scaffold_7209	NA
scaffold_7209_3538	2	43.3	NA	NA	53.83	NA	55.53	NA	#N/A	#N/A
scaffold_46664_1276	2	43.3	NA	NA	NA	NA	NA	34.4	>scaffold_46664	g32067.t1
scaffold_1741_1883	2	43.42	NA	39.18	NA	NA	NA	NA	#N/A	#N/A
ct155461	2	43.42	NA	39.18	53.83	NA	NA	NA	>scaffold_8250	g11311.t1
scaffold_15222_4143	2	43.42	NA	39.18	NA	NA	NA	34.4	>scaffold_15222	g17271.t1
scaffold_7702_6276	2	43.42	NA	39.18	53.83	NA	NA	NA	>scaffold_7702	g10756.t1
scaffold_44516_2479	2	43.42	NA	NA	53.83	NA	NA	NA	>scaffold_44516	NA
scaffold_48048_1608	2	43.64	NA	39.4	NA	NA	NA	NA	>scaffold_48048	NA
scaffold_44145_2859	2	47.4	NA	NA	57.93	NA	NA	NA	>scaffold_44145	NA
ct89348	2	47.79	NA	NA	57.93	NA	61.51	NA	>scaffold_14881	g17032.t1
scaffold_74218_403	2	48.26	46.29	NA	58.06	51.89	NA	NA	>scaffold_74218	NA
scaffold_102465_607	2	49.29	46.29	NA	NA	NA	NA	NA	>scaffold_102465	g40414.t1
scaffold_33914_312	2	49.29	46.29	NA	NA	NA	NA	NA	>scaffold_33914	g27758.t1
scaffold_14228_1030	2	49.29	46.29	NA	NA	52.49	NA	40.39	>scaffold_14228	NA
scaffold_102465_648	2	49.29	NA	NA	NA	NA	NA	40.39	#N/A	#N/A
scaffold_77675_473	2	49.39	NA	NA	59.92	NA	61.51	NA	>scaffold_77675	NA
scaffold_14228_1001	2	49.39	NA	NA	59.92	NA	61.51	NA	#N/A	#N/A
scaffold_12807_2478	2	49.99	NA	NA	NA	52.49	NA	NA	>scaffold_12807	NA
scaffold_33914_316	2	50.21	46.29	45.97	NA	52.49	NA	41.89	#N/A	#N/A
scaffold_12807_2613	2	50.21	48.28	NA	NA	52.49	NA	NA	#N/A	#N/A
scaffold_20227_2484	2	50.21	NA	45.97	NA	NA	NA	NA	>scaffold_20227	NA
scaffold_33914_306	2	50.21	NA	45.97	62.31	NA	61.51	NA	#N/A	#N/A
scf2000b	2	50.21	NA	NA	62.31	52.49	61.51	40.39	>scaffold_16357	g18130.t1
scaffold_12807_2487	2	50.25	48.28	NA	62.31	52.49	61.51	NA	#N/A	#N/A
scaffold_59431_989	2	51.49	NA	NA	NA	NA	NA	41.89	>scaffold_59431	NA
scaffold_121399_74	2	51.49	NA	NA	NA	NA	NA	41.89	>scaffold_121399	NA
scaffold_40835_805	2	51.49	NA	NA	NA	NA	NA	41.89	>scaffold_40835	g30284.t1
scaffold_12515_669	2	51.78	NA	NA	62.31	NA	61.51	NA	>scaffold_12515	NA
scaffold_7563_4960	2	51.91	50.83	NA	NA	52.49	NA	NA	>scaffold_7563	NA
scaffold_27196_4009	2	52.48	50.83	48.24	NA	55.46	NA	41.89	>scaffold_27196	NA
scaffold_51491_921	2	52.48	50.83	48.24	NA	55.46	NA	41.89	>scaffold_51491	NA
scaffold_19028_2696	2	52.48	51.4	48.24	NA	55.46	NA	41.89	>scaffold_19028	NA
scaffold_19028_2776	2	52.48	51.4	48.24	NA	55.46	NA	41.89	#N/A	#N/A
scaffold_59431_1002	2	52.48	NA	48.24	NA	NA	NA	NA	#N/A	#N/A
scaffold_27196_4038	2	52.48	NA	48.24	NA	NA	NA	NA	#N/A	#N/A
scaffold_62586_1474	2	52.48	NA	48.24	NA	NA	NA	41.89	>scaffold_62586	NA
scaffold_51491_1461	2	52.48	NA	NA	NA	55.46	NA	41.89	#N/A	#N/A
scaffold_58633_892	2	52.96	51.4	NA	NA	55.46	NA	NA	>scaffold_58633	NA
scaffold_13683_4314	2	52.96	51.4	NA	NA	55.46	NA	NA	>scaffold_13683	NA
scaffold_863_479	2	52.96	51.4	NA	NA	55.46	NA	NA	>scaffold_863	g1978.t1
scaffold_863_483	2	52.96	51.4	NA	NA	55.46	NA	NA	#N/A	#N/A
scaffold_118119_189	2	52.97	NA	NA	63.5	NA	61.51	NA	>scaffold_118119	NA
SCF158633	2	52.97	NA	NA	63.5	55.46	NA	NA	>scaffold_595	g1494.t1
scaffold_59431_392	2	52.97	NA	NA	63.5	NA	61.51	NA	#N/A	#N/A
scaffold_5848_6426	2	52.97	NA	NA	63.5	NA	61.51	NA	>scaffold_5848	NA
scaffold_23767_1467	2	52.97	NA	NA	63.5	NA	61.51	NA	>scaffold_23767	g22919.t1
scaffold_59431_632	2	52.97	NA	NA	63.5	NA	61.51	NA	#N/A	#N/A
scaffold_59431_1011	2	52.97	NA	NA	63.5	NA	61.51	NA	#N/A	#N/A
scaffold_59431_1023	2	52.97	NA	NA	63.5	NA	61.51	NA	#N/A	#N/A
scaffold_59431_416	2	52.97	NA	NA	63.5	NA	61.51	NA	#N/A	#N/A
scaffold_59431_434	2	52.97	NA	NA	63.5	NA	61.51	NA	#N/A	#N/A
scaffold_59431_516	2	52.97	NA	NA	63.5	NA	61.51	NA	#N/A	#N/A
scaffold_59431_598	2	52.97	NA	NA	63.5	NA	61.51	NA	#N/A	#N/A
scaffold_59431_637	2	52.97	NA	NA	63.5	NA	61.51	NA	#N/A	#N/A
scaffold_59431_643	2	52.97	NA	NA	63.5	NA	61.51	NA	#N/A	#N/A
scaffold_59431_885	2	52.97	NA	NA	63.5	NA	61.51	NA	#N/A	#N/A
scaffold_57248_610	2	53.33	NA	49.09	NA	NA	NA	43.38	>scaffold_57248	NA
scaffold_13781_5835	2	53.56	52.25	NA	64.09	56.06	NA	NA	>scaffold_13781	g16206.t1
VCB-C03938_274	2	53.56	NA	NA	NA	56.06	NA	NA	>scaffold_13306	g15820.t1
scaffold_20030_3302	2	54.15	53.67	NA	NA	56.06	NA	NA	>scaffold_20030	NA
SCF18709	2	54.15	NA	NA	65.28	56.65	61.51	43.38	>scaffold_12943	NA
scaffold_104290_912	2	54.15	NA	NA	NA	NA	63.01	NA	>scaffold_104290	NA
scaffold_5394_8263	2	54.47	53.67	50.23	NA	57.25	NA	NA	>scaffold_5394	NA
scaffold_64060_1916	2	54.47	NA	50.23	NA	NA	NA	NA	>scaffold_64060	NA
scaffold_18136_2299	2	54.47	NA	50.23	NA	NA	NA	NA	>scaffold_18136	g19380.t1
scaffold_145748_217	2	54.47	NA	50.23	NA	NA	NA	NA	>scaffold_145748	NA
scaffold_1569_1562	2	54.47	NA	50.23	NA	NA	NA	NA	>scaffold_1569	g3162.t1
scaffold_28640_2400	2	54.47	NA	50.23	NA	NA	NA	NA	>scaffold_28640	NA
scaffold_6444_4003	2	54.47	NA	50.23	NA	NA	NA	NA	>scaffold_6444	NA
35137_K63	2	54.47	NA	NA	NA	NA	63.01	44.87	>scaffold_3494	g5975.t1
SCF3595	2	54.75	53.67	NA	65.28	57.25	66	44.87	>scaffold_13936	g16330.t1
scaffold_10365_6125	2	54.75	53.67	NA	NA	NA	66	NA	>scaffold_10365	NA
scaffold_180329_159	2	54.75	53.67	NA	NA	57.25	NA	NA	>scaffold_180329	NA
scaffold_104579_512	2	54.75	53.67	NA	NA	NA	NA	NA	>scaffold_104579	NA
scaffold_104947_324	2	54.75	53.67	NA	NA	NA	66	44.87	>scaffold_104947	NA
scaffold_117942_557	2	54.75	53.67	NA	NA	57.25	NA	NA	>scaffold_117942	NA
scaffold_180329_194	2	54.75	53.67	NA	NA	NA	NA	NA	#N/A	#N/A
scaffold_180329_200	2	54.75	53.67	NA	NA	NA	NA	NA	#N/A	#N/A
scaffold_18251_2010	2	54.75	53.67	NA	65.28	57.25	NA	NA	>scaffold_18251	g19459.t1
scaffold_18251_2037	2	54.75	53.67	NA	65.28	57.25	NA	NA	#N/A	#N/A
scaffold_18386_4830	2	54.75	53.67	NA	65.28	57.25	66	44.87	>scaffold_18386	NA
scaffold_34239_1132	2	54.75	53.67	NA	NA	57.25	NA	NA	>scaffold_34239	NA
scaffold_41261_2113	2	54.75	53.67	NA	65.28	57.25	66	NA	>scaffold_41261	NA
scaffold_41737_2850	2	54.75	53.67	NA	65.28	57.25	66	NA	>scaffold_41737	g30582.t1
scaffold_41737_2851	2	54.75	53.67	NA	65.28	57.25	66	NA	#N/A	#N/A
scaffold_54851_1993	2	54.75	53.67	NA	NA	57.25	NA	NA	>scaffold_54851	g34007.t1
scaffold_59806_1158	2	54.75	53.67	NA	NA	NA	NA	NA	>scaffold_59806	NA
scaffold_66159_612	2	54.75	53.67	NA	NA	NA	NA	NA	>scaffold_66159	NA
scaffold_72422_1279	2	54.75	53.67	NA	NA	NA	NA	NA	>scaffold_72422	NA
scaffold_72422_1301	2	54.75	53.67	NA	NA	NA	NA	NA	#N/A	#N/A
scaffold_81822_1249	2	54.75	53.67	NA	NA	57.25	NA	NA	>scaffold_81822	g38561.t1
scaffold_64091_1003	2	54.75	NA	50.23	NA	NA	NA	46.37	>scaffold_64091	NA
scaffold_104947_288	2	54.75	NA	NA	65.28	NA	NA	NA	#N/A	#N/A
SCF66692	2	54.75	NA	NA	65.28	57.25	NA	NA	>scaffold_1054	g2299.t1
SCF192715	2	54.75	NA	NA	65.28	57.25	66	NA	>scaffold_5500	g8468.t1
SCF174468	2	54.75	NA	NA	65.28	57.25	NA	NA	>scaffold_135165	NA
172672_K70	2	54.75	NA	NA	65.28	57.25	NA	NA	#N/A	#N/A
scaffold_50678_1265	2	54.75	NA	NA	65.28	NA	NA	NA	>scaffold_50678	NA
scaffold_117942_599	2	54.75	NA	NA	65.28	NA	66	NA	#N/A	#N/A
297265_K63	2	54.75	NA	NA	65.28	NA	NA	NA	>scaffold_707	g1697.t1
scaffold_10520_1898	2	54.75	NA	NA	65.28	NA	63.01	NA	#N/A	#N/A
scaffold_42167_2474	2	54.75	NA	NA	65.28	NA	63.01	NA	>scaffold_42167	NA
scaffold_50678_1286	2	54.75	NA	NA	65.28	NA	NA	NA	#N/A	#N/A
scaffold_18366_1701	2	54.75	NA	NA	NA	57.25	NA	NA	>scaffold_18366	g19522.t1
SCF56816	2	54.75	NA	NA	NA	57.25	NA	NA	#N/A	#N/A
scaffold_19158_316	2	54.75	NA	NA	NA	NA	66	44.87	>scaffold_19158	g20053.t1
scaffold_81822_1213	2	56.25	53.67	52.5	NA	57.25	NA	46.37	#N/A	#N/A
scaffold_19158_394	2	56.25	NA	NA	NA	NA	66	46.37	#N/A	#N/A
scaffold_90192_957	2	56.25	NA	NA	NA	NA	NA	46.37	>scaffold_90192	NA
scaffold_135125_84	2	56.25	NA	NA	NA	NA	NA	46.37	>scaffold_135125	NA
scaffold_11312_2927	2	56.67	54.52	52.5	67.07	60.22	NA	NA	>scaffold_11312	NA
scaffold_50678_1308	2	56.67	54.52	52.5	NA	NA	NA	NA	#N/A	#N/A
scaffold_50678_1309	2	56.67	54.52	52.5	66.47	60.22	NA	NA	#N/A	#N/A
scaffold_57144_1671	2	56.67	NA	52.5	NA	NA	NA	NA	>scaffold_57144	NA
scaffold_26229_3473	2	56.67	NA	NA	67.07	NA	66	NA	>scaffold_26229	NA
SCF125667	2	57.45	56.51	NA	67.66	60.81	68.98	46.37	>scaffold_12400	g15065.t1
scaffold_10261_6131	2	57.45	NA	NA	65.28	NA	70.48	NA	>scaffold_10261	NA
scaffold_24126_604	2	57.59	56.51	NA	67.66	60.81	70.48	NA	>scaffold_24126	NA
scaffold_34688_1152	2	57.59	56.51	NA	NA	60.81	NA	NA	>scaffold_34688	NA
scf12916	2	57.59	NA	NA	67.66	60.81	70.48	NA	>scaffold_9504	g12488.t1
scaffold_84806_119	2	57.59	NA	NA	67.66	NA	70.48	NA	>scaffold_84806	NA
scaffold_12898_2079	2	57.59	NA	NA	67.66	NA	70.48	NA	>scaffold_12898	NA
SCF61078	2	57.59	NA	NA	67.66	NA	NA	NA	>scaffold_12628	g15248.t1
scaffold_118949_621	2	57.59	NA	NA	NA	60.81	NA	NA	>scaffold_118949	NA
scaffold_125738_231	2	57.67	56.51	53.92	NA	60.81	NA	46.37	>scaffold_125738	NA
scaffold_6617_6407	2	58.09	57.36	53.92	NA	60.81	NA	46.37	>scaffold_6617	g9665.t1
CHI03186-1_124	2	58.09	NA	NA	67.66	61.41	NA	NA	>scaffold_6388	g9424.t1
scaffold_6617_6412	2	58.16	57.36	53.92	68.85	61.41	70.48	NA	#N/A	#N/A
scaffold_6617_6623	2	58.78	NA	NA	68.85	NA	70.48	NA	#N/A	#N/A
scaffold_6617_6395	2	58.78	NA	NA	68.85	NA	70.48	NA	#N/A	#N/A
scaffold_125738_277	2	58.78	NA	NA	68.85	NA	70.48	NA	#N/A	#N/A
scaffold_66792_1570	2	58.78	NA	NA	68.85	NA	70.48	NA	>scaffold_66792	NA
scaffold_2711_7365	2	59.23	57.36	55.06	NA	62	NA	49.35	>scaffold_2711	g4891.t1
scaffold_5311_3026	2	59.23	58.5	55.06	NA	62.6	NA	49.35	>scaffold_5311	g8258.t1
scaffold_16548_4022	2	59.23	NA	55.06	NA	NA	NA	NA	>scaffold_16548	g18270.t1
scaffold_16541_2946	2	59.23	NA	55.06	68.85	NA	71.97	49.35	>scaffold_16541	g18261.t1
scaffold_16541_4957	2	59.23	NA	55.06	68.85	NA	NA	NA	#N/A	#N/A
scaffold_87539_1023	2	59.23	NA	55.06	68.85	NA	71.97	49.35	>scaffold_87539	NA
scaffold_87539_983	2	59.23	NA	55.06	NA	NA	NA	49.35	#N/A	#N/A
scaffold_6814_6237	2	59.38	NA	NA	69.45	NA	73.46	NA	>scaffold_6814	NA
SCF80703	2	60.43	NA	NA	70.05	63.79	73.46	49.35	>scaffold_374	g1014.t1
scaffold_5591_2266	2	60.43	NA	NA	70.05	NA	74.96	NA	>scaffold_5591	NA
scaffold_6492_1901	2	60.43	NA	NA	70.05	NA	74.96	NA	>scaffold_6492	g9529.t1
scaffold_1236_325	2	60.43	NA	NA	NA	NA	NA	49.35	>scaffold_1236	g2612.t1
scaffold_2712_9176	2	60.57	59.64	NA	NA	63.79	NA	NA	>scaffold_2712	g4892.t1
scaffold_2712_9177	2	60.57	59.64	NA	NA	63.79	NA	NA	#N/A	#N/A
scaffold_39311_1240	2	60.57	59.64	NA	NA	63.79	NA	NA	>scaffold_39311	NA
scaffold_1182_9666	2	61.23	NA	57.06	72.43	NA	NA	NA	>scaffold_1182	g2519.t1
scaffold_28071_2527	2	61.23	NA	57.06	NA	NA	NA	NA	>scaffold_28071	NA
scaffold_40275_701	2	61.31	61.34	57.06	72.43	64.39	NA	NA	>scaffold_40275	NA
scaffold_27004_2941	2	61.71	NA	NA	72.43	64.39	NA	NA	>scaffold_27004	NA
scaffold_24212_1491	2	61.74	NA	NA	72.43	NA	74.96	49.35	>scaffold_24212	g23173.t1
scaffold_18990_1352	2	61.74	NA	NA	72.43	NA	NA	NA	>scaffold_18990	NA
scaffold_18990_1323	2	61.74	NA	NA	72.43	NA	NA	NA	#N/A	#N/A
scaffold_18990_1386	2	61.74	NA	NA	72.43	NA	NA	NA	#N/A	#N/A
scaffold_44867_557	2	61.93	61.34	NA	72.43	64.39	74.96	NA	>scaffold_44867	NA
scaffold_24230_2764	2	61.93	NA	NA	72.43	NA	74.96	NA	>scaffold_24230	NA
scaffold_20695_3165	2	62.07	61.34	NA	NA	NA	74.96	NA	>scaffold_20695	NA
scaffold_131448_245	2	62.8	62.76	NA	NA	66.17	NA	49.35	>scaffold_131448	NA
scaffold_43613_1759	2	62.8	NA	NA	NA	NA	NA	50.9	>scaffold_43613	NA
scaffold_209543_49	2	62.8	NA	NA	NA	NA	NA	50.9	>scaffold_209543	NA
scaffold_65833_1786	2	62.86	NA	NA	73.02	NA	77.95	NA	>scaffold_65833	NA
scaffold_209315_135	2	63.49	62.76	NA	NA	66.17	NA	NA	>scaffold_209315	NA
SCF213102	2	63.49	NA	NA	NA	66.17	NA	NA	#N/A	#N/A
198358_K70	2	63.49	NA	NA	NA	66.17	NA	NA	#N/A	#N/A
scaffold_57324_1841	2	63.78	63.9	59.61	NA	66.17	NA	NA	>scaffold_57324	NA
scaffold_57324_1853	2	63.78	63.9	59.61	NA	66.17	NA	NA	#N/A	#N/A
scaffold_12249_5762	2	66.52	NA	NA	NA	NA	79.55	NA	>scaffold_12249	NA
scaffold_12249_5782	2	66.52	NA	NA	NA	NA	79.55	NA	#N/A	#N/A
scaffold_3191_5626	2	67.31	67.34	NA	NA	66.17	NA	NA	>scaffold_3191	g5563.t1
scaffold_96752_138	2	70.03	67.34	65.86	NA	NA	NA	NA	>scaffold_96752	NA
scaffold_9808_3404	2	70.24	NA	66.07	NA	NA	NA	NA	>scaffold_9808	g12798.t1
scaffold_16179_4036	2	70.24	NA	66.07	NA	NA	NA	NA	>scaffold_16179	NA
scaffold_82728_337	2	70.24	NA	66.07	85.79	NA	79.55	NA	>scaffold_82728	NA
scaffold_7669_6864	2	70.54	NA	66.37	85.79	NA	79.55	NA	>scaffold_7669	NA
scaffold_7669_6869	2	70.54	NA	66.37	NA	NA	NA	NA	#N/A	#N/A
scaffold_9595_7371	2	70.54	NA	66.37	85.79	NA	79.55	NA	>scaffold_9595	g12596.t1
scaffold_116525_279	2	72.55	NA	NA	NA	NA	85.44	NA	>scaffold_116525	NA
scaffold_9595_7405	2	73.48	73.6	NA	NA	70.95	NA	NA	#N/A	#N/A
scaffold_122027_478	2	74.6	NA	70.43	NA	NA	NA	NA	>scaffold_122027	NA
scaffold_4666_9165	2	74.6	NA	70.43	NA	NA	NA	NA	>scaffold_4666	g7473.t1
scaffold_47218_1068	2	74.7	73.6	70.66	85.79	76.93	85.44	NA	>scaffold_47218	NA
scaffold_24665_3919	2	74.7	74.73	NA	NA	76.93	NA	NA	>scaffold_24665	g23429.t1
scaffold_25895_1836	2	74.7	74.73	NA	NA	NA	NA	NA	>scaffold_25895	g24059.t1
scaffold_25952_3980	2	74.7	74.73	NA	NA	76.93	NA	63.02	>scaffold_25952	NA
scaffold_50629_59	2	74.7	NA	70.53	NA	NA	NA	NA	>scaffold_50629	NA
scaffold_21661_1873	2	74.7	NA	70.53	NA	NA	85.44	NA	>scaffold_21661	NA
scaffold_76736_1131	2	74.7	NA	70.53	NA	NA	NA	63.02	>scaffold_76736	NA
scaffold_5882_6822	2	74.83	74.73	NA	NA	77.52	NA	63.02	>scaffold_5882	g8864.t1
scaffold_102126_133	2	74.83	NA	NA	85.79	76.93	89.92	NA	>scaffold_102126	NA
scaffold_13401_1927	2	75	NA	70.83	NA	NA	89.92	NA	>scaffold_13401	g15893.t1
scaffold_59545_1381	2	75.39	74.73	NA	86.42	NA	89.92	NA	>scaffold_59545	NA
scaffold_102126_82	2	75.39	74.73	NA	86.42	NA	89.92	NA	#N/A	#N/A
scaffold_59545_1383	2	75.39	74.73	NA	86.42	NA	89.92	NA	#N/A	#N/A
scaffold_7400_6952	2	75.43	74.73	NA	NA	78.12	NA	NA	>scaffold_7400	g10475.t1
scaffold_3671_8042	2	78.4	NA	70.83	NA	81.09	NA	NA	>scaffold_3671	g6225.t1
scaffold_58637_256	2	78.4	NA	70.83	NA	81.09	NA	NA	>scaffold_58637	NA
scaffold_13652_4416	2	78.4	NA	NA	92.35	78.12	89.92	NA	>scaffold_13652	g16103.t1
scaffold_13652_4426	2	78.4	NA	NA	92.35	78.12	89.92	NA	#N/A	#N/A
scaffold_14670_2538	2	82.19	NA	NA	92.35	81.09	NA	NA	>scaffold_14670	g16870.t1
scaffold_36380_433	2	82.4	83.55	NA	NA	81.09	NA	NA	>scaffold_36380	NA
scaffold_3671_8064	2	82.4	83.55	NA	NA	81.09	NA	NA	#N/A	#N/A
scaffold_2594_4289	2	82.4	NA	NA	92.35	81.09	94.4	76.79	>scaffold_2594	g4723.t1
scaffold_18171_1688	2	84.19	83.82	81.8	95.93	NA	94.4	NA	>scaffold_18171	g19411.t1
scaffold_52236_472	2	84.19	NA	NA	92.35	82.88	97.39	NA	>scaffold_52236	NA
1trimcontig209220	2	84.19	NA	NA	95.93	82.88	94.4	76.79	#N/A	#N/A
scaffold_17171_1079	2	84.39	85.87	NA	NA	82.88	NA	76.79	>scaffold_17171	g18708.t1
scaffold_17171_1126	2	84.39	85.87	NA	NA	82.88	NA	76.79	#N/A	#N/A
scaffold_19406_3253	2	84.39	85.87	NA	95.93	NA	94.4	NA	>scaffold_19406	g20207.t1
scaffold_10729_6216	2	85.97	85.87	81.8	NA	84.66	NA	76.79	>scaffold_10729	g13676.t1
scaffold_46488_1151	2	85.97	NA	81.8	NA	NA	NA	NA	>scaffold_46488	NA
scaffold_30888_868	2	85.97	NA	81.8	NA	NA	NA	NA	>scaffold_30888	g26468.t1
scaffold_66167_373	2	85.97	NA	81.8	NA	84.66	NA	NA	>scaffold_66167	NA
scaffold_66167_381	2	85.97	NA	81.8	NA	84.66	NA	NA	#N/A	#N/A
SCF142664	2	85.97	NA	NA	NA	84.66	NA	NA	#N/A	#N/A
contig704	2	85.98	NA	NA	95.93	NA	NA	NA	#N/A	#N/A
scaffold_5870_3372	2	86.45	NA	NA	95.93	NA	100.38	NA	>scaffold_5870	NA
scaffold_5870_7369	2	86.45	NA	NA	95.93	NA	100.38	NA	#N/A	#N/A
scaffold_22595_200	2	87.05	89.22	NA	95.93	NA	100.38	76.79	>scaffold_22595	NA
scaffold_98632_128	2	87.05	89.22	NA	NA	84.66	NA	76.79	>scaffold_98632	NA
scaffold_22901_1940	2	87.05	NA	82.65	NA	86.45	NA	NA	>scaffold_22901	NA
scaffold_5870_3281	2	87.05	NA	NA	96.52	NA	NA	NA	#N/A	#N/A
scaffold_5870_3285	2	87.05	NA	NA	96.52	NA	NA	NA	#N/A	#N/A
scaffold_25728_1166	2	87.74	89.22	NA	NA	NA	100.38	76.79	>scaffold_25728	g23985.t1
scaffold_35493_3053	2	87.76	NA	NA	97.72	86.45	NA	NA	>scaffold_35493	NA
vm54133	2	87.76	NA	NA	97.72	86.45	NA	NA	#N/A	#N/A
scaffold_90528_1718	2	87.96	90.13	83.79	NA	NA	NA	NA	>scaffold_90528	NA
scaffold_41902_945	2	87.96	90.13	83.79	NA	NA	NA	78.28	>scaffold_41902	NA
scaffold_41902_971	2	87.96	90.13	83.79	NA	86.45	NA	78.28	#N/A	#N/A
scaffold_33471_2525	2	87.96	NA	83.79	NA	NA	NA	NA	>scaffold_33471	NA
scaffold_30133_3150	2	87.96	NA	83.79	NA	NA	NA	NA	>scaffold_30133	NA
scaffold_35493_3047	2	88.09	NA	NA	97.72	NA	NA	NA	#N/A	#N/A
scaffold_5870_7288	2	88.38	NA	NA	NA	NA	100.38	NA	#N/A	#N/A
scaffold_17588_2625	2	88.38	NA	NA	NA	NA	100.38	NA	>scaffold_17588	g19013.t1
scaffold_17588_2682	2	88.38	NA	NA	NA	NA	100.38	NA	#N/A	#N/A
scaffold_35493_3144	2	88.53	90.7	NA	97.72	NA	NA	NA	#N/A	#N/A
scaffold_33471_2683	2	88.53	90.7	NA	NA	NA	NA	NA	#N/A	#N/A
scaffold_35493_2993	2	88.53	90.7	NA	NA	NA	NA	NA	#N/A	#N/A
scaffold_35493_3014	2	88.53	90.7	NA	NA	NA	NA	NA	#N/A	#N/A
scaffold_35493_3046	2	88.53	90.7	NA	NA	NA	NA	NA	#N/A	#N/A
scaffold_35493_3052	2	88.53	90.7	NA	NA	NA	NA	NA	#N/A	#N/A
SCF122552	2	88.54	NA	NA	NA	NA	NA	78.28	#N/A	#N/A
SCF203038	2	88.54	NA	NA	NA	NA	NA	78.28	#N/A	#N/A
scaffold_105613_75	2	88.54	NA	NA	NA	NA	NA	78.28	>scaffold_105613	NA
scaffold_871_3737	2	88.54	NA	NA	NA	NA	NA	78.28	>scaffold_871	g1993.t1
scaffold_53819_448	2	88.54	90.7	83.79	98.91	88.83	101.87	NA	>scaffold_53819	NA
scaffold_10622_4570	2	88.54	NA	83.79	98.91	NA	103.36	NA	>scaffold_10622	g13574.t1
scaffold_10622_4603	2	88.54	NA	83.79	98.91	NA	103.36	NA	#N/A	#N/A
scaffold_14435_1178	2	88.54	NA	NA	98.31	NA	NA	NA	>scaffold_14435	g16704.t1
scaffold_6392_7385	2	88.54	NA	NA	NA	NA	101.87	NA	>scaffold_6392	g9428.t1
SCF141794	2	89.43	NA	NA	98.91	88.83	NA	NA	#N/A	#N/A
scaffold_1314_11486	2	90.02	NA	NA	NA	88.83	NA	NA	>scaffold_1314	g2750.t1
VCC_B3	2	90.92	NA	NA	101.29	NA	NA	NA	#N/A	#N/A
scaffold_17080_3162	2	91.66	93.83	86.91	101.29	91.22	NA	NA	>scaffold_17080	NA
scaffold_14846_3505	2	91.66	93.83	86.91	NA	91.22	NA	78.28	>scaffold_14846	g17009.t1
scaffold_7191	2	91.81	NA	NA	101.29	91.22	NA	NA	#N/A	#N/A
scaffold_66779_961	2	91.94	94.11	NA	101.29	91.22	103.36	NA	>scaffold_66779	NA
scaffold_13330_2138	2	91.94	94.11	NA	101.29	NA	103.36	NA	>scaffold_13330	g15838.t1
scaffold_86678_1031	2	92.8	94.96	NA	NA	NA	103.36	78.28	>scaffold_86678	NA
scaffold_23713_3192	2	93.6	NA	NA	NA	93	NA	NA	>scaffold_23713	g22886.t1
scaffold_17601_2057	2	93.72	94.96	90.61	NA	93	NA	NA	>scaffold_17601	g19024.t1
scaffold_3832_8164	2	93.72	94.96	NA	NA	NA	NA	NA	>scaffold_3832	g6424.t1
scaffold_17601_2011	2	93.72	94.96	90.61	NA	93	NA	NA	#N/A	#N/A
scaffold_17601_1989	2	93.72	94.96	90.61	NA	93	NA	NA	#N/A	#N/A
scaffold_17601_2029	2	93.72	94.96	90.61	NA	93	NA	NA	#N/A	#N/A
scaffold_17601_2096	2	93.72	94.96	90.61	NA	93	NA	NA	#N/A	#N/A
scaffold_17601_2102	2	93.72	94.96	90.61	NA	93	NA	NA	#N/A	#N/A
scaffold_3832_8162	2	93.72	94.96	NA	NA	NA	NA	NA	#N/A	#N/A
scaffold_51997_1424	2	93.72	94.96	NA	NA	NA	NA	NA	>scaffold_51997	NA
scaffold_51997_1509	2	93.72	94.96	NA	NA	NA	NA	NA	#N/A	#N/A
SCF177451	2	94.19	NA	NA	107.27	93	NA	NA	>scaffold_5052	g7938.t1
scaffold_5421_2388	2	96.9	NA	NA	107.27	NA	NA	NA	>scaffold_5421	g8376.t1
scaffold_5421_2473	2	96.9	NA	NA	107.27	NA	NA	NA	#N/A	#N/A
SCF175823	2	97.18	NA	NA	NA	96.58	NA	NA	>scaffold_88223	NA
scaffold_8645_1830	2	99.56	NA	NA	NA	98.96	NA	NA	>scaffold_8645	g11686.t1
1trimcontig332949	2	99.56	NA	NA	NA	98.96	NA	NA	#N/A	#N/A
scaffold_245_5211	2	99.56	94.96	NA	112.64	100.15	103.36	78.28	>scaffold_245	g720.t1
scaffold_245_5315	2	99.56	94.96	NA	112.64	100.15	NA	NA	#N/A	#N/A
scaffold_245_5345	2	99.56	94.96	NA	112.64	100.15	NA	NA	#N/A	#N/A
scaffold_29231_3083	2	99.56	NA	NA	112.64	NA	103.36	78.28	>scaffold_29231	NA
ct118602	2	99.56	NA	NA	112.64	98.96	NA	NA	>scaffold_9661	g12651.t1
Ig15420a	2	99.56	NA	NA	112.64	98.96	NA	NA	>scaffold_50137	NA
scaffold_29231_3092	2	99.56	NA	NA	112.64	NA	103.36	78.28	#N/A	#N/A
scaffold_56127_856	2	99.56	NA	NA	112.64	NA	103.36	78.28	>scaffold_56127	NA
scaffold_30834_339	2	99.56	NA	NA	NA	NA	103.36	NA	>scaffold_30834	NA
vm13780	2	100.75	NA	NA	112.64	NA	NA	NA	#N/A	#N/A
scaffold_56127_912	2	100.75	NA	NA	112.64	NA	NA	NA	#N/A	#N/A
scaffold_8410_3911	2	100.75	NA	NA	113.83	100.15	NA	NA	>scaffold_8410	g11462.t1
scaffold_85751_70	2	100.75	NA	NA	113.83	100.15	103.36	78.28	>scaffold_85751	NA
scaffold_32633_1467	2	100.75	NA	NA	113.83	100.15	NA	NA	>scaffold_32633	NA
scaffold_28740_664	3	0	0	NA	NA	NA	NA	NA	>scaffold_28740	NA
scaffold_59355_1495	3	1.16	0	NA	NA	0	NA	NA	>scaffold_59355	NA
contig130Fb	3	1.16	0	0	0	0	NA	NA	>scaffold_77462	NA
scaffold_120985_668	3	1.16	0	NA	0	0	NA	NA	>scaffold_120985	NA
scaffold_60563_2063	3	1.16	NA	NA	0	0	NA	NA	>scaffold_60563	NA
scaffold_55518_2216	3	1.16	NA	NA	0	NA	NA	NA	>scaffold_55518	NA
scaffold_60563_2064	3	1.16	NA	NA	0	0	NA	NA	#N/A	#N/A
vm78806	3	1.16	NA	NA	NA	0	NA	NA	>scaffold_11075	NA
scaffold_7798_8014	3	1.43	NA	0	NA	NA	NA	NA	>scaffold_7798	g10856.t1
scaffold_12181_4577	3	1.43	NA	0	NA	NA	NA	NA	>scaffold_12181	g14896.t1
scaffold_18448_2692	3	1.43	NA	0	NA	NA	NA	NA	>scaffold_18448	g19584.t1
scaffold_7798_8021	3	1.43	NA	0	NA	NA	NA	NA	#N/A	#N/A
scaffold_7798_8043	3	1.43	NA	0	NA	NA	NA	NA	#N/A	#N/A
scaffold_5310_4095	3	4.56	4.56	NA	NA	NA	NA	NA	>scaffold_5310	g8257.t1
scaffold_134_11665	3	4.56	4.56	3.13	NA	NA	NA	NA	>scaffold_134	g451.t1
scf511	3	4.56	4.56	3.13	5.36	0	NA	NA	>scaffold_63420	NA
scaffold_134_17416	3	4.56	4.56	3.13	NA	NA	NA	NA	#N/A	#N/A
scaffold_134_17423	3	4.56	4.56	NA	NA	0	NA	0	#N/A	#N/A
scaffold_27062_1058	3	4.56	4.56	NA	NA	NA	NA	NA	>scaffold_27062	NA
scaffold_57845_967	3	4.56	4.56	NA	NA	NA	NA	NA	>scaffold_57845	NA
scaffold_39193_792	3	4.56	NA	3.13	2.38	0	0	NA	>scaffold_39193	NA
scaffold_1405_3342	3	4.56	NA	NA	2.38	NA	0	NA	>scaffold_1405	g2892.t1
scaffold_48644_1138	3	4.56	NA	NA	2.38	NA	0	NA	>scaffold_48644	NA
scaffold_36630_1455	3	4.56	NA	NA	5.36	0	NA	NA	>scaffold_36630	NA
scaffold_36630_1457	3	4.56	NA	NA	5.36	0	NA	NA	#N/A	#N/A
scaffold_17610_5409	3	4.65	NA	NA	5.36	NA	NA	NA	>scaffold_17610	g19031.t1
scaffold_36630_1470	3	4.73	NA	NA	5.36	NA	0	NA	#N/A	#N/A
SCF90229	3	5.33	NA	NA	5.36	0.6	NA	NA	#N/A	#N/A
scaffold_83985_935	3	5.33	NA	NA	NA	0.6	NA	0	>scaffold_83985	NA
scaffold_83985_952	3	5.33	NA	NA	NA	0.6	NA	0	#N/A	#N/A
scaffold_10802_5013	3	5.41	6.83	3.98	NA	NA	NA	NA	>scaffold_10802	g13737.t1
vm04084	3	6.52	8.54	4.55	7.15	1.79	NA	NA	>scaffold_16535	g18257.t1
scaffold_27082_1216	3	6.52	8.54	NA	5.36	1.79	0	NA	>scaffold_27082	g24666.t1
scaffold_15946_5410	3	6.52	8.54	4.55	NA	NA	NA	NA	>scaffold_15946	NA
scaffold_121138_141	3	6.52	8.54	4.55	NA	NA	NA	NA	>scaffold_121138	NA
scaffold_77824_1049	3	6.52	NA	4.55	NA	1.79	NA	0	>scaffold_77824	NA
scf20g	3	6.52	NA	NA	5.36	1.79	NA	NA	>scaffold_15708	g17656.t1
scaffold_2818_7348	3	6.52	NA	NA	5.36	NA	0	0	>scaffold_2818	NA
scaffold_2818_7317	3	6.52	NA	NA	5.36	NA	0	0	#N/A	#N/A
scaffold_2818_7369	3	6.52	NA	NA	5.36	NA	0	0	#N/A	#N/A
scaffold_2818_7377	3	6.52	NA	NA	5.36	NA	0	0	#N/A	#N/A
vm51409	3	6.52	NA	NA	NA	1.79	NA	NA	>scaffold_39014	NA
2ms2a02	3	6.52	NA	NA	NA	NA	0	NA	>scaffold_9529	g12516.t1
scaffold_4840_3606	3	7.03	NA	NA	7.74	NA	NA	NA	>scaffold_4840	NA
scaffold_93522_327	3	7.11	10.24	NA	NA	2.38	NA	NA	>scaffold_93522	NA
scaffold_44864_476	3	7.11	NA	NA	NA	2.38	NA	NA	>scaffold_44864	NA
scaffold_44864_517	3	7.11	NA	NA	NA	2.38	NA	NA	#N/A	#N/A
scaffold_21415_4864	3	7.11	NA	NA	NA	2.38	NA	0	>scaffold_21415	g21518.t1
scaffold_44864_413	3	7.11	NA	NA	NA	2.38	NA	NA	#N/A	#N/A
scaffold_3809_1860	3	8.22	10.24	8.25	10.13	NA	0	NA	>scaffold_3809	NA
scaffold_93522_243	3	8.22	10.24	NA	NA	NA	0	NA	#N/A	#N/A
scaffold_93522_258	3	8.22	10.24	NA	NA	NA	0	NA	#N/A	#N/A
SCF27755	3	8.22	NA	8.25	8.93	2.38	NA	NA	>scaffold_48722	NA
scaffold_76462_893	3	8.22	NA	8.25	NA	NA	NA	NA	>scaffold_76462	NA
scaffold_62655_1406	3	8.22	NA	NA	8.93	NA	0	NA	>scaffold_62655	g35674.t1
scaffold_62655_1463	3	8.22	NA	NA	8.93	NA	0	NA	#N/A	#N/A
scaffold_99457_319	3	8.22	NA	NA	9.53	NA	NA	NA	>scaffold_99457	NA
scaffold_99457_312	3	8.22	NA	NA	9.53	NA	NA	NA	#N/A	#N/A
scaffold_85554_1128	3	8.22	NA	NA	9.53	NA	0	NA	>scaffold_85554	NA
scaffold_85554_1130	3	8.22	NA	NA	9.53	NA	0	NA	#N/A	#N/A
scaffold_5578_7960	3	8.22	NA	NA	10.13	NA	0	NA	>scaffold_5578	g8546.t1
scaffold_64939_1550	3	8.22	NA	NA	10.72	5.96	0	NA	>scaffold_64939	NA
SCF23339	3	8.22	NA	NA	10.72	5.96	0	0	#N/A	#N/A
scaffold_64939_1541	3	8.22	NA	NA	10.72	NA	NA	NA	#N/A	#N/A
scaffold_64939_1552	3	8.22	NA	NA	NA	5.96	NA	NA	#N/A	#N/A
scaffold_76056_884	3	8.22	NA	NA	NA	NA	NA	0	>scaffold_76056	NA
scaffold_10968_5523	3	8.22	NA	NA	NA	NA	NA	0	>scaffold_10968	g13895.t1
scaffold_10968_5525	3	8.22	NA	NA	NA	NA	NA	0	#N/A	#N/A
scaffold_10968_5533	3	8.22	NA	NA	NA	NA	NA	0	#N/A	#N/A
scaffold_121138_142	3	8.22	NA	NA	NA	NA	NA	0	#N/A	#N/A
scaffold_1220_2682	3	8.22	NA	NA	NA	NA	NA	0	>scaffold_1220	g2587.t1
scaffold_128832_298	3	8.22	NA	NA	NA	NA	NA	0	>scaffold_128832	NA
scaffold_20068_3771	3	8.22	NA	NA	NA	NA	NA	0	>scaffold_20068	g20655.t1
scaffold_21275_743	3	8.22	NA	NA	NA	NA	NA	0	>scaffold_21275	NA
scaffold_33807_2762	3	8.22	NA	NA	NA	NA	NA	0	>scaffold_33807	NA
scaffold_33807_2769	3	8.22	NA	NA	NA	NA	NA	0	#N/A	#N/A
scaffold_33807_2793	3	8.22	NA	NA	NA	NA	NA	0	#N/A	#N/A
scaffold_3572_387	3	8.22	NA	NA	NA	NA	NA	0	>scaffold_3572	g6083.t1
scaffold_45860_1327	3	8.22	NA	NA	NA	NA	NA	0	>scaffold_45860	NA
scaffold_45860_1333	3	8.22	NA	NA	NA	NA	NA	0	#N/A	#N/A
scaffold_92827_539	3	8.22	NA	NA	NA	NA	NA	0	>scaffold_92827	NA
scaffold_93693_319	3	8.22	NA	NA	NA	NA	NA	0	>scaffold_93693	NA
scaffold_99562_874	3	8.22	NA	NA	NA	NA	NA	0	>scaffold_99562	NA
scaffold_69755_831	3	8.82	10.24	NA	11.91	8.94	0	NA	>scaffold_69755	NA
scaffold_69546_1416	3	8.82	NA	9.1	10.72	NA	NA	NA	>scaffold_69546	NA
scaffold_45381_868	3	8.82	NA	NA	11.32	8.94	NA	NA	>scaffold_45381	NA
scaffold_45381_872	3	8.82	NA	NA	11.32	8.94	NA	NA	#N/A	#N/A
scaffold_128832_245	3	8.82	NA	NA	11.91	8.94	0	NA	#N/A	#N/A
scaffold_37044_2156	3	8.82	NA	NA	14.29	NA	0	NA	>scaffold_37044	g28957.t1
scaffold_31973_630	3	8.82	NA	NA	14.29	NA	0	NA	>scaffold_31973	g26935.t1
scaffold_31973_619	3	8.82	NA	NA	14.29	NA	0	NA	#N/A	#N/A
scaffold_31973_631	3	8.82	NA	NA	14.29	NA	0	NA	#N/A	#N/A
scaffold_69755_817	3	10.77	14.53	10.8	NA	NA	NA	NA	#N/A	#N/A
scaffold_32118_826	3	10.77	14.89	10.8	NA	NA	NA	0	>scaffold_32118	NA
SCF47809	3	10.77	NA	10.8	NA	NA	NA	NA	>scaffold_41745	NA
scaffold_8209_2932	3	11.2	NA	10.8	14.29	11.32	NA	NA	>scaffold_8209	g11273.t1
scaffold_8209_2945	3	11.2	NA	10.8	14.29	11.32	NA	NA	#N/A	#N/A
scaffold_8873_4025	3	11.2	NA	10.8	NA	11.32	NA	NA	>scaffold_8873	g11912.t1
scaffold_303_14812	3	11.2	NA	NA	14.29	NA	4.49	0	>scaffold_303	g860.t1
scaffold_303_14773	3	11.2	NA	NA	14.29	NA	4.49	0	#N/A	#N/A
scaffold_1220_9016	3	14.32	NA	13.92	NA	NA	NA	NA	#N/A	#N/A
scaffold_484_15337	3	14.32	NA	13.92	NA	NA	NA	NA	>scaffold_484	g1236.t1
scaffold_484_15382	3	14.32	NA	13.92	NA	NA	NA	NA	#N/A	#N/A
scaffold_484_15461	3	14.32	NA	13.92	NA	NA	NA	0	#N/A	#N/A
scaffold_484_15473	3	14.32	NA	13.92	NA	NA	NA	0	#N/A	#N/A
scaffold_484_15474	3	14.32	NA	13.92	NA	NA	NA	0	#N/A	#N/A
scaffold_805_1077	3	16.32	21.15	15.92	NA	NA	NA	NA	>scaffold_805	g1876.t1
scaffold_14206_4603	3	16.32	NA	13.92	23.31	14.9	10.49	NA	>scaffold_14206	g16544.t1
scaffold_95560_861	3	16.32	NA	17.31	NA	NA	NA	0	>scaffold_95560	NA
scaffold_36168_1897	3	16.32	NA	NA	NA	2.38	NA	1.49	>scaffold_36168	g28602.t1
scaffold_55209_1202	3	16.32	NA	NA	NA	NA	NA	1.49	>scaffold_55209	NA
scaffold_55209_1311	3	16.32	NA	NA	NA	NA	NA	1.49	#N/A	#N/A
scaffold_55209_1342	3	16.32	NA	NA	NA	NA	NA	1.49	#N/A	#N/A
scaffold_14505_5942	3	17.03	21.15	NA	NA	14.9	NA	NA	>scaffold_14505	g16754.t1
SCF98686	3	17.2	NA	NA	24.51	14.9	10.49	1.49	>scaffold_4128	g6800.t1
42710_K70	3	17.52	NA	NA	24.51	14.9	NA	NA	>scaffold_24757	NA
411475_K63	3	17.52	NA	NA	24.51	14.9	NA	NA	>scaffold_90553	g39422.t1
scaffold_54603_1691	3	17.71	29.46	17.31	24.51	14.9	NA	NA	>scaffold_54603	g33950.t1
scaffold_54603_1721	3	17.71	29.46	17.31	24.51	14.9	NA	NA	#N/A	#N/A
scaffold_21244_1604	3	17.71	NA	17.31	NA	NA	NA	NA	>scaffold_21244	NA
scaffold_14619_5062	3	17.71	NA	17.31	NA	NA	NA	NA	>scaffold_14619	NA
scaffold_22746_3852	3	17.71	NA	17.31	NA	NA	NA	NA	>scaffold_22746	NA
scaffold_39156_1356	3	17.71	NA	17.31	NA	NA	NA	NA	>scaffold_39156	NA
1trimcontig440008	3	17.71	NA	NA	25.1	14.9	NA	NA	>scaffold_12350	g15027.t1
scaffold_37953_2229	3	17.76	NA	17.31	25.1	NA	10.49	NA	>scaffold_37953	NA
scaffold_120368_140	3	18.3	NA	NA	25.1	NA	10.49	NA	>scaffold_120368	NA
scaffold_37953_2374	3	18.3	NA	NA	25.1	NA	10.49	NA	#N/A	#N/A
scaffold_40272_1259	3	18.3	NA	NA	25.1	NA	10.49	NA	>scaffold_40272	NA
scaffold_37953_2377	3	18.3	NA	NA	25.1	NA	10.49	NA	#N/A	#N/A
SCF57479	3	19.56	NA	NA	25.1	NA	10.49	5.98	>scaffold_13941	g16334.t1
scaffold_38329_2902	3	20.14	29.46	NA	25.1	19.07	NA	NA	>scaffold_38329	NA
scaffold_8610_6310	3	20.14	29.46	17.31	26.29	19.07	NA	NA	>scaffold_8610	NA
scaffold_8610_6211	3	20.75	32.3	NA	26.29	19.07	NA	NA	#N/A	#N/A
scaffold_120368_107	3	20.75	32.3	NA	26.29	19.07	10.49	5.98	#N/A	#N/A
scaffold_132857_319	3	20.75	NA	NA	26.29	NA	13.48	NA	>scaffold_132857	NA
scaffold_20179_4053	3	20.75	NA	NA	NA	NA	NA	5.98	>scaffold_20179	NA
scaffold_120110_223	3	20.75	NA	NA	NA	NA	NA	5.98	>scaffold_120110	NA
scaffold_163736_100	3	20.75	NA	NA	NA	NA	NA	5.98	>scaffold_163736	NA
scaffold_19700_1833	3	21.49	32.3	NA	NA	NA	13.48	NA	>scaffold_19700	g20420.t1
scaffold_6379_4467	3	22.98	32.3	NA	NA	NA	14.97	NA	>scaffold_6379	g9416.t1
scaffold_6379_4462	3	22.98	32.3	NA	NA	NA	14.97	NA	#N/A	#N/A
scaffold_84794_1177	3	22.98	32.3	NA	NA	NA	NA	NA	>scaffold_84794	NA
scaffold_6379_4634	3	23.55	32.87	NA	NA	NA	NA	NA	#N/A	#N/A
scaffold_6379_4585	3	23.55	32.87	NA	NA	NA	NA	NA	#N/A	#N/A
121633_K63	3	23.59	NA	NA	29.27	NA	NA	NA	>scaffold_1297	g2727.t1
scaffold_30651_1550	3	24.55	32.87	NA	NA	NA	17.96	NA	>scaffold_30651	NA
scaffold_103107_262	3	25.5	NA	26.49	31.65	23.38	17.96	11.92	>scaffold_103107	NA
scaffold_53375_1865	3	25.5	NA	NA	NA	23.59	NA	NA	>scaffold_53375	g33707.t1
scaffold_40211_776	3	25.97	34.29	26.49	34.03	NA	17.96	13.47	>scaffold_40211	NA
scaffold_26875_2437	3	25.97	34.29	26.49	34.03	NA	NA	NA	>scaffold_26875	NA
scaffold_3332_2249	3	25.97	34.29	NA	NA	23.59	NA	NA	>scaffold_3332	g5759.t1
scaffold_26875_2440	3	25.97	34.29	26.49	34.03	NA	NA	NA	#N/A	#N/A
scaffold_23031_1288	3	25.97	NA	26.49	NA	NA	NA	NA	>scaffold_23031	NA
scaffold_31290_2119	3	25.97	NA	26.49	NA	NA	NA	NA	>scaffold_31290	NA
scaffold_31290_2139	3	25.97	NA	26.49	NA	NA	NA	NA	#N/A	#N/A
scaffold_49616_2230	3	25.97	NA	26.49	NA	NA	NA	NA	>scaffold_49616	NA
scaffold_5919_4165	3	25.97	NA	26.49	NA	NA	NA	NA	>scaffold_5919	g8897.t1
SCF38340	3	25.97	NA	26.49	34.03	NA	NA	NA	>scaffold_784	g1838.t1
scaffold_51167_1574	3	25.97	NA	NA	31.65	NA	17.96	NA	>scaffold_51167	NA
scaffold_51167_1566	3	25.97	NA	NA	31.65	NA	17.96	NA	#N/A	#N/A
scaffold_24357_1562	3	25.97	NA	NA	NA	NA	17.96	NA	>scaffold_24357	NA
scaffold_81716_1205	3	25.97	NA	NA	NA	NA	17.96	NA	#N/A	#N/A
scaffold_81716_1211	3	25.97	NA	NA	NA	NA	17.96	NA	#N/A	#N/A
scaffold_54785_1107	3	26.26	34.58	NA	NA	27.03	NA	NA	>scaffold_54785	g33983.t1
scaffold_30061_2463	3	26.26	34.58	NA	34.03	NA	NA	NA	>scaffold_30061	g26078.t1
scaffold_30061_2502	3	26.26	34.58	NA	34.03	NA	NA	NA	#N/A	#N/A
scaffold_3812_6378	3	26.57	34.58	NA	35.22	27.03	17.96	NA	>scaffold_3812	NA
scaffold_3812_6384	3	26.57	34.58	NA	35.22	27.03	17.96	NA	#N/A	#N/A
scaffold_23031_2145	3	26.57	NA	NA	34.03	NA	17.96	NA	#N/A	#N/A
scaffold_46112_2395	3	26.57	NA	NA	34.63	27.03	17.96	13.47	>scaffold_46112	NA
scaffold_15208_4395	3	26.57	NA	NA	35.22	NA	17.96	NA	>scaffold_15208	NA
1trimcontig439466	3	26.57	NA	NA	35.22	NA	17.96	13.47	#N/A	#N/A
SCF9815	3	26.57	NA	NA	35.22	NA	NA	NA	>scaffold_22351	g22092.t1
scaffold_108520_514	3	26.57	NA	NA	NA	27.03	NA	NA	>scaffold_108520	NA
scaffold_2565_10935	3	26.57	NA	NA	NA	27.03	NA	13.47	>scaffold_2565	g4679.t1
scaffold_73187_404	3	26.57	NA	NA	NA	27.03	NA	NA	>scaffold_73187	NA
scaffold_13388_3745	3	28.64	NA	NA	NA	29.41	NA	13.47	>scaffold_13388	NA
SCF110888	3	28.64	NA	NA	NA	29.41	NA	13.47	>scaffold_32739	NA
scaffold_49616_2260	3	28.64	NA	NA	NA	29.41	NA	13.47	#N/A	#N/A
scaffold_42014_1292	3	29.67	37.68	NA	NA	33.59	NA	NA	>scaffold_42014	NA
scaffold_21160_2395	3	29.67	37.68	33.07	NA	33.59	NA	NA	>scaffold_21160	NA
scaffold_36500_3209	3	30.23	38.84	NA	NA	NA	NA	13.47	>scaffold_36500	g28732.t1
scaffold_24160_2138	3	30.23	38.84	33.63	40	NA	17.96	13.47	>scaffold_24160	g23140.t1
scaffold_18210_2781	3	30.23	38.84	33.63	40	NA	17.96	13.47	>scaffold_18210	NA
scaffold_42014_1307	3	30.23	NA	33.63	NA	NA	NA	NA	#N/A	#N/A
scaffold_57070_1345	3	30.23	NA	33.63	40	33.59	17.96	13.47	>scaffold_57070	NA
scaffold_18210_2626	3	30.23	NA	33.63	40	NA	19.45	NA	#N/A	#N/A
scaffold_18210_2746	3	30.23	NA	33.63	40	NA	19.45	NA	#N/A	#N/A
scaffold_81500_1424	3	30.23	NA	NA	NA	33.59	NA	13.47	>scaffold_81500	g38529.t1
scaffold_37951	3	30.23	NA	NA	NA	33.59	NA	NA	>scaffold_7486	g10558.t1
scaffold_1478_9928	3	30.23	NA	NA	NA	NA	NA	13.47	>scaffold_1478	g3008.t1
scaffold_44298_2166	3	30.23	NA	NA	NA	NA	NA	13.47	>scaffold_44298	NA
scaffold_90420_584	3	30.26	NA	NA	NA	34.18	NA	13.47	>scaffold_90420	NA
scaffold_104859_376	3	32.35	NA	NA	NA	NA	19.45	NA	>scaffold_104859	NA
scaffold_58370_1534	3	32.77	43.09	NA	NA	NA	NA	17.96	>scaffold_58370	NA
scaffold_90420_530	3	32.77	43.09	NA	NA	34.18	NA	NA	#N/A	#N/A
scaffold_90420_542	3	32.77	43.09	NA	NA	34.18	NA	NA	#N/A	#N/A
scaffold_90420_549	3	32.77	43.09	NA	NA	34.18	NA	NA	#N/A	#N/A
scaffold_90420_626	3	32.77	43.09	NA	NA	34.18	NA	NA	#N/A	#N/A
scaffold_88664_663	3	33.36	43.68	36.76	43.57	NA	NA	NA	>scaffold_88664	NA
scaffold_13562_2793	3	33.36	43.68	36.76	43.57	33.59	22.44	NA	>scaffold_13562	g16023.t1
scaffold_5595_5982	3	33.36	43.68	36.76	43.57	34.78	22.44	NA	>scaffold_5595	NA
scaffold_61575_203	3	33.36	43.68	36.76	44.17	NA	19.45	13.47	>scaffold_61575	NA
scaffold_70042_940	3	33.36	NA	38.18	NA	NA	17.96	13.47	>scaffold_70042	NA
scaffold_70042_968	3	33.36	NA	38.18	NA	NA	17.96	13.47	#N/A	#N/A
82171_K70	3	33.36	NA	NA	43.57	34.78	NA	NA	>scaffold_57363	NA
scaffold_15548_1005	3	33.36	NA	NA	43.57	NA	NA	NA	>scaffold_15548	NA
scaffold_113156_448	3	34.75	NA	38.46	43.57	NA	22.44	NA	>scaffold_113156	NA
SCF21119	3	34.75	NA	NA	44.17	35.97	NA	NA	>scaffold_131644	NA
scaffold_2087_7048	3	34.78	46.81	38.18	44.17	NA	22.44	20.94	>scaffold_2087	g3993.t1
scaffold_29047_2048	3	34.78	46.81	38.18	45.95	NA	NA	NA	>scaffold_29047	g25615.t1
scaffold_47624_1052	3	34.78	46.81	38.18	44.17	35.97	22.44	NA	>scaffold_47624	NA
scaffold_29047_2076	3	34.78	NA	38.46	44.17	NA	22.44	NA	#N/A	#N/A
scaffold_82560_1006	3	34.78	NA	NA	NA	NA	22.44	NA	>scaffold_82560	NA
scaffold_82560_1018	3	34.78	NA	NA	NA	NA	22.44	NA	#N/A	#N/A
scaffold_82560_930	3	34.78	NA	NA	NA	NA	22.44	NA	#N/A	#N/A
scaffold_82560_931	3	34.78	NA	NA	NA	NA	22.44	NA	#N/A	#N/A
scaffold_82560_970	3	34.78	NA	NA	NA	NA	22.44	NA	#N/A	#N/A
scaffold_10160_6524	3	35.06	NA	38.46	NA	NA	NA	NA	>scaffold_10160	g13156.t1
scaffold_89673_809	3	35.34	47.37	NA	NA	NA	NA	NA	>scaffold_89673	NA
scaffold_20907_3773	3	35.34	47.37	NA	NA	NA	NA	26.92	>scaffold_20907	g21193.t1
scaffold_13882_622	3	35.34	47.37	NA	NA	36.56	NA	NA	>scaffold_13882	NA
scaffold_13882_772	3	35.34	47.37	NA	NA	36.56	NA	NA	#N/A	#N/A
scaffold_13882_803	3	35.34	47.37	NA	NA	36.56	NA	NA	#N/A	#N/A
scaffold_30577_3814	3	35.34	47.37	NA	NA	NA	NA	26.92	>scaffold_30577	g26327.t1
scaffold_70071_808	3	35.34	47.37	NA	NA	36.56	NA	NA	>scaffold_70071	NA
scaffold_59598_424	3	35.34	48.51	39.6	45.95	NA	22.44	23.93	>scaffold_59598	NA
scaffold_5850_3387	3	35.34	48.51	39.6	45.95	NA	NA	NA	>scaffold_5850	NA
scaffold_1733_151	3	35.34	48.51	39.6	45.95	NA	22.44	23.93	>scaffold_1733	g3439.t1
scaffold_1733_156	3	35.34	48.51	39.6	45.95	NA	22.44	23.93	#N/A	#N/A
scaffold_83752_1086	3	35.34	48.51	39.6	45.95	NA	22.44	23.93	>scaffold_83752	NA
scaffold_52106_445	3	35.34	48.51	39.6	45.95	NA	22.44	23.93	>scaffold_52106	NA
scaffold_83752_1040	3	35.34	48.51	39.6	45.95	NA	NA	NA	#N/A	#N/A
scaffold_32248_1991	3	35.34	49.08	39.6	47.14	NA	NA	NA	>scaffold_32248	NA
scaffold_85748_525	3	35.34	49.08	39.6	45.95	NA	NA	NA	>scaffold_85748	NA
scaffold_27672_3597	3	35.34	NA	38.46	NA	NA	22.44	23.93	>scaffold_27672	NA
scaffold_37792_1500	3	35.34	NA	38.46	45.95	NA	22.44	NA	>scaffold_37792	g29226.t1
scaffold_46451_1146	3	35.34	NA	38.46	47.14	37.16	22.44	23.93	>scaffold_46451	NA
scaffold_56734_1093	3	35.34	NA	38.46	47.14	NA	22.44	NA	>scaffold_56734	NA
scaffold_56734_1132	3	35.34	NA	38.46	47.14	NA	22.44	NA	#N/A	#N/A
scaffold_85748_479	3	35.34	NA	38.46	47.14	36.56	NA	NA	#N/A	#N/A
scaffold_94531_926	3	35.34	NA	38.46	45.95	NA	22.44	NA	>scaffold_94531	NA
scaffold_94531_929	3	35.34	NA	38.46	45.95	NA	22.44	NA	#N/A	#N/A
scaffold_94531_943	3	35.34	NA	38.46	45.95	NA	22.44	NA	#N/A	#N/A
1trimcontig436904	3	35.34	NA	NA	45.95	36.56	NA	NA	>scaffold_28281	g25253.t1
scaffold_108730_32	3	35.34	NA	NA	45.95	NA	NA	NA	>scaffold_108730	NA
scaffold_5795_673	3	35.34	NA	NA	45.95	NA	22.44	25.43	>scaffold_5795	g8774.t1
SCF108252	3	35.34	NA	NA	45.95	NA	NA	NA	>scaffold_18956	NA
SCF128992	3	35.34	NA	NA	45.95	NA	NA	NA	>scaffold_388	g1046.t1
KAN-11440_291	3	35.34	NA	NA	47.14	36.56	NA	NA	>scaffold_18415	NA
SCF78184	3	35.34	NA	NA	47.14	NA	22.44	23.93	>scaffold_6874	g9962.t1
scaffold_127523_575	3	35.34	NA	NA	NA	36.56	NA	26.92	>scaffold_127523	NA
scaffold_42119_2582	3	35.34	NA	NA	NA	36.56	NA	26.92	>scaffold_42119	NA
scaffold_1733_59	3	35.34	NA	NA	NA	36.56	NA	26.92	#N/A	#N/A
scaffold_15346_2911	3	35.34	NA	NA	NA	36.56	NA	26.92	>scaffold_15346	NA
scaffold_35026_462	3	35.34	NA	NA	NA	36.56	NA	26.92	>scaffold_35026	NA
scaffold_15346_2917	3	35.34	NA	NA	NA	36.56	NA	26.92	#N/A	#N/A
scaffold_23737_3834	3	35.34	NA	NA	NA	36.56	NA	26.92	>scaffold_23737	g22900.t1
scaffold_42096_2213	3	35.34	NA	NA	NA	36.56	NA	26.92	>scaffold_42096	NA
scaffold_87905_1015	3	35.34	NA	NA	NA	36.56	NA	26.92	>scaffold_87905	NA
scaffold_92611_523	3	35.34	NA	NA	NA	36.56	NA	26.92	>scaffold_92611	NA
scaffold_98035_705	3	35.34	NA	NA	NA	36.56	NA	26.92	>scaffold_98035	NA
scaffold_98035_706	3	35.34	NA	NA	NA	36.56	NA	26.92	#N/A	#N/A
scaffold_214465_44	3	35.34	NA	NA	NA	36.56	NA	26.92	>scaffold_214465	NA
scaffold_214465_62	3	35.34	NA	NA	NA	36.56	NA	26.92	#N/A	#N/A
SCF22477	3	35.34	NA	NA	NA	36.56	NA	NA	>scaffold_52371	g33496.t1
SCF53750	3	35.34	NA	NA	NA	36.56	NA	NA	>scaffold_46526	g32036.t1
scaffold_35026_341	3	35.34	NA	NA	NA	36.56	NA	26.92	#N/A	#N/A
scaffold_4302_2816	3	35.34	NA	NA	NA	36.56	NA	26.92	>scaffold_4302	g7025.t1
scaffold_35026_366	3	35.34	NA	NA	NA	36.56	NA	26.92	#N/A	#N/A
scaffold_53046_292	3	35.34	NA	NA	NA	36.56	NA	26.92	>scaffold_53046	NA
scaffold_6553_5779	3	35.94	NA	NA	NA	37.16	NA	26.92	>scaffold_6553	g9599.t1
scaffold_6553_5632	3	36.19	49.93	NA	NA	37.16	NA	NA	#N/A	#N/A
scaffold_12185_2899	3	36.19	49.93	41.31	47.14	NA	22.44	23.93	>scaffold_12185	g14900.t1
scaffold_38978_2057	3	36.19	49.93	NA	NA	NA	NA	26.92	>scaffold_38978	NA
scaffold_129960_534	3	36.19	49.93	NA	NA	NA	NA	26.92	>scaffold_129960	NA
scaffold_6553_5803	3	36.19	49.93	NA	NA	37.16	NA	NA	#N/A	#N/A
scaffold_57453_1060	3	36.19	NA	41.31	47.14	NA	22.44	NA	>scaffold_57453	NA
scaffold_3243_9538	3	36.49	50.23	NA	NA	40.74	NA	NA	>scaffold_3243	NA
scaffold_106895_552	3	36.49	50.23	NA	NA	NA	NA	26.92	>scaffold_106895	NA
scaffold_106895_571	3	36.49	50.23	NA	NA	NA	NA	26.92	#N/A	#N/A
scf9025	3	36.53	NA	NA	47.14	40.74	NA	NA	#N/A	#N/A
scaffold_158866_55	3	37.13	NA	41.31	48.93	40.74	NA	NA	>scaffold_158866	NA
scaffold_3243_9598	3	37.13	NA	NA	NA	40.74	NA	26.92	#N/A	#N/A
scaffold_3243_9609	3	38.1	NA	41.31	50.72	40.74	NA	NA	#N/A	#N/A
SCF7845	3	38.92	NA	NA	50.72	NA	NA	NA	>scaffold_32550	NA
scaffold_55507_341	3	38.92	NA	NA	50.72	NA	NA	NA	>scaffold_55507	NA
scaffold_10536_5013	3	38.95	NA	42.16	NA	NA	NA	NA	>scaffold_10536	g13494.t1
scaffold_14492_5182	3	38.95	NA	42.16	50.72	NA	32.95	NA	>scaffold_14492	g16747.t1
scaffold_14492_5220	3	38.95	NA	42.16	50.72	NA	32.95	NA	#N/A	#N/A
scaffold_18760_4623	3	39.27	53.01	NA	NA	43.12	NA	NA	>scaffold_18760	g19791.t1
scaffold_32778_1212	3	39.27	53.01	NA	NA	NA	NA	NA	>scaffold_32778	NA
scaffold_31578_1129	3	39.27	53.01	NA	NA	41.93	NA	NA	>scaffold_31578	g26774.t1
scaffold_32778_1122	3	39.27	53.01	NA	NA	NA	NA	NA	#N/A	#N/A
scaffold_3465_5158	3	39.27	53.01	NA	NA	NA	NA	NA	>scaffold_3465	g5933.t1
scaffold_10536_5015	3	39.51	NA	NA	NA	43.12	NA	28.41	#N/A	#N/A
scaffold_24569_3552	3	39.51	NA	NA	NA	43.12	NA	28.41	>scaffold_24569	NA
scaffold_24569_3565	3	39.51	NA	NA	NA	43.12	NA	28.41	#N/A	#N/A
scaffold_24569_3574	3	39.51	NA	NA	NA	43.12	NA	28.41	#N/A	#N/A
scaffold_61162_731	3	40.48	NA	NA	NA	43.12	NA	29.9	>scaffold_61162	NA
scaffold_8287_2876	3	40.48	NA	NA	NA	43.12	NA	29.9	>scaffold_8287	NA
scaffold_8287_2891	3	40.48	NA	NA	NA	43.12	NA	29.9	#N/A	#N/A
scaffold_27872_1456	3	41.08	NA	42.16	53.7	NA	32.95	NA	>scaffold_27872	NA
scaffold_43967_1194	3	42.86	NA	44.13	NA	NA	NA	NA	>scaffold_43967	NA
scaffold_42742_163	3	42.86	NA	44.13	55.48	45.5	NA	NA	>scaffold_42742	NA
scaffold_43967_1225	3	42.86	NA	44.13	NA	NA	NA	NA	#N/A	#N/A
scaffold_43967_1244	3	42.86	NA	44.13	NA	NA	NA	NA	#N/A	#N/A
scaffold_43967_1301	3	42.86	NA	44.13	NA	NA	29.96	29.9	#N/A	#N/A
scaffold_61162_718	3	42.86	NA	44.13	55.48	NA	32.95	NA	#N/A	#N/A
scaffold_5558_3852	3	42.86	NA	NA	NA	45.5	NA	29.9	>scaffold_5558	NA
scaffold_120300_136	3	42.86	NA	NA	NA	45.5	NA	29.9	>scaffold_120300	NA
scaffold_5558_3946	3	42.86	NA	NA	NA	45.5	NA	29.9	#N/A	#N/A
scaffold_5558_3889	3	42.86	NA	NA	NA	45.5	NA	29.9	#N/A	#N/A
scaffold_40993_3056	3	43.05	NA	44.13	57.87	NA	NA	NA	>scaffold_40993	NA
scaffold_18271_1049	3	43.05	NA	44.13	57.87	NA	32.95	NA	>scaffold_18271	g19471.t1
scaffold_18271_1059	3	43.05	NA	44.13	57.87	NA	32.95	NA	#N/A	#N/A
scaffold_46400_1023	3	43.05	NA	44.13	57.87	NA	NA	NA	>scaffold_46400	NA
scaffold_18271_1034	3	43.3	57.04	NA	NA	NA	NA	NA	#N/A	#N/A
scaffold_64332_1557	3	43.3	57.04	NA	NA	45.5	NA	NA	>scaffold_64332	NA
scaffold_9368_5923	3	43.3	57.04	NA	NA	NA	NA	NA	>scaffold_9368	NA
scaffold_12440_4793	3	45.51	NA	47.83	61.43	NA	34.44	31.4	>scaffold_12440	g15099.t1
scaffold_200430_94	3	47	60.74	47.83	61.43	NA	40.42	NA	>scaffold_200430	NA
scaffold_27566_82	3	47	60.74	NA	NA	NA	NA	NA	>scaffold_27566	g24909.t1
scaffold_27566_111	3	47	60.74	NA	NA	NA	NA	NA	#N/A	#N/A
scaffold_8068_4184	3	47	NA	47.83	61.43	NA	37.43	32.89	>scaffold_8068	NA
scaffold_8068_4160	3	47	NA	47.83	61.43	NA	37.43	32.89	#N/A	#N/A
scaffold_115971_74	3	47	NA	47.83	70.33	NA	NA	NA	>scaffold_115971	NA
scaffold_12440_4869	3	47	NA	47.83	61.43	NA	NA	NA	#N/A	#N/A
scaffold_19176_176	3	47	NA	47.83	61.43	48.48	40.42	NA	>scaffold_19176	g20061.t1
scaffold_49385_369	3	47	NA	47.83	NA	NA	40.42	NA	>scaffold_49385	NA
scaffold_49385_464	3	47	NA	47.83	61.43	NA	NA	NA	#N/A	#N/A
scaffold_8068_4135	3	47	NA	47.83	61.43	NA	NA	NA	#N/A	#N/A
scaffold_8068_4197	3	47	NA	47.83	61.43	NA	37.43	32.89	#N/A	#N/A
scaffold_8068_4262	3	47	NA	47.83	61.43	NA	40.42	NA	#N/A	#N/A
scaffold_55109_963	3	47	NA	NA	65.56	49.67	40.42	32.89	>scaffold_55109	NA
scaffold_55109_918	3	47	NA	NA	65.56	49.67	37.43	32.89	#N/A	#N/A
scaffold_5969_6481	3	47	NA	NA	65.56	NA	40.42	NA	>scaffold_5969	g8951.t1
scaffold_20817_2608	3	47	NA	NA	NA	48.48	NA	32.89	>scaffold_20817	NA
scaffold_55109_909	3	47	NA	NA	NA	NA	40.42	32.89	#N/A	#N/A
scaffold_31278_1677	3	47	NA	NA	NA	NA	NA	32.89	>scaffold_31278	g26641.t1
scaffold_119452_488	3	50.64	64.38	NA	NA	55.61	NA	NA	#N/A	#N/A
scaffold_119452_519	3	50.64	64.38	NA	NA	NA	NA	NA	#N/A	#N/A
scaffold_120835_579	3	50.64	64.38	NA	NA	NA	NA	NA	>scaffold_120835	NA
scaffold_11842_6734	3	50.64	64.49	NA	NA	49.67	NA	NA	>scaffold_11842	g14611.t1
scaffold_46587_1825	3	50.64	64.49	NA	NA	49.67	NA	NA	>scaffold_46587	NA
scaffold_46587_1839	3	50.64	64.49	NA	NA	49.67	NA	NA	#N/A	#N/A
scaffold_14059_5352	3	52.94	NA	NA	NA	55.61	NA	NA	>scaffold_14059	NA
scaffold_35616_2275	3	52.94	NA	NA	NA	56.24	NA	32.89	>scaffold_35616	NA
scaffold_35616_2302	3	52.94	NA	NA	NA	56.24	NA	32.89	#N/A	#N/A
scaffold_17219_2740	3	54.12	67.97	NA	NA	NA	NA	NA	>scaffold_17219	g18740.t1
scaffold_889_6975	3	54.12	67.97	NA	NA	NA	NA	NA	>scaffold_889	g2020.t1
scaffold_178384_67	3	54.12	67.97	NA	NA	NA	NA	NA	>scaffold_178384	NA
scaffold_889_7003	3	54.12	67.97	NA	NA	NA	NA	NA	#N/A	#N/A
scaffold_52119_1893	3	54.23	67.97	NA	NA	56.24	NA	40.41	>scaffold_52119	NA
scaffold_73112_1219	3	54.23	NA	NA	NA	56.24	NA	NA	>scaffold_73112	NA
scaffold_35753_1600	3	54.23	NA	NA	NA	56.24	NA	NA	>scaffold_35753	g28459.t1
SCF149145	3	54.52	NA	NA	NA	NA	NA	40.41	>scaffold_36670	g28805.t1
scaffold_45226_771	3	54.52	NA	NA	NA	NA	NA	40.41	>scaffold_45226	NA
scaffold_52119_1866	3	54.52	NA	NA	NA	NA	NA	40.41	#N/A	#N/A
scaffold_80957_1393	3	54.52	NA	NA	NA	NA	NA	40.41	>scaffold_80957	NA
scf5304	3	56.18	NA	NA	73.31	56.24	54.16	NA	#N/A	#N/A
scaffold_42994_1177	3	58.58	74.25	NA	NA	56.84	NA	NA	>scaffold_42994	NA
scaffold_43804_404	3	58.58	74.25	NA	NA	NA	NA	NA	>scaffold_43804	g31237.t1
SCF85773	3	58.58	74.25	NA	78.09	56.84	NA	NA	#N/A	#N/A
scaffold_26817_3858	3	60.96	77.95	NA	NA	59.22	NA	46.41	>scaffold_26817	NA
scf142e	3	60.96	77.95	NA	78.09	59.22	NA	NA	#N/A	#N/A
scaffold_267_5809	3	60.96	NA	63.05	78.68	59.22	NA	NA	>scaffold_267	g783.t1
scaffold_72821_1430	3	60.96	NA	63.05	78.09	59.22	54.16	NA	>scaffold_72821	NA
scaffold_10155_3218	3	60.96	NA	63.05	78.68	59.22	NA	NA	>scaffold_10155	g13148.t1
scf10688	3	60.96	NA	NA	78.09	59.22	NA	46.41	#N/A	#N/A
scaffold_13275	3	60.96	NA	NA	78.09	59.22	NA	NA	#N/A	#N/A
scaffold_31246	3	60.96	NA	NA	78.68	NA	NA	NA	#N/A	#N/A
scaffold_880_2215	3	60.96	NA	NA	NA	59.22	NA	NA	>scaffold_880	g2008.t1
scaffold_97874_316	3	60.96	NA	NA	NA	59.22	NA	NA	>scaffold_97874	NA
scaffold_880_2250	3	60.96	NA	NA	NA	59.22	NA	NA	#N/A	#N/A
scaffold_880_2265	3	60.96	NA	NA	NA	59.22	NA	NA	#N/A	#N/A
scaffold_2484_5966	3	60.96	NA	NA	NA	59.22	NA	NA	>scaffold_2484	g4564.t1
scaffold_172106_80	3	60.96	NA	NA	NA	NA	NA	46.41	>scaffold_172106	NA
scaffold_3164_3789	3	60.96	NA	NA	NA	NA	NA	46.41	>scaffold_3164	NA
scaffold_20885_4545	3	62.22	NA	63.05	84.27	NA	NA	NA	>scaffold_20885	NA
scaffold_743_1726	3	62.22	NA	63.05	84.27	NA	NA	NA	>scaffold_743	g1762.t1
scaffold_13482_2452	3	62.75	80.51	NA	NA	61.01	NA	NA	>scaffold_13482	NA
scaffold_1637_7350	3	62.75	NA	63.05	86.11	NA	54.16	NA	>scaffold_1637	g3283.t1
scaffold_1637_7446	3	62.75	NA	63.05	86.11	NA	54.16	NA	#N/A	#N/A
scaffold_41055_2500	3	62.75	NA	63.05	84.54	62.2	54.16	49.39	>scaffold_41055	NA
SCF177450	3	62.75	NA	NA	NA	61.6	NA	46.41	#N/A	#N/A
ct155339	3	62.75	NA	NA	NA	62.2	NA	NA	#N/A	#N/A
scaffold_9359_4141	3	63.52	80.51	NA	NA	62.2	NA	NA	>scaffold_9359	g12370.t1
scaffold_18038_5368	3	66.32	NA	NA	NA	65.77	NA	NA	>scaffold_18038	g19312.t1
scaffold_76369_1171	3	66.64	83.63	NA	NA	NA	NA	NA	>scaffold_76369	NA
scaffold_28523_940	3	68.07	NA	70.77	86.11	68.72	NA	NA	>scaffold_28523	NA
scaffold_12949_2622	3	68.07	NA	NA	NA	69.35	NA	46.41	>scaffold_12949	NA
scaffold_15063_5952	3	68.07	NA	NA	NA	69.35	NA	46.41	>scaffold_15063	g17154.t1
scaffold_15063_5953	3	68.07	NA	NA	NA	69.35	NA	46.41	#N/A	#N/A
scaffold_15063_5954	3	68.07	NA	NA	NA	69.35	NA	46.41	#N/A	#N/A
scaffold_41055_2501	3	68.07	NA	NA	NA	NA	54.16	49.39	#N/A	#N/A
313711_K70	3	68.63	NA	NA	93.88	69.35	54.16	NA	#N/A	#N/A
scaffold_10070_6536	3	68.63	NA	NA	93.88	NA	54.16	NA	>scaffold_10070	g13054.t1
scaffold_41055_2497	3	68.63	NA	NA	NA	NA	60.04	49.39	#N/A	#N/A
scaffold_41493_2983	3	69.87	NA	70.77	NA	NA	61.65	58.45	>scaffold_41493	NA
scaffold_7771_2057	3	69.87	NA	70.77	93.88	NA	61.65	58.45	>scaffold_7771	g10828.t1
scaffold_103556_120	3	70.34	87.33	NA	NA	NA	NA	NA	>scaffold_103556	NA
scaffold_100329_160	3	70.34	87.33	NA	NA	NA	NA	NA	>scaffold_100329	NA
scaffold_103556_142	3	70.34	87.33	NA	NA	NA	NA	NA	#N/A	#N/A
scaffold_87414_956	3	70.34	87.33	NA	NA	NA	NA	NA	>scaffold_87414	NA
ct89711	3	70.52	NA	NA	93.88	69.35	NA	NA	#N/A	#N/A
scaffold_8265_2161	3	70.52	NA	NA	93.88	69.35	NA	NA	>scaffold_8265	NA
SCF157992	3	70.52	NA	NA	93.88	69.35	NA	NA	#N/A	#N/A
scaffold_1680_2319	3	70.53	NA	NA	NA	69.35	NA	NA	>scaffold_1680	g3351.t1
scaffold_52491_1681	3	70.53	NA	NA	NA	69.35	NA	NA	>scaffold_52491	g33530.t1
scaffold_9455_7256	3	70.53	NA	NA	NA	69.35	NA	NA	>scaffold_9455	NA
scaffold_52491_1708	3	70.53	NA	NA	NA	69.35	NA	NA	#N/A	#N/A
scaffold_52426_2305	3	71.36	NA	NA	NA	NA	NA	59.94	>scaffold_52426	NA
scaffold_25717_3244	3	71.36	NA	NA	NA	NA	NA	59.94	>scaffold_25717	g23979.t1
scaffold_13372_3087	3	72.9	89.89	75.6	NA	NA	NA	NA	>scaffold_13372	g15874.t1
scaffold_1499_11576	3	74.7	NA	75.6	98.06	NA	NA	NA	>scaffold_1499	g3046.t1
scaffold_57793_951	3	74.7	NA	75.6	NA	73.52	NA	NA	>scaffold_57793	g34664.t1
scaffold_19017	3	74.7	NA	NA	98.06	NA	NA	NA	#N/A	#N/A
SCF153094	3	74.7	NA	NA	98.06	NA	NA	NA	#N/A	#N/A
scaffold_203_8320	3	74.7	NA	NA	NA	73.52	NA	NA	>scaffold_203	g624.t1
scaffold_80063_354	3	75.46	92.45	NA	NA	NA	NA	NA	>scaffold_80063	NA
scaffold_903_507	3	75.46	92.45	NA	NA	NA	NA	NA	>scaffold_903	g2042.t1
scaffold_178690_27	3	75.46	92.45	NA	NA	73.52	NA	NA	>scaffold_178690	NA
scaffold_28308_2499	3	75.46	92.45	NA	NA	73.52	NA	NA	>scaffold_28308	g25268.t1
scaffold_22114_4204	3	76.89	NA	79.59	NA	NA	NA	59.94	>scaffold_22114	g21946.t1
scaffold_44_6824	3	80.01	NA	NA	101.04	78.83	NA	NA	>scaffold_44	g184.t1
scaffold_44_6839	3	80.01	NA	NA	101.04	78.83	NA	NA	#N/A	#N/A
contig480Fb	3	82.61	NA	83.51	NA	80.09	NA	NA	#N/A	#N/A
scaffold_83331_243	3	82.87	NA	83.77	NA	80.09	NA	NA	>scaffold_83331	NA
1trimcontig443603	3	83.66	NA	NA	107.02	80.09	NA	NA	#N/A	#N/A
scaffold_15806_2166	3	85.17	102.83	NA	NA	80.09	NA	NA	>scaffold_15806	g17727.t1
SCF162565	3	85.17	NA	83.51	107.02	84.27	NA	NA	#N/A	#N/A
scaffold_194092_103	3	85.17	NA	83.77	107.02	NA	NA	NA	>scaffold_194092	NA
scaffold_8555_7284	3	85.17	NA	83.77	107.02	NA	NA	NA	>scaffold_8555	g11586.t1
scaffold_8555_7312	3	85.17	NA	83.77	107.02	NA	NA	NA	#N/A	#N/A
scaffold_4882_5968	3	85.84	102.83	NA	NA	NA	NA	NA	>scaffold_4882	g7727.t1
scaffold_1311_1453	3	85.84	102.83	NA	NA	84.27	NA	NA	>scaffold_1311	g2744.t1
scaffold_1311_1468	3	85.84	102.83	NA	NA	84.27	NA	NA	#N/A	#N/A
scaffold_15806_2140	3	85.84	102.83	NA	NA	NA	NA	NA	#N/A	#N/A
scaffold_69649_782	3	85.84	102.83	NA	NA	NA	NA	NA	>scaffold_69649	g36855.t1
scaffold_3330_4772	3	85.84	NA	NA	NA	84.27	NA	NA	>scaffold_3330	g5757.t1
scaffold_69649_790	3	85.84	NA	NA	NA	84.27	NA	NA	#N/A	#N/A
scaffold_60765_2081	3	87.55	102.83	86.39	NA	NA	NA	NA	>scaffold_60765	NA
scaffold_13541_2643	3	87.55	102.83	NA	NA	86.65	NA	NA	>scaffold_13541	g16005.t1
NA172	3	87.55	NA	86.39	108.21	86.65	NA	NA	#N/A	#N/A
scaffold_2692_1979	3	87.55	NA	NA	109.4	86.65	NA	NA	>scaffold_2692	g4864.t1
scaffold_13541_2650	3	87.55	NA	NA	109.4	86.65	NA	NA	#N/A	#N/A
scaffold_35862	3	87.55	NA	NA	NA	86.65	NA	NA	#N/A	#N/A
scaffold_199587_181	3	87.79	NA	86.39	NA	NA	NA	NA	>scaffold_199587	NA
scaffold_199587_137	3	87.79	NA	86.39	NA	NA	NA	NA	#N/A	#N/A
scaffold_199587_157	3	87.79	NA	86.39	NA	NA	NA	NA	#N/A	#N/A
scaffold_199587_158	3	87.79	NA	86.39	NA	NA	NA	NA	#N/A	#N/A
scaffold_199587_182	3	87.79	NA	86.39	NA	NA	NA	NA	#N/A	#N/A
scaffold_3520_10124	3	88.15	NA	86.39	NA	87.25	NA	NA	>scaffold_3520	g6011.t1
scaffold_3287_3468	3	88.15	NA	NA	109.4	87.25	NA	NA	>scaffold_3287	g5692.t1
SCF58861	3	88.74	NA	86.39	111.78	87.84	NA	NA	#N/A	#N/A
scaffold_95650_374	3	91.12	NA	NA	111.78	NA	NA	NA	>scaffold_95650	NA
scaffold_12659_2033	3	91.12	NA	NA	111.78	NA	NA	NA	>scaffold_12659	NA
scaffold_12659_2051	3	91.12	NA	NA	111.78	NA	NA	NA	#N/A	#N/A
SCF27510	3	92.4	NA	NA	111.78	87.84	NA	NA	#N/A	#N/A
scaffold_58947_238	3	92.4	NA	NA	NA	87.84	NA	NA	>scaffold_58947	NA
SCF56561	4	0	NA	NA	0	0	NA	NA	#N/A	#N/A
418294_K63	4	0	NA	NA	0	0	NA	NA	#N/A	#N/A
scaffold_4605_6097	4	0	NA	NA	0	0	NA	NA	>scaffold_4605	g7399.t1
scaffold_47329_1182	4	0	NA	NA	0	NA	0	NA	>scaffold_47329	NA
scaffold_2079_1738	4	0.59	NA	NA	1.19	0	0	NA	>scaffold_2079	g3981.t1
scaffold_68330_223	4	0.59	NA	NA	2.38	0	0	NA	>scaffold_68330	NA
1trimcontig176303	4	0.59	NA	NA	2.38	0	NA	NA	#N/A	#N/A
SCF26697	4	0.59	NA	NA	2.38	0	NA	NA	#N/A	#N/A
scaffold_40808_2829	4	1.19	0	NA	4.76	NA	NA	NA	>scaffold_40808	NA
scaffold_71525_1564	4	1.19	0	NA	4.76	NA	NA	NA	>scaffold_71525	NA
scaffold_87360_1156	4	1.19	0	NA	NA	1.19	NA	NA	>scaffold_87360	NA
scaffold_66266_726	4	1.19	NA	NA	4.76	0.6	0	NA	>scaffold_66266	NA
2ms4d10b	4	1.19	NA	NA	4.76	0.6	NA	NA	#N/A	#N/A
ct119523	4	1.19	NA	NA	4.76	0	NA	NA	>scaffold_111040	NA
ct94504	4	1.19	NA	NA	4.76	NA	NA	NA	>scaffold_11617	NA
GVC-V24d10b_202	4	1.19	NA	NA	4.76	0.6	NA	NA	>scaffold_11771	NA
scaffold_5428_1979	4	1.19	NA	NA	4.76	NA	0	NA	>scaffold_5428	g8385.t1
scaffold_10709_5238	4	1.19	NA	NA	4.76	NA	NA	NA	>scaffold_10709	NA
scaffold_1231_11640	4	1.19	NA	NA	NA	0.6	NA	NA	>scaffold_1231	g2605.t1
scaffold_88382_740	4	1.19	NA	NA	NA	1.19	NA	NA	>scaffold_88382	NA
scaffold_88382_749	4	1.19	NA	NA	NA	1.19	NA	NA	#N/A	#N/A
scaffold_13942_3967	4	1.34	0	0	12.56	4.15	NA	NA	>scaffold_13942	NA
scaffold_172290_53	4	1.34	0	NA	NA	6.52	NA	0	>scaffold_172290	NA
scaffold_46954_428	4	1.34	0	NA	NA	NA	NA	NA	>scaffold_46954	NA
scaffold_466_11599	4	1.34	0	0	NA	6.52	NA	NA	>scaffold_466	g1207.t1
scaffold_19545_3755	4	1.34	0	NA	NA	NA	NA	NA	>scaffold_19545	g20305.t1
scaffold_9495_6545	4	1.34	NA	0	NA	NA	NA	0	>scaffold_9495	NA
scaffold_10450_6831	4	1.34	NA	0	NA	NA	NA	0	>scaffold_10450	g13417.t1
scaffold_10450_6833	4	1.34	NA	0	NA	NA	NA	0	#N/A	#N/A
scaffold_217165_17	4	1.34	NA	0	17.32	4.15	0	NA	>scaffold_217165	NA
scaffold_24467_132	4	1.34	NA	0	NA	NA	NA	NA	>scaffold_24467	NA
scaffold_65696_1602	4	1.34	NA	0	NA	NA	0	NA	>scaffold_65696	NA
scaffold_65696_1625	4	1.34	NA	0	NA	NA	0	NA	#N/A	#N/A
SCF83036	4	1.34	NA	0	17.32	4.15	NA	NA	>scaffold_120214	NA
scaffold_9495_6618	4	2.39	NA	0	19.71	6.52	0	0	#N/A	#N/A
scaffold_66687_192	4	2.39	NA	NA	NA	6.52	NA	NA	>scaffold_66687	NA
scaffold_70108_831	4	2.39	NA	NA	NA	6.52	NA	NA	>scaffold_70108	NA
scaffold_466_2095	4	2.39	NA	NA	NA	6.52	NA	0	#N/A	#N/A
scaffold_16354_3940	4	2.39	NA	NA	NA	NA	0	0	>scaffold_16354	NA
scaffold_49548_2207	4	2.39	NA	NA	NA	NA	0	0	>scaffold_49548	NA
scaffold_6214_5063	4	2.39	NA	NA	NA	NA	NA	0	>scaffold_6214	g9211.t1
scaffold_6115_6410	4	2.39	NA	NA	NA	NA	NA	0	>scaffold_6115	g9102.t1
scaffold_74033_763	4	2.39	NA	NA	NA	NA	NA	0	>scaffold_74033	NA
scaffold_10534_3929	4	2.39	NA	NA	NA	NA	NA	0	>scaffold_10534	g13493.t1
scaffold_17400_4358	4	2.39	NA	NA	NA	NA	NA	0	>scaffold_17400	NA
scaffold_17400_4363	4	2.39	NA	NA	NA	NA	NA	0	#N/A	#N/A
scaffold_29610_1729	4	2.39	NA	NA	NA	NA	NA	0	>scaffold_29610	g25865.t1
scaffold_33200_1441	4	2.39	NA	NA	NA	NA	NA	0	>scaffold_33200	NA
scaffold_33200_1542	4	2.39	NA	NA	NA	NA	NA	0	#N/A	#N/A
scaffold_46954_445	4	2.39	NA	NA	NA	NA	NA	0	#N/A	#N/A
scaffold_6115_3907	4	2.39	NA	NA	NA	NA	NA	0	#N/A	#N/A
scaffold_6115_3908	4	2.39	NA	NA	NA	NA	NA	0	#N/A	#N/A
scaffold_6115_6379	4	2.39	NA	NA	NA	NA	NA	0	#N/A	#N/A
scaffold_64185_535	4	2.39	NA	NA	NA	NA	NA	0	>scaffold_64185	NA
scaffold_74033_762	4	2.39	NA	NA	NA	NA	NA	0	#N/A	#N/A
scaffold_88382_682	4	2.39	NA	NA	NA	NA	NA	0	#N/A	#N/A
scf105g	4	2.39	NA	NA	NA	NA	NA	0	>scaffold_13275	NA
scaffold_42523_2226	4	3.33	NA	1.99	19.71	NA	NA	NA	>scaffold_42523	NA
scaffold_5615_8728	4	3.33	NA	1.99	NA	NA	NA	NA	>scaffold_5615	g8579.t1
scaffold_5120_1454	4	3.33	NA	1.99	20.9	8.31	NA	NA	>scaffold_5120	g8019.t1
scaffold_155464_207	4	3.33	NA	1.99	NA	6.52	NA	0	>scaffold_155464	NA
scaffold_16354_3959	4	3.33	NA	1.99	NA	6.52	NA	NA	#N/A	#N/A
scaffold_31187_2503	4	3.33	NA	1.99	19.71	NA	NA	NA	>scaffold_31187	NA
scaffold_4404_8428	4	3.33	NA	NA	19.71	6.52	NA	NA	>scaffold_4404	g7150.t1
scaffold_4404_8433	4	3.33	NA	NA	19.71	6.52	NA	NA	#N/A	#N/A
scaffold_2971_4707	4	3.33	NA	NA	20.9	NA	0	NA	>scaffold_2971	g5239.t1
scaffold_2971_4637	4	3.33	NA	NA	20.9	NA	0	NA	#N/A	#N/A
scaffold_2971_4766	4	4.18	NA	2.84	NA	NA	NA	NA	#N/A	#N/A
scaffold_49749_788	4	4.18	NA	2.84	20.9	NA	NA	NA	>scaffold_49749	NA
scaffold_15375_4951	4	4.18	NA	2.84	20.9	8.31	0	NA	>scaffold_15375	g17392.t1
vm83024	4	4.18	NA	NA	NA	8.31	NA	NA	>scaffold_18380	NA
scaffold_23835_1563	4	4.18	NA	NA	NA	NA	0	4.49	>scaffold_23835	g22963.t1
scaffold_2053_2139	4	4.61	NA	2.84	NA	NA	NA	4.49	>scaffold_2053	g3945.t1
scaffold_10081_5658	4	6.31	NA	4.54	NA	NA	NA	NA	>scaffold_10081	g13069.t1
scaffold_8435_1079	4	7.16	8.31	NA	NA	NA	NA	NA	>scaffold_8435	NA
scaffold_17095_1878	4	7.16	8.31	NA	27.47	11.29	NA	NA	>scaffold_17095	g18656.t1
scaffold_20563_1957	4	7.16	8.31	NA	27.47	NA	0	NA	>scaffold_20563	NA
scaffold_68346_1623	4	7.16	8.31	NA	NA	NA	NA	NA	>scaffold_68346	NA
scaffold_8435_1097	4	7.16	8.31	NA	NA	NA	NA	NA	#N/A	#N/A
SCF9157	4	7.16	8.31	NA	26.88	11.29	NA	NA	>scaffold_18824	NA
scaffold_421_12123	4	7.16	NA	5.39	26.88	NA	NA	NA	>scaffold_421	g1115.t1
scaffold_421_12125	4	7.16	NA	5.39	26.88	NA	NA	NA	#N/A	#N/A
scaffold_421_12126	4	7.16	NA	5.39	26.88	NA	NA	NA	#N/A	#N/A
scaffold_6130_7167	4	7.16	NA	5.39	NA	NA	NA	NA	>scaffold_6130	g9120.t1
scaffold_421_12120	4	7.16	NA	NA	26.88	NA	NA	NA	#N/A	#N/A
SCF162175	4	7.16	NA	NA	NA	8.31	NA	7.48	>scaffold_19017	g19965.t1
scaffold_14868_593	4	7.75	NA	NA	27.47	NA	NA	NA	>scaffold_14868	g17025.t1
scaffold_14113_5197	4	10.23	NA	5.39	31.05	NA	9.04	NA	>scaffold_14113	g16467.t1
scaffold_21976_1734	4	10.23	NA	5.39	31.05	NA	9.04	NA	>scaffold_21976	g21863.t1
scaffold_42755_973	4	10.23	NA	5.39	31.05	16.05	9.04	7.48	>scaffold_42755	NA
scaffold_54129_1190	4	10.23	NA	5.39	31.05	16.05	9.04	7.48	>scaffold_54129	NA
scaffold_69570_1175	4	10.23	NA	NA	NA	15.45	NA	NA	>scaffold_69570	NA
scaffold_8435_1114	4	10.82	8.31	NA	NA	NA	NA	8.97	#N/A	#N/A
scaffold_68346_1733	4	10.82	8.31	NA	NA	NA	NA	8.97	#N/A	#N/A
scaffold_68346_1752	4	10.82	8.31	NA	NA	NA	NA	8.97	#N/A	#N/A
scaffold_68346_1780	4	10.82	8.31	NA	NA	NA	NA	8.97	#N/A	#N/A
scaffold_68346_1806	4	10.82	8.31	NA	NA	NA	NA	8.97	#N/A	#N/A
scaffold_68201_613	4	10.82	NA	5.39	NA	11.29	NA	8.97	>scaffold_68201	NA
scf1172	4	10.82	NA	NA	31.05	16.64	NA	NA	>scaffold_20967	NA
scaffold_106626_368	4	10.82	NA	NA	31.05	16.64	12.02	NA	>scaffold_106626	NA
scaffold_106626_377	4	10.82	NA	NA	31.05	16.64	12.02	NA	#N/A	#N/A
scaffold_106626_385	4	10.82	NA	NA	31.05	16.64	12.02	NA	#N/A	#N/A
scaffold_28119_1915	4	10.82	NA	NA	32.84	NA	12.02	NA	>scaffold_28119	g25173.t1
scaffold_32307_1416	4	10.82	NA	NA	NA	16.64	NA	8.97	>scaffold_32307	NA
scaffold_106626_412	4	10.82	NA	NA	NA	NA	12.02	NA	#N/A	#N/A
scaffold_14113_5194	4	10.82	NA	NA	NA	NA	15.01	7.48	#N/A	#N/A
scaffold_1224_13094	4	11.32	NA	NA	NA	15.45	NA	8.97	>scaffold_1224	g2596.t1
scaffold_42755_943	4	11.32	NA	NA	NA	15.45	NA	8.97	#N/A	#N/A
scaffold_49537_1710	4	12.03	NA	NA	32.84	NA	NA	NA	>scaffold_49537	NA
scaffold_9204_4798	4	12.51	14.31	NA	NA	16.64	NA	NA	>scaffold_9204	g12226.t1
scaffold_9204_5443	4	13.16	14.31	NA	NA	NA	NA	8.97	#N/A	#N/A
scaffold_16749_3112	4	13.16	14.31	NA	NA	NA	NA	NA	>scaffold_16749	NA
scaffold_16749_3127	4	13.16	14.31	NA	NA	NA	NA	NA	#N/A	#N/A
scaffold_53486_1411	4	13.16	14.31	NA	NA	NA	NA	NA	>scaffold_53486	NA
scaffold_9204_4845	4	13.16	14.31	NA	NA	NA	NA	8.97	#N/A	#N/A
scaffold_138597_332	4	13.78	15.44	NA	NA	NA	NA	NA	>scaffold_138597	NA
scaffold_138597_342	4	13.78	15.44	NA	NA	NA	NA	NA	#N/A	#N/A
scaffold_70438_845	4	13.81	NA	NA	34.62	NA	NA	NA	>scaffold_70438	NA
scaffold_70438_852	4	13.81	NA	NA	34.62	NA	NA	NA	#N/A	#N/A
scaffold_293_13406	4	15.6	17.26	18.16	36.41	NA	12.02	NA	>scaffold_293	g834.t1
scaffold_158838_24	4	15.6	17.4	NA	NA	NA	NA	NA	>scaffold_158838	NA
scaffold_158838_36	4	15.6	17.4	NA	NA	NA	NA	NA	#N/A	#N/A
scaffold_158838_62	4	15.6	17.4	NA	NA	NA	NA	NA	#N/A	#N/A
ct119590	4	15.6	17.56	NA	36.41	21.42	NA	NA	>scaffold_21777	g21739.t1
416328_K63	4	15.6	NA	NA	36.41	21.42	15.01	8.97	>scaffold_24341	g23255.t1
scaffold_113790_253	4	15.6	NA	NA	NA	21.42	NA	8.97	>scaffold_113790	NA
scaffold_8435_965	4	15.6	NA	NA	NA	NA	NA	8.97	#N/A	#N/A
scaffold_16749_3183	4	15.6	NA	NA	NA	NA	NA	8.97	#N/A	#N/A
scaffold_1745_10073	4	15.6	NA	NA	NA	NA	NA	8.97	>scaffold_1745	g3464.t1
scaffold_175464_217	4	15.6	NA	NA	NA	NA	NA	8.97	>scaffold_175464	NA
scaffold_7142_5762	4	15.6	NA	NA	NA	NA	NA	8.97	>scaffold_7142	g10230.t1
scaffold_8435_980	4	15.6	NA	NA	NA	NA	NA	8.97	#N/A	#N/A
scaffold_47054_2298	4	17.25	NA	NA	36.41	NA	19.48	NA	>scaffold_47054	NA
scaffold_47054_2317	4	17.25	NA	NA	36.41	NA	19.48	NA	#N/A	#N/A
SCF113389	4	17.98	20.67	18.45	36.41	23.8	NA	NA	>scaffold_26291	g24301.t1
scaffold_90453_156	4	17.98	NA	NA	NA	23.8	NA	NA	>scaffold_90453	g39413.t1
SCF72229	4	17.98	NA	NA	NA	23.8	NA	NA	>scaffold_29411	NA
scaffold_90453_158	4	17.98	NA	NA	NA	23.8	NA	NA	#N/A	#N/A
scaffold_405_8462	4	18.39	20.67	NA	NA	NA	NA	NA	>scaffold_405	g1084.t1
scaffold_14223_3778	4	18.39	20.67	18.45	NA	NA	19.48	8.97	>scaffold_14223	NA
scaffold_405_8478	4	18.39	20.67	NA	NA	NA	NA	NA	#N/A	#N/A
5ms2b12	4	18.45	NA	NA	19.71	NA	20.97	11.96	>scaffold_31246	NA
scaffold_60960_209	4	18.45	NA	NA	NA	24.4	NA	8.97	>scaffold_60960	g35344.t1
scaffold_4553_1673	4	18.45	NA	NA	NA	24.4	NA	8.97	>scaffold_4553	g7328.t1
scaffold_27846_3448	4	18.58	NA	NA	NA	24.4	NA	NA	>scaffold_27846	NA
scaffold_25620_2456	4	19.95	22.64	18.45	NA	NA	NA	NA	>scaffold_25620	NA
SCF140628	4	20.23	NA	NA	39.39	26.18	NA	NA	>scaffold_3314	NA
CA855F	4	20.23	NA	NA	39.39	26.18	NA	NA	>scaffold_35862	NA
scaffold_25620_2595	4	20.36	22.64	19.3	NA	NA	NA	NA	#N/A	#N/A
scaffold_1374_4261	4	20.36	NA	19.3	NA	NA	NA	NA	>scaffold_1374	g2848.t1
SCF46739	4	20.36	NA	19.3	40.58	26.18	NA	NA	>scaffold_37046	NA
scaffold_4761_4837	4	23.5	NA	19.87	44.16	NA	20.97	NA	>scaffold_4761	NA
scaffold_4761_4853	4	23.5	NA	19.87	44.16	NA	20.97	NA	#N/A	#N/A
vm52682	4	23.94	NA	19.87	44.16	29.76	NA	NA	>scaffold_37951	NA
scaffold_21084_3315	4	24.72	NA	20.72	NA	NA	NA	NA	>scaffold_21084	NA
scaffold_45151_2781	4	24.72	NA	20.72	NA	NA	NA	NA	>scaffold_45151	NA
scaffold_311_12011	4	25	28.63	21	44.16	29.76	NA	NA	>scaffold_311	g878.t1
scaffold_13096_1145	4	25	NA	20.72	NA	29.76	NA	14.95	>scaffold_13096	g15653.t1
scaffold_5952_4592	4	25	NA	20.72	46.54	NA	22.47	NA	>scaffold_5952	g8934.t1
scaffold_13096_1158	4	25	NA	20.72	NA	29.76	NA	14.95	#N/A	#N/A
scaffold_20204_2267	4	25	NA	20.72	NA	29.76	NA	14.95	>scaffold_20204	NA
scaffold_8860_2059	4	25	NA	21	NA	NA	NA	NA	>scaffold_8860	g11896.t1
scaffold_95115_668	4	25	NA	21	NA	NA	NA	NA	>scaffold_95115	NA
scaffold_44149_1218	4	25	NA	29.53	44.16	NA	NA	NA	>scaffold_44149	NA
scaffold_2126_10218	4	25	NA	NA	46.54	NA	22.47	NA	#N/A	#N/A
scaffold_100190_244	4	25	NA	NA	46.54	29.76	NA	NA	>scaffold_100190	NA
scaffold_21084_3281	4	25	NA	NA	NA	29.76	NA	14.95	#N/A	#N/A
scaffold_2126_10174	4	25	NA	NA	NA	29.76	NA	14.95	#N/A	#N/A
scaffold_100190_220	4	25	NA	NA	NA	29.76	NA	NA	#N/A	#N/A
scaffold_95115_667	4	25.55	29.18	NA	NA	29.76	NA	14.95	#N/A	#N/A
scaffold_97922_630	4	25.55	NA	NA	NA	NA	23.96	14.95	>scaffold_97922	NA
scaffold_590_1189	4	26.49	29.18	22.99	NA	NA	NA	16.44	>scaffold_590	g1482.t1
scaffold_90626_366	4	26.49	29.18	22.99	NA	NA	NA	NA	>scaffold_90626	NA
scaffold_100190_229	4	26.49	29.18	NA	46.54	NA	23.96	NA	#N/A	#N/A
scaffold_90626_263	4	26.49	29.18	22.99	NA	NA	NA	NA	#N/A	#N/A
scaffold_90626_419	4	26.49	29.18	22.99	NA	NA	NA	16.44	#N/A	#N/A
scaffold_90626_783	4	26.49	29.18	22.99	NA	NA	NA	NA	#N/A	#N/A
scaffold_90626_797	4	26.49	29.18	22.99	NA	NA	NA	NA	#N/A	#N/A
scaffold_14937_1897	4	26.49	NA	22.99	NA	NA	NA	NA	>scaffold_14937	g17065.t1
scaffold_143372_297	4	26.49	NA	22.99	NA	NA	NA	NA	>scaffold_143372	NA
scaffold_590_1198	4	26.49	NA	22.99	NA	NA	NA	NA	#N/A	#N/A
scaffold_90626_453	4	26.49	NA	22.99	NA	NA	NA	NA	#N/A	#N/A
scaffold_4724_2880	4	26.77	29.46	NA	46.54	NA	23.96	NA	>scaffold_4724	NA
scaffold_93693_309	4	26.77	29.46	NA	NA	NA	NA	NA	#N/A	#N/A
scaffold_97922_695	4	26.77	29.46	NA	46.54	NA	23.96	NA	#N/A	#N/A
scaffold_8860_2075	4	26.77	NA	NA	46.54	NA	23.96	NA	#N/A	#N/A
SCF6530	4	26.79	NA	NA	48.33	31.55	NA	NA	>scaffold_38278	NA
scaffold_32238_721	4	26.79	NA	NA	NA	31.55	NA	16.44	>scaffold_32238	g27071.t1
scaffold_14937_1946	4	26.79	NA	NA	NA	31.55	NA	16.44	#N/A	#N/A
scaffold_90626_420	4	26.79	NA	NA	NA	31.55	NA	NA	#N/A	#N/A
scaffold_16032_5807	4	27.06	29.75	25.27	50.71	NA	23.96	NA	>scaffold_16032	NA
scaffold_16540_5236	4	27.06	29.75	25.27	50.71	NA	23.96	NA	>scaffold_16540	NA
scaffold_16540_5244	4	27.06	29.75	25.27	50.71	NA	23.96	NA	#N/A	#N/A
scaffold_23760_3475	4	27.34	30.03	25.27	50.71	NA	23.96	NA	>scaffold_23760	NA
scaffold_47518_2554	4	27.34	NA	NA	NA	NA	23.96	NA	>scaffold_47518	g32301.t1
scaffold_45191_576	4	28.13	30.03	25.27	50.71	33.92	NA	NA	>scaffold_45191	NA
scaffold_90402_451	4	28.13	NA	NA	NA	33.92	NA	NA	>scaffold_90402	NA
scaffold_80493_282	4	28.18	NA	27.54	NA	NA	NA	NA	>scaffold_80493	NA
scaffold_3474_6975	4	28.7	NA	27.54	51.9	NA	23.96	NA	>scaffold_3474	g5945.t1
scaffold_90402_452	4	29.33	33.45	NA	NA	33.92	NA	NA	#N/A	#N/A
scaffold_25483_2965	4	29.33	33.45	27.54	NA	35.12	NA	19.43	>scaffold_25483	NA
scaffold_25483_644	4	29.33	33.45	NA	51.9	NA	25.45	17.93	#N/A	#N/A
scaffold_9712_1323	4	29.33	33.45	NA	NA	NA	NA	NA	>scaffold_9712	NA
scaffold_9712_1352	4	29.33	33.45	NA	NA	NA	NA	NA	#N/A	#N/A
scaffold_81503_1092	4	29.33	34.01	NA	51.9	35.12	NA	NA	>scaffold_81503	NA
scaffold_195_14754	4	29.33	NA	NA	51.9	35.12	25.45	NA	>scaffold_195	g602.t1
SCF124075	4	29.33	NA	NA	51.9	35.12	NA	NA	>scaffold_42843	g30918.t1
scaffold_24035_2128	4	29.33	NA	NA	52.49	35.12	25.45	16.44	>scaffold_24035	NA
scaffold_1599_6682	4	29.33	NA	NA	NA	33.92	NA	19.43	>scaffold_1599	g3221.t1
scaffold_13076_780	4	29.33	NA	NA	NA	35.12	NA	19.43	>scaffold_13076	g15642.t1
scaffold_20038_5099	4	29.33	NA	NA	NA	NA	25.45	19.43	>scaffold_20038	g20632.t1
scaffold_37794_2052	4	29.33	NA	NA	NA	NA	25.45	NA	>scaffold_37794	NA
scaffold_195_14929	4	29.89	34.01	NA	NA	NA	NA	19.43	#N/A	#N/A
scaffold_113453_514	4	29.89	34.01	NA	NA	NA	NA	NA	>scaffold_113453	NA
scaffold_113453_577	4	29.89	34.01	NA	53.09	NA	25.45	NA	#N/A	#N/A
scaffold_113550_188	4	29.89	34.01	NA	53.09	NA	25.45	NA	>scaffold_113550	NA
scaffold_116983_232	4	29.89	34.01	NA	53.09	35.71	25.45	16.44	>scaffold_116983	NA
scaffold_131343_240	4	29.89	34.01	NA	53.09	35.71	NA	NA	>scaffold_131343	NA
scaffold_169448_97	4	29.89	34.01	NA	NA	35.71	NA	NA	>scaffold_169448	NA
scaffold_170656_108	4	29.89	34.01	NA	53.09	NA	25.45	NA	>scaffold_170656	NA
scaffold_18008_3339	4	29.89	34.01	NA	53.09	NA	25.45	NA	>scaffold_18008	g19289.t1
scaffold_18008_673	4	29.89	34.01	NA	53.09	35.71	NA	NA	#N/A	#N/A
scaffold_222939_110	4	29.89	34.01	NA	53.09	NA	25.45	NA	>scaffold_222939	NA
scaffold_2295_2038	4	29.89	34.01	NA	53.09	NA	25.45	NA	>scaffold_2295	g4306.t1
scaffold_2436_5595	4	29.89	34.01	NA	52.49	NA	25.45	NA	>scaffold_2436	NA
scaffold_55482_425	4	29.89	34.01	NA	53.09	NA	25.45	NA	>scaffold_55482	NA
scaffold_59299_131	4	29.89	34.01	NA	53.09	35.71	NA	NA	>scaffold_59299	NA
scf6955c	4	29.89	34.01	NA	53.09	35.71	NA	NA	>scaffold_4374	g7118.t1
scaffold_41942_2055	4	29.89	NA	NA	53.09	NA	NA	NA	>scaffold_41942	NA
vm52204	4	29.89	NA	NA	53.09	NA	NA	NA	>scaffold_48237	NA
scaffold_41942_2053	4	29.89	NA	NA	NA	35.71	NA	19.43	#N/A	#N/A
scaffold_2159_1339	4	29.89	NA	NA	NA	35.71	NA	19.43	>scaffold_2159	g4100.t1
scaffold_65798_429	4	29.89	NA	NA	NA	35.71	NA	19.43	>scaffold_65798	NA
scaffold_18008_3233	4	29.89	NA	NA	NA	35.71	NA	19.43	#N/A	#N/A
scaffold_18851_2161	4	29.89	NA	NA	NA	35.71	NA	19.43	>scaffold_18851	NA
scaffold_116983_281	4	29.89	NA	NA	NA	35.71	NA	19.43	#N/A	#N/A
scaffold_18755_3744	4	29.89	NA	NA	NA	NA	NA	19.43	>scaffold_18755	g19786.t1
scaffold_18755_3774	4	29.89	NA	NA	NA	NA	NA	19.43	#N/A	#N/A
scaffold_55482_414	4	29.89	NA	NA	NA	NA	NA	19.43	#N/A	#N/A
scaffold_60471_1576	4	29.89	NA	NA	NA	NA	NA	19.43	>scaffold_60471	NA
scaffold_9605_3252	4	29.89	NA	NA	NA	NA	NA	19.43	>scaffold_9605	g12605.t1
scaffold_62076_862	4	30.17	NA	29.53	NA	NA	NA	NA	>scaffold_62076	g35559.t1
scaffold_45782_2291	4	31.3	NA	30.66	NA	NA	NA	NA	>scaffold_45782	g31834.t1
scaffold_39165_111	4	31.31	35.43	NA	NA	NA	NA	NA	>scaffold_39165	g29717.t1
scaffold_85652_525	4	31.31	35.43	NA	NA	NA	NA	NA	>scaffold_85652	NA
SCF28100	4	32.32	35.43	32.08	56.07	36.9	NA	NA	>scaffold_50168	NA
scaffold_18755_3637	4	32.32	35.43	NA	56.07	NA	28.44	NA	#N/A	#N/A
scaffold_24341	4	32.32	NA	NA	56.07	36.9	NA	NA	>scaffold_51535	NA
305731_K63	4	32.32	NA	NA	56.66	NA	28.44	19.43	>scaffold_5180	NA
scaffold_4308_7311	4	32.32	NA	NA	NA	36.9	NA	NA	>scaffold_4308	NA
scaffold_48281_2402	4	32.32	NA	NA	NA	36.9	NA	NA	>scaffold_48281	g32497.t1
scaffold_48281_2501	4	32.32	NA	NA	NA	36.9	NA	NA	#N/A	#N/A
scaffold_48281_2513	4	32.32	NA	NA	NA	36.9	NA	NA	#N/A	#N/A
scaffold_38771_2073	4	32.32	NA	NA	NA	NA	NA	20.92	>scaffold_38771	NA
scaffold_31590_2799	4	32.72	NA	32.08	NA	NA	NA	NA	>scaffold_31590	NA
scaffold_23637_4496	4	32.88	NA	NA	56.66	NA	28.44	NA	>scaffold_23637	NA
scaffold_120214	4	32.91	NA	NA	56.66	36.9	NA	NA	>scaffold_54259	g33872.t1
scaffold_52689_990	4	33.26	NA	NA	56.66	NA	NA	NA	>scaffold_52689	NA
scaffold_48281_2414	4	33.3	37.7	NA	NA	NA	NA	NA	#N/A	#N/A
scaffold_82274_764	4	33.58	37.7	NA	56.66	NA	NA	NA	>scaffold_82274	NA
scaffold_24358_3619	4	33.58	37.7	32.94	NA	NA	NA	22.41	>scaffold_24358	NA
scaffold_80923_1125	4	33.58	37.7	32.94	NA	36.9	NA	NA	>scaffold_80923	NA
scaffold_34688_1347	4	33.58	37.98	NA	NA	36.9	NA	22.41	#N/A	#N/A
scaffold_59657_1014	4	33.58	37.98	32.94	NA	NA	NA	22.41	>scaffold_59657	NA
scaffold_34688_1306	4	33.58	37.98	NA	NA	36.9	NA	22.41	#N/A	#N/A
scaffold_80923_1123	4	33.58	37.98	NA	56.66	NA	32.93	NA	#N/A	#N/A
scaffold_1430_7505	4	33.58	NA	NA	NA	36.9	NA	22.41	>scaffold_1430	g2935.t1
scaffold_10827_3635	4	33.58	NA	NA	NA	36.9	NA	22.41	>scaffold_10827	NA
scaffold_1294_2260	4	33.58	NA	NA	NA	NA	NA	22.41	>scaffold_1294	g2721.t1
scaffold_1294_2276	4	33.58	NA	NA	NA	NA	NA	22.41	#N/A	#N/A
scaffold_1294_2277	4	33.58	NA	NA	NA	NA	NA	22.41	#N/A	#N/A
scaffold_1294_2285	4	33.58	NA	NA	NA	NA	NA	22.41	#N/A	#N/A
scaffold_1300_4066	4	33.58	NA	NA	NA	NA	NA	22.41	>scaffold_1300	NA
scaffold_30462_3299	4	33.58	NA	NA	NA	NA	NA	22.41	>scaffold_30462	NA
scaffold_33303_1078	4	33.58	NA	NA	NA	NA	NA	22.41	>scaffold_33303	NA
scaffold_33303_1080	4	33.58	NA	NA	NA	NA	NA	22.41	#N/A	#N/A
scaffold_33303_2554	4	33.58	NA	NA	NA	NA	NA	22.41	#N/A	#N/A
scaffold_33303_2712	4	33.58	NA	NA	NA	NA	NA	22.41	#N/A	#N/A
scaffold_36250_2078	4	33.58	NA	NA	NA	NA	NA	22.41	>scaffold_36250	NA
scaffold_59657_981	4	33.58	NA	NA	NA	NA	NA	22.41	#N/A	#N/A
scaffold_6270_6464	4	33.86	38.26	NA	56.66	NA	32.93	NA	>scaffold_6270	g9278.t1
scaffold_57296_2225	4	33.86	38.26	NA	NA	38.09	NA	NA	>scaffold_57296	NA
scaffold_191_17358	4	33.86	38.26	NA	NA	NA	NA	NA	>scaffold_191	g593.t1
scaffold_57296_2125	4	33.86	38.26	NA	NA	38.09	NA	NA	#N/A	#N/A
scaffold_58550_910	4	33.86	38.26	NA	NA	38.09	NA	22.41	>scaffold_58550	NA
scaffold_6270_6500	4	33.86	38.26	NA	56.66	NA	32.93	NA	#N/A	#N/A
scaffold_26143_262	4	33.86	NA	32.94	57.26	38.09	37.42	22.41	>scaffold_26143	g24214.t1
scaffold_15914_3804	4	33.86	NA	NA	56.66	NA	37.42	NA	>scaffold_15914	NA
scaffold_63608_809	4	34.72	39.12	NA	NA	NA	NA	NA	>scaffold_63608	g35829.t1
scaffold_99451_668	4	34.72	39.12	NA	NA	NA	NA	NA	>scaffold_99451	NA
scaffold_9081_1399	4	34.86	NA	32.94	NA	40.46	NA	NA	>scaffold_9081	g12110.t1
scaffold_24358_3519	4	34.86	NA	32.94	NA	NA	NA	NA	#N/A	#N/A
scaffold_54382_172	4	34.86	NA	32.94	NA	NA	NA	NA	>scaffold_54382	NA
scaffold_58550_1006	4	34.86	NA	32.94	NA	NA	NA	NA	#N/A	#N/A
scaffold_26143_204	4	34.86	NA	NA	57.85	40.46	NA	NA	#N/A	#N/A
scaffold_26143_193	4	34.86	NA	NA	57.85	40.46	NA	NA	#N/A	#N/A
scaffold_26143_211	4	34.86	NA	NA	57.85	40.46	NA	NA	#N/A	#N/A
scaffold_9081_1388	4	35.06	NA	NA	NA	40.46	NA	22.41	#N/A	#N/A
SCF154541	4	35.64	NA	NA	59.04	40.46	37.42	22.41	>scaffold_63419	g35794.t1
scaffold_6878_7959	4	36.85	39.12	NA	61.43	45.22	40.41	22.41	>scaffold_6878	NA
scaffold_30082_1361	4	36.85	NA	34.93	NA	NA	NA	NA	>scaffold_30082	g26089.t1
scaffold_1228_3985	4	36.85	NA	34.93	60.24	NA	37.42	NA	>scaffold_1228	NA
scaffold_1228_4011	4	36.85	NA	34.93	60.24	NA	37.42	NA	#N/A	#N/A
scaffold_1300_3183	4	36.85	NA	34.93	NA	42.25	NA	NA	#N/A	#N/A
scaffold_25210_859	4	36.85	NA	34.93	NA	42.25	NA	NA	>scaffold_25210	g23709.t1
scaffold_3760_922	4	36.85	NA	34.93	60.83	NA	37.42	NA	>scaffold_3760	NA
scaffold_64658_1073	4	36.85	NA	34.93	60.24	NA	NA	NA	>scaffold_64658	NA
scaffold_68686_1244	4	36.85	NA	34.93	60.24	NA	37.42	NA	>scaffold_68686	NA
scaffold_68686_1291	4	36.85	NA	34.93	60.24	NA	37.42	NA	#N/A	#N/A
scaffold_68686_1292	4	36.85	NA	34.93	60.24	NA	37.42	NA	#N/A	#N/A
scaffold_42834_865	4	36.85	NA	NA	60.24	NA	NA	NA	>scaffold_42834	NA
scaffold_42834_867	4	36.85	NA	NA	60.24	NA	NA	NA	#N/A	#N/A
scaffold_18247_5405	4	36.85	NA	NA	NA	42.25	NA	NA	>scaffold_18247	NA
scaffold_30462_3194	4	37.98	NA	36.06	NA	NA	46.41	NA	#N/A	#N/A
scaffold_11914_4853	4	38.83	NA	36.91	NA	NA	NA	NA	>scaffold_11914	g14676.t1
scaffold_51514_2267	4	38.83	NA	36.91	61.43	NA	46.41	NA	>scaffold_51514	NA
SCF38553	4	39.4	NA	37.48	61.43	NA	NA	NA	>scaffold_71150	NA
scaffold_7544_7265	4	40.25	NA	38.33	NA	45.22	NA	22.41	>scaffold_7544	NA
scaffold_69505_1274	4	41.39	NA	39.47	61.43	45.22	46.41	25.4	>scaffold_69505	NA
scaffold_3706_3322	4	41.39	NA	NA	61.43	NA	46.41	NA	>scaffold_3706	g6283.t1
scaffold_3706_3323	4	41.39	NA	NA	61.43	NA	46.41	NA	#N/A	#N/A
SCF15845	4	41.47	46.85	40.32	61.43	45.22	46.41	25.4	>scaffold_71386	g37126.t1
scaffold_23531_3468	4	43.24	NA	NA	NA	NA	NA	25.4	>scaffold_23531	NA
scaffold_55661_317	4	43.24	NA	NA	NA	NA	NA	25.4	>scaffold_55661	g34194.t1
scaffold_55661_329	4	43.24	NA	NA	NA	NA	NA	25.4	#N/A	#N/A
scaffold_55661_368	4	43.24	NA	NA	NA	NA	NA	25.4	#N/A	#N/A
scaffold_55661_419	4	43.24	NA	NA	NA	NA	NA	25.4	#N/A	#N/A
scaffold_55661_429	4	43.24	NA	NA	NA	NA	NA	25.4	#N/A	#N/A
scaffold_65387_812	4	43.86	NA	NA	65.6	47.61	46.41	28.39	>scaffold_65387	g36150.t1
scaffold_65387_813	4	43.86	NA	NA	65.6	47.61	46.41	28.39	#N/A	#N/A
scaffold_37097_3046	4	43.86	NA	NA	NA	47.61	NA	NA	>scaffold_37097	NA
scaffold_6531_346	4	44.73	NA	NA	69.18	NA	NA	NA	>scaffold_6531	NA
scaffold_12301_5325	4	45.31	NA	42.03	NA	NA	NA	NA	>scaffold_12301	g14990.t1
scaffold_22674_919	4	45.88	52.27	42.03	69.18	NA	46.41	28.39	>scaffold_22674	NA
SCF194552	4	45.88	52.27	42.6	69.18	47.61	50.9	NA	>scaffold_7191	g10279.t1
scaffold_50216_824	4	45.88	52.27	NA	69.18	NA	50.9	NA	>scaffold_50216	NA
scaffold_55661_422	4	45.88	52.27	NA	69.18	NA	50.9	NA	#N/A	#N/A
scaffold_558_1398	4	45.88	NA	42.6	69.18	47.61	50.9	28.39	>scaffold_558	g1398.t1
scaffold_43310_811	4	45.88	NA	42.6	NA	NA	NA	NA	>scaffold_43310	NA
scaffold_49282_741	4	46.45	52.27	43.17	NA	NA	NA	NA	>scaffold_49282	NA
scaffold_22849_2855	4	46.45	52.27	43.17	69.18	NA	50.9	NA	>scaffold_22849	g22380.t1
scaffold_22807_3751	4	46.45	52.27	NA	NA	51.78	NA	NA	>scaffold_22807	NA
scaffold_22657_800	4	46.45	NA	NA	NA	51.78	NA	25.4	>scaffold_22657	NA
scaffold_83153_778	4	46.74	NA	43.46	NA	NA	NA	NA	>scaffold_83153	NA
scaffold_41385_1874	4	46.74	NA	43.46	NA	51.78	NA	26.9	>scaffold_41385	NA
scaffold_8390_6599	4	46.74	NA	43.46	72.16	NA	NA	NA	>scaffold_8390	NA
scaffold_4752_1024	4	46.85	NA	NA	72.16	NA	50.9	28.39	>scaffold_4752	g7574.t1
scaffold_51054_1974	4	46.85	NA	NA	72.16	NA	50.9	NA	>scaffold_51054	NA
scaffold_23531_2867	4	46.85	NA	NA	NA	NA	50.9	NA	#N/A	#N/A
scaffold_23531_2897	4	46.85	NA	NA	NA	NA	50.9	NA	#N/A	#N/A
scaffold_46948_2420	4	46.85	NA	NA	NA	NA	NA	28.39	>scaffold_46948	NA
scaffold_46948_2472	4	46.85	NA	NA	NA	NA	NA	28.39	#N/A	#N/A
scaffold_46948_2486	4	46.85	NA	NA	NA	NA	NA	28.39	#N/A	#N/A
scaffold_7174_2893	4	46.85	NA	NA	NA	NA	NA	28.39	>scaffold_7174	g10268.t1
scaffold_42437_2720	4	48.03	NA	NA	NA	51.78	NA	NA	#N/A	#N/A
scaffold_20122_2272	4	48.03	NA	NA	NA	51.78	NA	NA	>scaffold_20122	g20692.t1
scaffold_42437_2734	4	48.03	NA	NA	NA	51.78	NA	NA	#N/A	#N/A
scaffold_1015_13487	4	48.03	NA	NA	NA	51.78	NA	28.39	>scaffold_1015	g2229.t1
scaffold_1015_8686	4	49.28	NA	NA	74.59	NA	50.9	NA	#N/A	#N/A
scaffold_6529_1808	4	50.14	57.97	NA	NA	51.78	NA	28.39	>scaffold_6529	g9573.t1
scaffold_60004_1026	4	50.14	57.97	46.86	74.59	NA	NA	NA	>scaffold_60004	NA
scaffold_37520_101	4	50.14	57.97	46.86	NA	NA	NA	NA	>scaffold_37520	NA
scaffold_60004_1142	4	50.14	57.97	46.86	74.59	52.37	NA	NA	#N/A	#N/A
scaffold_7174_2882	4	50.14	57.97	NA	NA	NA	NA	28.39	#N/A	#N/A
scaffold_953_14029	4	50.14	NA	46.86	NA	NA	NA	28.39	>scaffold_953	g2122.t1
scaffold_36277_2655	4	50.14	NA	46.86	NA	NA	NA	NA	>scaffold_36277	NA
scaffold_31313_1900	4	55.85	NA	52.57	NA	NA	NA	NA	>scaffold_31313	NA
scaffold_2746_7470	4	55.85	NA	52.57	NA	NA	NA	NA	>scaffold_2746	g4940.t1
scaffold_17932_2821	4	55.85	NA	52.57	NA	NA	NA	NA	>scaffold_17932	g19234.t1
scaffold_31313_1886	4	56.42	63.68	52.57	81.73	60.17	NA	NA	#N/A	#N/A
scaffold_17932_2804	4	56.42	NA	NA	NA	60.17	NA	NA	#N/A	#N/A
SCF16359	4	56.42	NA	NA	NA	60.17	NA	NA	>scaffold_84992	NA
scaffold_7894_1547	4	56.9	63.68	53.7	81.73	60.17	59.95	NA	>scaffold_7894	g10955.t1
SCF96539	4	56.9	NA	NA	81.73	NA	NA	NA	#N/A	#N/A
scaffold_61487_1055	4	58.69	66.52	54.84	NA	NA	NA	NA	>scaffold_61487	NA
scaffold_61487_1057	4	58.69	66.52	54.84	NA	NA	NA	NA	#N/A	#N/A
scaffold_61487_1084	4	58.69	66.52	54.84	NA	NA	NA	NA	#N/A	#N/A
scaffold_61487_1101	4	58.69	NA	54.27	83.52	63.15	NA	NA	#N/A	#N/A
scaffold_43230_2294	4	58.69	NA	54.84	NA	NA	NA	40.56	>scaffold_43230	NA
scaffold_43230_2307	4	58.69	NA	54.84	NA	NA	NA	40.56	#N/A	#N/A
scaffold_43230_2312	4	58.69	NA	54.84	NA	NA	NA	40.56	#N/A	#N/A
scaffold_5443_4548	4	58.69	NA	54.84	83.52	NA	59.95	NA	>scaffold_5443	g8402.t1
scaffold_5443_4559	4	58.69	NA	54.84	83.52	NA	59.95	NA	#N/A	#N/A
SCF100820	4	59.88	NA	NA	83.52	63.15	NA	NA	>scaffold_1365	g2835.t1
NA1713	4	59.88	NA	NA	83.52	63.15	NA	NA	>scaffold_125805	NA
scaffold_12816_2498	4	62.26	71.65	NA	83.52	64.93	59.95	NA	>scaffold_12816	NA
SCF79014	4	62.26	NA	NA	83.52	64.93	59.95	NA	>scaffold_7607	g10671.t1
scf24k	4	62.26	NA	NA	85.9	64.93	59.95	40.56	>scaffold_32650	NA
SCF204979	4	62.26	NA	NA	86.49	64.93	NA	NA	>scaffold_18568	g19670.t1
scaffold_51535	4	62.26	NA	NA	87.69	64.93	NA	NA	>scaffold_67967	NA
scaffold_3314	4	62.26	NA	NA	87.69	64.93	NA	NA	>scaffold_14901	NA
scaffold_5180	4	62.26	NA	NA	88.28	64.93	NA	NA	>scaffold_30916	NA
SCF101064	4	62.31	NA	NA	NA	NA	NA	40.56	>scaffold_11674	g14494.t1
scaffold_14096_210	4	63.82	71.65	NA	NA	NA	NA	40.56	>scaffold_14096	NA
scaffold_45116_2562	4	64.87	71.65	63.78	88.28	NA	NA	NA	>scaffold_45116	g31625.t1
scaffold_23446_3911	4	64.87	71.65	63.78	88.28	NA	NA	NA	>scaffold_23446	g22719.t1
scaffold_23446_3933	4	64.87	71.65	63.78	88.28	NA	NA	NA	#N/A	#N/A
scaffold_824_4565	4	65.81	73.64	NA	88.28	NA	NA	NA	>scaffold_824	g1911.t1
scaffold_70138_1297	4	65.83	73.64	NA	91.26	67.31	NA	NA	>scaffold_70138	NA
scaffold_14433_4162	4	65.83	NA	NA	93.15	67.31	NA	NA	>scaffold_14433	NA
scaffold_14433_4163	4	65.83	NA	NA	93.15	67.31	NA	NA	#N/A	#N/A
scaffold_26277_821	4	65.83	NA	NA	93.15	67.31	NA	NA	>scaffold_26277	g24292.t1
scaffold_14433_4250	4	65.83	NA	NA	93.33	67.31	NA	NA	#N/A	#N/A
scaffold_88972_309	4	68.81	73.64	65.73	95.6	70.29	NA	NA	>scaffold_88972	NA
scaffold_4386_589	4	68.81	73.64	65.73	NA	NA	NA	NA	>scaffold_4386	g7131.t1
scaffold_26277_1001	4	68.81	NA	NA	95.6	70.29	NA	NA	#N/A	#N/A
scaffold_70138_1273	4	68.89	NA	65.73	NA	NA	NA	NA	#N/A	#N/A
scaffold_3197_1821	4	68.89	NA	65.73	NA	NA	NA	NA	>scaffold_3197	g5569.t1
scaffold_3197_1888	4	68.89	NA	65.73	NA	NA	NA	NA	#N/A	#N/A
scaffold_4386_6805	4	68.89	NA	65.73	NA	NA	NA	46.56	#N/A	#N/A
scaffold_3122_7154	4	69.82	74.27	NA	NA	NA	NA	NA	>scaffold_3122	g5460.t1
scaffold_14958_5099	4	69.82	74.27	NA	NA	NA	NA	55.61	>scaffold_14958	NA
scaffold_4550_4483	4	69.82	74.27	NA	NA	NA	NA	NA	>scaffold_4550	g7325.t1
contig600	4	69.82	NA	NA	98.49	70.29	NA	46.56	>scaffold_47270	g32238.t1
SCF49598	4	70.59	NA	65.73	98.2	72.07	NA	NA	>scaffold_12027	g14760.t1
scaffold_51672_24	4	71.24	74.27	NA	98.85	72.07	77	NA	>scaffold_51672	NA
scaffold_115_16042	4	75.26	NA	72.1	NA	73.26	NA	NA	>scaffold_115	g396.t1
scaffold_9084_2870	4	75.26	NA	72.1	NA	NA	NA	NA	>scaffold_9084	g12114.t1
scaffold_126864_232	4	75.44	NA	72.28	NA	NA	NA	NA	>scaffold_126864	NA
scaffold_19131_4160	4	75.44	NA	72.28	NA	NA	NA	NA	>scaffold_19131	NA
SCF108294	4	77.19	NA	NA	104.8	NA	NA	NA	>scaffold_19445	g20238.t1
[truncated: 4,074 more rows]
