# Supplementary material for: Construction of a High-Density American Cranberry (Vaccinium macrocarpon Ait.) Composite Map Using Genotyping-by-Sequencing for Multi-pedigree Linkage Mapping
Source: G3 (Bethesda). 2017 Mar 1;7(4):1177–89. doi: 10.1534/g3.116.037556 (PMC5386866; doi:10.1534/g3.116.037556)
Supplement: Supplementary file 3 [file 1177FileS3.xlsx]

## Sheet: {BGx(BLxNL)}95
Locus	Position	Linkage Group	GRYG_3	GRYG_4	GRYG_5	GRYG_6	GRYG_7	GRYG_8	GRYG_9	GRYG_10	GRYG_12	GRYG_13	GRYG_14	GRYG_15	GRYG_16	GRYG_17	GRYG_18	GRYG_19	GRYG_20	GRYG_22	GRYG_23	GRYG_26	GRYG_27	GRYG_28	GRYG_30	GRYG_31	GRYG_32	GRYG_33	GRYG_36	GRYG_37	GRYG_43	GRYG_45	GRYG_46	GRYG_47	GRYG_48	GRYG_49	GRYG_51	GRYG_52	GRYG_53	GRYG_54	GRYG_55	GRYG_57	GRYG_59	GRYG_60	GRYG_61	GRYG_63	GRYG_64	GRYG_65	GRYG_66
scaffold_53968_1134	0	1	1	0	1	1	1	0	0	0	0	1	1	0	1	0	1	1	1	1	1	1	1	1	1	0	1	0	1	0	0	0	0	0	1	1	1	0	0	1	1	0	0	0	1	0	1	0	1
scaffold_23874_167	0	1	1	0	1	1	1	0	0	0	0	1	1	0	1	0	1	1	1	1	1	1	1	1	1	0	1	0	1	0	0	0	0	0	1	1	1	0	0	1	1	0	0	0	1	0	1	0	1
scaffold_76161_1307	0	1	1	0	1	1	1	0	0	0	0	1	1	0	1	0	1	1	1	1	1	1	1	1	1	0	1	0	1	0	0	0	0	0	1	1	1	0	0	1	1	0	0	0	1	0	1	0	1
scaffold_7138_290	0	1	1	0	1	1	1	0	0	0	0	1	1	0	1	0	1	1	1	1	1	1	1	1	1	0	1	0	1	0	0	0	0	0	1	1	1	0	0	1	1	0	0	0	1	0	1	0	1
scaffold_11402_4025	0	1	1	0	1	1	1	0	0	0	0	1	1	0	1	0	1	1	1	1	1	1	1	1	1	0	1	0	1	0	0	0	0	0	1	1	1	0	0	1	1	0	0	0	1	0	1	0	1
scaffold_18618_147	0	1	1	0	1	1	1	0	0	0	0	1	1	0	1	0	1	1	1	1	1	1	1	1	1	0	1	0	1	0	0	0	0	0	1	1	1	0	0	1	1	0	0	0	1	0	1	0	1
scaffold_3169_10335	0	1	1	0	1	1	1	0	0	0	0	1	1	0	1	0	1	1	1	1	1	1	1	1	1	0	1	0	1	0	0	0	0	0	1	1	1	0	0	1	1	0	0	0	1	0	1	0	1
scaffold_33444_1678	0	1	1	0	1	1	1	0	0	0	0	1	1	0	1	0	1	1	1	1	1	1	1	1	1	0	1	0	1	0	0	0	0	0	1	1	1	0	0	1	1	0	0	0	1	0	1	0	1
scaffold_33444_1679	0	1	1	0	1	1	1	0	0	0	0	1	1	0	1	0	1	1	1	1	1	1	1	1	1	0	1	0	1	0	0	0	0	0	1	1	1	0	0	1	1	0	0	0	1	0	1	0	1
scaffold_48833_933	0	1	1	0	1	1	1	0	0	0	0	1	1	0	1	0	1	1	1	1	1	1	1	1	1	0	1	0	1	0	0	0	0	0	1	1	1	0	0	1	1	0	0	0	1	0	1	0	1
scaffold_48833_935	0	1	1	0	1	1	1	0	0	0	0	1	1	0	1	0	1	1	1	1	1	1	1	1	1	0	1	0	1	0	0	0	0	0	1	1	1	0	0	1	1	0	0	0	1	0	1	0	1
scaffold_48833_937	0	1	1	0	1	1	1	0	0	0	0	1	1	0	1	0	1	1	1	1	1	1	1	1	1	0	1	0	1	0	0	0	0	0	1	1	1	0	0	1	1	0	0	0	1	0	1	0	1
scaffold_48833_951	0	1	1	0	1	1	1	0	0	0	0	1	1	0	1	0	1	1	1	1	1	1	1	1	1	0	1	0	1	0	0	0	0	0	1	1	1	0	0	1	1	0	0	0	1	0	1	0	1
scaffold_54537_1893	0	1	1	0	1	1	1	0	0	0	0	1	1	0	1	0	1	1	1	1	1	1	1	1	1	0	1	0	1	0	0	0	0	0	1	1	1	0	0	1	1	0	0	0	1	0	1	0	1
scaffold_54537_1898	0	1	1	0	1	1	1	0	0	0	0	1	1	0	1	0	1	1	1	1	1	1	1	1	1	0	1	0	1	0	0	0	0	0	1	1	1	0	0	1	1	0	0	0	1	0	1	0	1
scaffold_54537_1937	0	1	1	0	1	1	1	0	0	0	0	1	1	0	1	0	1	1	1	1	1	1	1	1	1	0	1	0	1	0	0	0	0	0	1	1	1	0	0	1	1	0	0	0	1	0	1	0	1
scaffold_54537_2005	0	1	1	0	1	1	1	0	0	0	0	1	1	0	1	0	1	1	1	1	1	1	1	1	1	0	1	0	1	0	0	0	0	0	1	1	1	0	0	1	1	0	0	0	1	0	1	0	1
scaffold_54537_2035	0	1	1	0	1	1	1	0	0	0	0	1	1	0	1	0	1	1	1	1	1	1	1	1	1	0	1	0	1	0	0	0	0	0	1	1	1	0	0	1	1	0	0	0	1	0	1	0	1
scaffold_54537_2052	0	1	1	0	1	1	1	0	0	0	0	1	1	0	1	0	1	1	1	1	1	1	1	1	1	0	1	0	1	0	0	0	0	0	1	1	1	0	0	1	1	0	0	0	1	0	1	0	1
scaffold_7514_3882	0	1	1	0	1	1	1	0	0	0	0	1	1	0	1	0	1	1	1	1	1	1	1	1	1	0	1	0	1	0	0	0	0	0	1	1	1	0	0	1	1	0	0	0	1	0	1	0	1
scaffold_91922_297	0	1	1	0	1	1	1	0	0	0	0	1	1	0	1	0	1	1	1	1	1	1	1	1	1	0	1	0	1	0	0	0	0	0	1	1	1	0	0	1	1	0	0	0	1	0	1	0	1
scaffold_103838_294	1.42758	1	1	0	1	1	1	0	0	0	0	1	1	0	1	0	1	1	1	1	1	1	1	1	1	0	1	0	1	1	0	0	0	0	1	1	1	0	0	1	1	0	0	0	1	0	1	0	1
scaffold_124213_198	1.42758	1	1	0	1	1	1	0	0	0	0	1	1	0	1	0	1	1	1	1	1	1	1	1	1	0	1	0	1	1	0	0	0	0	1	1	1	0	0	1	1	0	0	0	1	0	1	0	1
scaffold_19502_3457	6.03915	1	1	0	1	1	1	0	0	0	0	1	1	0	1	0	1	1	1	0	1	1	1	0	1	0	1	0	1	1	0	0	0	0	1	1	1	0	0	1	1	0	0	0	1	0	1	0	1
scaffold_11266_2720	6.03915	1	1	0	1	1	1	0	0	0	0	1	1	0	1	0	1	1	1	0	1	1	1	0	1	0	1	0	1	1	0	0	0	0	1	1	1	0	0	1	1	0	0	0	1	0	1	0	1
scaffold_32919_297	6.03915	1	1	0	1	1	1	0	0	0	0	1	1	0	1	0	1	1	1	0	1	1	1	0	1	0	1	0	1	1	0	0	0	0	1	1	1	0	0	1	1	0	0	0	1	0	1	0	1
scaffold_34590_3437	6.03915	1	1	0	1	1	1	0	0	0	0	1	1	0	1	0	1	1	1	0	1	1	1	0	1	0	1	0	1	1	0	0	0	0	1	1	1	0	0	1	1	0	0	0	1	0	1	0	1
scaffold_11648_1119	7.11399	1	1	0	1	1	1	0	0	0	0	1	1	0	1	0	1	1	1	0	1	1	1	0	1	0	1	0	1	1	0	0	0	0	1	1	1	0	0	1	1	0	0	0	1	0	1	0	1
scaffold_134917_143	8.25054	1	1	0	1	1	1	0	0	0	0	1	1	0	1	0	1	1	1	0	1	1	1	0	1	0	1	0	1	1	0	0	0	0	1	1	1	0	0	1	1	0	0	0	1	0	1	0	1
scaffold_15733_1219	8.25054	1	1	0	1	1	1	0	0	0	0	1	1	0	1	0	1	1	1	0	1	1	1	0	1	0	1	0	1	1	0	0	0	0	1	1	1	0	0	1	1	0	0	0	1	0	1	0	1
scaffold_35889_2207	8.25054	1	1	0	1	1	1	0	0	0	0	1	1	0	1	0	1	1	1	0	1	1	1	0	1	0	1	0	1	1	0	0	0	0	1	1	1	0	0	1	1	0	0	0	1	0	1	0	1
scaffold_96465_597	10.8348	1	1	0	1	1	1	0	0	0	0	1	1	0	1	0	1	1	1	0	1	1	1	0	1	0	1	1	1	1	0	0	0	0	1	1	1	0	0	1	1	0	0	0	1	0	1	0	1
scaffold_134917_129	10.8348	1	1	0	1	1	1	0	0	0	0	1	1	0	1	0	1	1	1	0	1	1	1	0	1	0	1	1	1	1	0	0	0	0	1	1	1	0	0	1	1	0	0	0	1	0	1	0	1
scaffold_96465_621	10.8348	1	1	0	1	1	1	0	0	0	0	1	1	0	1	0	1	1	1	0	1	1	1	0	1	0	1	1	1	1	0	0	0	0	1	1	1	0	0	1	1	0	0	0	1	0	1	0	1
vm55441	12.5131	1	1	0	1	1	1	0	0	0	0	1	1	0	1	0	1	1	1	0	1	1	1	0	1	0	1	1	1	1	0	0	0	0	1	1	1	0	0	1	1	0	0	0	1	0	1	0	1
scaffold_16410_888	14.2184	1	1	0	1	1	1	0	1	0	0	1	1	0	0	0	1	1	1	0	1	1	1	0	1	0	1	1	1	1	0	0	0	0	1	1	1	0	0	1	1	0	0	0	1	0	1	0	1
scaffold_31163_2598	14.2184	1	1	0	1	1	1	0	1	0	0	1	1	0	0	0	1	1	1	0	1	1	1	0	1	0	1	1	1	1	0	0	0	0	1	1	1	0	0	1	1	0	0	0	1	0	1	0	1
scaffold_1276_909	15.3549	1	1	0	1	1	1	0	1	0	0	1	1	0	0	0	1	1	1	0	1	1	1	0	1	0	1	1	1	1	0	0	0	0	1	1	1	0	0	1	1	0	0	1	1	0	1	0	1
scaffold_5_24496	17.9127	1	1	0	1	1	1	0	1	0	0	1	1	0	0	0	1	1	1	0	1	1	1	0	1	0	1	1	1	1	0	1	0	0	1	1	1	0	0	0	1	0	0	1	0	0	1	0	1
scaffold_25619_730	17.9127	1	1	0	1	1	1	0	1	0	0	1	1	0	0	0	1	1	1	0	1	1	1	0	1	0	1	1	1	1	0	1	0	0	1	1	1	0	0	0	1	0	0	1	0	0	1	0	1
scaffold_2223_1295	17.9127	1	1	0	1	1	1	0	1	0	0	1	1	0	0	0	1	1	1	0	1	1	1	0	1	0	1	1	1	1	0	1	0	0	1	1	1	0	0	0	1	0	0	1	0	0	1	0	1
scaffold_152086_169	18.1457	1	1	0	1	1	1	0	1	0	0	1	1	0	0	0	1	1	1	0	1	1	1	0	1	0	1	1	1	1	0	1	0	0	1	1	1	0	0	0	1	0	0	1	0	0	1	0	1
scaffold_144559_324	18.1457	1	1	0	1	1	1	0	1	0	0	1	1	0	0	0	1	1	1	0	1	1	1	0	1	0	1	1	1	1	0	1	0	0	1	1	1	0	0	0	1	0	0	1	0	0	1	0	1
scaffold_39501_2089	18.1457	1	1	0	1	1	1	0	1	0	0	1	1	0	0	0	1	1	1	0	1	1	1	0	1	0	1	1	1	1	0	1	0	0	1	1	1	0	0	0	1	0	0	1	0	0	1	0	1
scaffold_42029_793	21.8435	1	1	0	1	1	1	0	1	0	0	1	1	0	0	0	1	1	1	0	1	1	1	0	1	0	1	1	1	1	0	1	0	0	1	1	1	0	0	0	1	0	0	1	0	0	0	0	1
scaffold_7200_6757	21.8435	1	1	0	1	1	1	0	1	0	0	1	1	0	0	0	1	1	1	0	1	1	1	0	1	0	1	1	1	1	0	1	0	0	1	1	1	0	0	0	1	0	0	1	0	0	0	0	1
scaffold_42029_741	21.8435	1	1	0	1	1	1	0	1	0	0	1	1	0	0	0	1	1	1	0	1	1	1	0	1	0	1	1	1	1	0	1	0	0	1	1	1	0	0	0	1	0	0	1	0	0	0	0	1
scaffold_7200_6795	21.8435	1	1	0	1	1	1	0	1	0	0	1	1	0	0	0	1	1	1	0	1	1	1	0	1	0	1	1	1	1	0	1	0	0	1	1	1	0	0	0	1	0	0	1	0	0	0	0	1
scaffold_7200_6806	21.8435	1	1	0	1	1	1	0	1	0	0	1	1	0	0	0	1	1	1	0	1	1	1	0	1	0	1	1	1	1	0	1	0	0	1	1	1	0	0	0	1	0	0	1	0	0	0	0	1
scaffold_55219_1486	26.6881	1	1	0	0	1	1	0	1	0	1	1	1	0	0	0	0	1	1	0	1	1	1	0	1	0	1	1	1	1	0	1	0	0	1	1	1	0	0	0	1	1	1	1	0	0	0	0	1
scaffold_24552_1898	26.6881	1	1	0	0	1	1	0	1	0	1	1	1	0	0	0	0	1	1	0	1	1	1	0	1	0	1	1	1	1	0	1	0	0	1	1	1	0	0	0	1	1	1	1	0	0	0	0	1
scaffold_15858_3067	26.6881	1	1	0	0	1	1	0	1	0	1	1	1	0	0	0	0	1	1	0	1	1	1	0	1	0	1	1	1	1	0	1	0	0	1	1	1	0	0	0	1	1	1	1	0	0	0	0	1
scaffold_3612_3319	26.6881	1	1	0	0	1	1	0	1	0	1	1	1	0	0	0	0	1	1	0	1	1	1	0	1	0	1	1	1	1	0	1	0	0	1	1	1	0	0	0	1	1	1	1	0	0	0	0	1
scaffold_10162_13	27.341	1	1	0	0	1	1	0	1	0	1	1	1	0	0	0	0	1	1	0	1	1	1	0	1	0	1	1	1	1	0	1	0	0	1	1	1	0	0	0	1	1	1	1	0	0	0	0	1
scaffold_10162_15	27.341	1	1	0	0	1	1	0	1	0	1	1	1	0	0	0	0	1	1	0	1	1	1	0	1	0	1	1	1	1	0	1	0	0	1	1	1	0	0	0	1	1	1	1	0	0	0	0	1
scaffold_11023_1074	27.341	1	1	0	0	1	1	0	1	0	1	1	1	0	0	0	0	1	1	0	1	1	1	0	1	0	1	1	1	1	0	1	0	0	1	1	1	0	0	0	1	1	1	1	0	0	0	0	1
scaffold_23397_359	27.341	1	1	0	0	1	1	0	1	0	1	1	1	0	0	0	0	1	1	0	1	1	1	0	1	0	1	1	1	1	0	1	0	0	1	1	1	0	0	0	1	1	1	1	0	0	0	0	1
scaffold_62395_1781	27.4663	1	1	0	0	1	1	0	1	0	1	1	1	0	0	0	0	1	1	0	1	1	1	0	1	0	1	1	1	1	0	1	0	0	1	1	1	0	0	0	1	1	1	1	0	0	0	0	1
scaffold_32358_2578	27.6607	1	1	0	0	1	1	0	1	0	1	1	1	0	0	0	0	1	1	0	1	1	1	0	1	0	1	1	1	1	0	1	0	0	1	1	1	0	0	0	1	1	1	1	0	0	0	0	1
scaffold_8782_6448	29.6393	1	1	0	0	1	1	0	1	0	1	1	1	0	0	0	0	1	1	0	1	1	1	0	1	0	1	1	1	1	0	1	0	0	1	1	1	0	0	0	1	1	1	1	0	0	0	0	1
scaffold_36886_1616	32.4794	1	1	0	0	1	1	0	1	0	1	1	1	0	0	0	0	1	1	0	1	1	1	0	1	0	1	1	1	1	1	1	1	0	1	1	1	1	0	0	1	1	1	1	0	0	0	0	1
scaffold_64996_1622	32.4794	1	1	0	0	1	1	0	1	0	1	1	1	0	0	0	0	1	1	0	1	1	1	0	1	0	1	1	1	1	1	1	1	0	1	1	1	1	0	0	1	1	1	1	0	0	0	0	1
scaffold_45085_2098	32.4794	1	1	0	0	1	1	0	1	0	1	1	1	0	0	0	0	1	1	0	1	1	1	0	1	0	1	1	1	1	1	1	1	0	1	1	1	1	0	0	1	1	1	1	0	0	0	0	1
scaffold_32358_2565	32.4794	1	1	0	0	1	1	0	1	0	1	1	1	0	0	0	0	1	1	0	1	1	1	0	1	0	1	1	1	1	1	1	1	0	1	1	1	1	0	0	1	1	1	1	0	0	0	0	1
scaffold_44732_1519	32.4794	1	1	0	0	1	1	0	1	0	1	1	1	0	0	0	0	1	1	0	1	1	1	0	1	0	1	1	1	1	1	1	1	0	1	1	1	1	0	0	1	1	1	1	0	0	0	0	1
scaffold_6810_4631	32.4794	1	1	0	0	1	1	0	1	0	1	1	1	0	0	0	0	1	1	0	1	1	1	0	1	0	1	1	1	1	1	1	1	0	1	1	1	1	0	0	1	1	1	1	0	0	0	0	1
scaffold_7231_3539	32.4794	1	1	0	0	1	1	0	1	0	1	1	1	0	0	0	0	1	1	0	1	1	1	0	1	0	1	1	1	1	1	1	1	0	1	1	1	1	0	0	1	1	1	1	0	0	0	0	1
scaffold_62603_693	32.7635	1	1	0	0	1	1	0	1	0	1	1	1	0	0	0	0	1	1	0	1	1	1	0	1	0	1	1	1	1	1	1	1	0	1	1	1	1	0	0	1	1	1	1	0	0	0	0	1
scaffold_3679_2742	32.7635	1	1	0	0	1	1	0	1	0	1	1	1	0	0	0	0	1	1	0	1	1	1	0	1	0	1	1	1	1	1	1	1	0	1	1	1	1	0	0	1	1	1	1	0	0	0	0	1
scaffold_9288_534	32.7635	1	1	0	0	1	1	0	1	0	1	1	1	0	0	0	0	1	1	0	1	1	1	0	1	0	1	1	1	1	1	1	1	0	1	1	1	1	0	0	1	1	1	1	0	0	0	0	1
scaffold_95913_1153	32.7635	1	1	0	0	1	1	0	1	0	1	1	1	0	0	0	0	1	1	0	1	1	1	0	1	0	1	1	1	1	1	1	1	0	1	1	1	1	0	0	1	1	1	1	0	0	0	0	1
scaffold_7031_3957	33.0476	1	1	0	0	1	1	0	1	0	1	1	1	0	0	0	0	1	1	0	1	1	1	0	1	0	1	1	1	1	1	1	1	0	1	1	1	1	0	0	1	1	1	1	0	0	0	0	1
scaffold_94985_861	33.0476	1	1	0	0	1	1	0	1	0	1	1	1	0	0	0	0	1	1	0	1	1	1	0	1	0	1	1	1	1	1	1	1	0	1	1	1	1	0	0	1	1	1	1	0	0	0	0	1
scaffold_16222_2345	33.0476	1	1	0	0	1	1	0	1	0	1	1	1	0	0	0	0	1	1	0	1	1	1	0	1	0	1	1	1	1	1	1	1	0	1	1	1	1	0	0	1	1	1	1	0	0	0	0	1
scaffold_16222_2363	33.0476	1	1	0	0	1	1	0	1	0	1	1	1	0	0	0	0	1	1	0	1	1	1	0	1	0	1	1	1	1	1	1	1	0	1	1	1	1	0	0	1	1	1	1	0	0	0	0	1
scaffold_23101_1174	33.0476	1	1	0	0	1	1	0	1	0	1	1	1	0	0	0	0	1	1	0	1	1	1	0	1	0	1	1	1	1	1	1	1	0	1	1	1	1	0	0	1	1	1	1	0	0	0	0	1
scaffold_23101_1209	33.0476	1	1	0	0	1	1	0	1	0	1	1	1	0	0	0	0	1	1	0	1	1	1	0	1	0	1	1	1	1	1	1	1	0	1	1	1	1	0	0	1	1	1	1	0	0	0	0	1
scaffold_62258_1328	33.0476	1	1	0	0	1	1	0	1	0	1	1	1	0	0	0	0	1	1	0	1	1	1	0	1	0	1	1	1	1	1	1	1	0	1	1	1	1	0	0	1	1	1	1	0	0	0	0	1
scaffold_7031_3963	33.0476	1	1	0	0	1	1	0	1	0	1	1	1	0	0	0	0	1	1	0	1	1	1	0	1	0	1	1	1	1	1	1	1	0	1	1	1	1	0	0	1	1	1	1	0	0	0	0	1
scaffold_7031_3989	33.0476	1	1	0	0	1	1	0	1	0	1	1	1	0	0	0	0	1	1	0	1	1	1	0	1	0	1	1	1	1	1	1	1	0	1	1	1	1	0	0	1	1	1	1	0	0	0	0	1
scaffold_97035_859	33.0476	1	1	0	0	1	1	0	1	0	1	1	1	0	0	0	0	1	1	0	1	1	1	0	1	0	1	1	1	1	1	1	1	0	1	1	1	1	0	0	1	1	1	1	0	0	0	0	1
scaffold_6110_904	33.3317	1	1	0	0	1	1	0	1	0	1	1	1	0	0	0	0	1	1	0	1	1	1	0	1	0	1	1	1	1	1	1	1	0	1	1	1	1	0	0	1	1	1	1	0	0	0	0	1
scaffold_69346_606	33.3317	1	1	0	0	1	1	0	1	0	1	1	1	0	0	0	0	1	1	0	1	1	1	0	1	0	1	1	1	1	1	1	1	0	1	1	1	1	0	0	1	1	1	1	0	0	0	0	1
scaffold_15113_398	33.3317	1	1	0	0	1	1	0	1	0	1	1	1	0	0	0	0	1	1	0	1	1	1	0	1	0	1	1	1	1	1	1	1	0	1	1	1	1	0	0	1	1	1	1	0	0	0	0	1
scaffold_7154_809	33.3317	1	1	0	0	1	1	0	1	0	1	1	1	0	0	0	0	1	1	0	1	1	1	0	1	0	1	1	1	1	1	1	1	0	1	1	1	1	0	0	1	1	1	1	0	0	0	0	1
scaffold_52303_1856	33.3317	1	1	0	0	1	1	0	1	0	1	1	1	0	0	0	0	1	1	0	1	1	1	0	1	0	1	1	1	1	1	1	1	0	1	1	1	1	0	0	1	1	1	1	0	0	0	0	1
scaffold_15113_423	33.3317	1	1	0	0	1	1	0	1	0	1	1	1	0	0	0	0	1	1	0	1	1	1	0	1	0	1	1	1	1	1	1	1	0	1	1	1	1	0	0	1	1	1	1	0	0	0	0	1
scaffold_71372_378	33.3317	1	1	0	0	1	1	0	1	0	1	1	1	0	0	0	0	1	1	0	1	1	1	0	1	0	1	1	1	1	1	1	1	0	1	1	1	1	0	0	1	1	1	1	0	0	0	0	1
scaffold_71372_415	33.3317	1	1	0	0	1	1	0	1	0	1	1	1	0	0	0	0	1	1	0	1	1	1	0	1	0	1	1	1	1	1	1	1	0	1	1	1	1	0	0	1	1	1	1	0	0	0	0	1
scaffold_97035_932	33.3317	1	1	0	0	1	1	0	1	0	1	1	1	0	0	0	0	1	1	0	1	1	1	0	1	0	1	1	1	1	1	1	1	0	1	1	1	1	0	0	1	1	1	1	0	0	0	0	1
scaffold_156331_44	33.6203	1	1	0	0	1	1	0	1	0	1	1	1	0	0	0	0	1	1	0	1	1	1	0	1	0	1	1	1	1	1	1	1	0	1	1	1	1	0	0	1	1	1	1	0	0	0	0	1
scaffold_22095_4306	34.749	1	1	0	0	1	0	0	1	0	1	1	1	0	0	0	0	1	1	0	1	1	1	0	1	1	1	1	1	1	1	1	1	0	1	1	1	1	0	0	1	1	1	1	0	0	0	0	1
SCF43220	34.749	1	1	0	0	1	0	0	1	0	1	1	1	0	0	0	0	1	1	0	1	1	1	0	1	1	1	1	1	1	1	1	1	0	1	1	1	1	0	0	1	1	1	1	0	0	0	0	1
scaffold_22095_4389	34.749	1	1	0	0	1	0	0	1	0	1	1	1	0	0	0	0	1	1	0	1	1	1	0	1	1	1	1	1	1	1	1	1	0	1	1	1	1	0	0	1	1	1	1	0	0	0	0	1
scaffold_6151_1214	34.749	1	1	0	0	1	0	0	1	0	1	1	1	0	0	0	0	1	1	0	1	1	1	0	1	1	1	1	1	1	1	1	1	0	1	1	1	1	0	0	1	1	1	1	0	0	0	0	1
scaffold_2207_9299	35.6013	1	1	0	0	1	0	0	1	0	1	1	1	0	0	0	0	1	1	0	1	1	1	0	1	1	1	1	1	1	1	1	1	0	1	1	1	1	0	0	1	1	1	1	0	0	0	0	1
SCF3914	36.4533	1	1	0	0	1	0	0	1	0	1	1	1	0	0	0	0	1	1	0	0	1	1	0	1	1	1	1	1	1	1	1	1	0	1	1	1	0	0	0	1	1	1	1	0	0	0	0	1
scaffold_119843_205	36.4533	1	1	0	0	1	0	0	1	0	1	1	1	0	0	0	0	1	1	0	0	1	1	0	1	1	1	1	1	1	1	1	1	0	1	1	1	0	0	0	1	1	1	1	0	0	0	0	1
scaffold_5336_377	36.4533	1	1	0	0	1	0	0	1	0	1	1	1	0	0	0	0	1	1	0	0	1	1	0	1	1	1	1	1	1	1	1	1	0	1	1	1	0	0	0	1	1	1	1	0	0	0	0	1
scaffold_132563_419	36.4533	1	1	0	0	1	0	0	1	0	1	1	1	0	0	0	0	1	1	0	0	1	1	0	1	1	1	1	1	1	1	1	1	0	1	1	1	0	0	0	1	1	1	1	0	0	0	0	1
scaffold_119843_102	36.4533	1	1	0	0	1	0	0	1	0	1	1	1	0	0	0	0	1	1	0	0	1	1	0	1	1	1	1	1	1	1	1	1	0	1	1	1	0	0	0	1	1	1	1	0	0	0	0	1
scaffold_119843_175	36.4533	1	1	0	0	1	0	0	1	0	1	1	1	0	0	0	0	1	1	0	0	1	1	0	1	1	1	1	1	1	1	1	1	0	1	1	1	0	0	0	1	1	1	1	0	0	0	0	1
scaffold_119843_227	36.4533	1	1	0	0	1	0	0	1	0	1	1	1	0	0	0	0	1	1	0	0	1	1	0	1	1	1	1	1	1	1	1	1	0	1	1	1	0	0	0	1	1	1	1	0	0	0	0	1
scaffold_44369_1307	36.4533	1	1	0	0	1	0	0	1	0	1	1	1	0	0	0	0	1	1	0	0	1	1	0	1	1	1	1	1	1	1	1	1	0	1	1	1	0	0	0	1	1	1	1	0	0	0	0	1
scaffold_6645_4506	36.4533	1	1	0	0	1	0	0	1	0	1	1	1	0	0	0	0	1	1	0	0	1	1	0	1	1	1	1	1	1	1	1	1	0	1	1	1	0	0	0	1	1	1	1	0	0	0	0	1
scaffold_7333_7111	36.4533	1	1	0	0	1	0	0	1	0	1	1	1	0	0	0	0	1	1	0	0	1	1	0	1	1	1	1	1	1	1	1	1	0	1	1	1	0	0	0	1	1	1	1	0	0	0	0	1
scaffold_5152_276	37.305	1	1	0	0	1	0	0	1	0	1	1	1	0	0	0	0	1	1	0	0	1	1	0	1	1	1	1	1	1	1	1	1	0	1	1	1	0	0	0	1	1	1	1	0	0	0	0	1
scaffold_51963_3413	37.8732	1	1	0	0	1	0	0	1	0	1	1	1	0	0	0	0	1	1	0	0	1	1	0	1	1	1	1	1	1	1	1	1	0	1	1	1	0	0	0	1	1	1	1	0	0	1	0	1
scaffold_51660_1253	37.8732	1	1	0	0	1	0	0	1	0	1	1	1	0	0	0	0	1	1	0	0	1	1	0	1	1	1	1	1	1	1	1	1	0	1	1	1	0	0	0	1	1	1	1	0	0	1	0	1
scaffold_79987_757	37.8732	1	1	0	0	1	0	0	1	0	1	1	1	0	0	0	0	1	1	0	0	1	1	0	1	1	1	1	1	1	1	1	1	0	1	1	1	0	0	0	1	1	1	1	0	0	1	0	1
scaffold_16102_1339	37.8732	1	1	0	0	1	0	0	1	0	1	1	1	0	0	0	0	1	1	0	0	1	1	0	1	1	1	1	1	1	1	1	1	0	1	1	1	0	0	0	1	1	1	1	0	0	1	0	1
scaffold_26473_1684	37.8732	1	1	0	0	1	0	0	1	0	1	1	1	0	0	0	0	1	1	0	0	1	1	0	1	1	1	1	1	1	1	1	1	0	1	1	1	0	0	0	1	1	1	1	0	0	1	0	1
scaffold_51963_3422	37.8732	1	1	0	0	1	0	0	1	0	1	1	1	0	0	0	0	1	1	0	0	1	1	0	1	1	1	1	1	1	1	1	1	0	1	1	1	0	0	0	1	1	1	1	0	0	1	0	1
scaffold_51963_3464	37.8732	1	1	0	0	1	0	0	1	0	1	1	1	0	0	0	0	1	1	0	0	1	1	0	1	1	1	1	1	1	1	1	1	0	1	1	1	0	0	0	1	1	1	1	0	0	1	0	1
scaffold_51963_3465	37.8732	1	1	0	0	1	0	0	1	0	1	1	1	0	0	0	0	1	1	0	0	1	1	0	1	1	1	1	1	1	1	1	1	0	1	1	1	0	0	0	1	1	1	1	0	0	1	0	1
scaffold_57172_1336	37.8732	1	1	0	0	1	0	0	1	0	1	1	1	0	0	0	0	1	1	0	0	1	1	0	1	1	1	1	1	1	1	1	1	0	1	1	1	0	0	0	1	1	1	1	0	0	1	0	1
scaffold_57172_1360	37.8732	1	1	0	0	1	0	0	1	0	1	1	1	0	0	0	0	1	1	0	0	1	1	0	1	1	1	1	1	1	1	1	1	0	1	1	1	0	0	0	1	1	1	1	0	0	1	0	1
scaffold_63456_1876	37.8732	1	1	0	0	1	0	0	1	0	1	1	1	0	0	0	0	1	1	0	0	1	1	0	1	1	1	1	1	1	1	1	1	0	1	1	1	0	0	0	1	1	1	1	0	0	1	0	1
scaffold_48424_1719	41.8589	1	1	0	0	1	0	0	1	0	1	1	1	0	0	0	1	1	1	0	0	1	1	0	1	1	1	0	1	1	1	1	1	0	1	1	1	0	0	0	1	1	1	1	0	0	1	0	1
scaffold_48424_1730	41.8589	1	1	0	0	1	0	0	1	0	1	1	1	0	0	0	1	1	1	0	0	1	1	0	1	1	1	0	1	1	1	1	1	0	1	1	1	0	0	0	1	1	1	1	0	0	1	0	1
scaffold_24816_4190	43.5641	1	1	0	0	1	0	0	1	0	1	1	1	0	0	0	1	1	1	0	0	1	1	0	1	1	1	0	1	1	1	1	1	0	1	1	1	0	0	0	1	1	1	1	0	0	1	0	1
scaffold_28685_1160	47.8352	1	1	1	0	1	0	0	1	0	1	1	0	0	0	0	1	1	1	1	1	1	1	0	0	1	1	0	1	1	1	1	1	0	1	1	1	0	0	0	1	1	1	1	0	0	1	0	1
scaffold_28685_1255	47.8352	1	1	1	0	1	0	0	1	0	1	1	0	0	0	0	1	1	1	1	1	1	1	0	0	1	1	0	1	1	1	1	1	0	1	1	1	0	0	0	1	1	1	1	0	0	1	0	1
scaffold_109817_651	49.61	1	1	1	0	1	0	0	1	0	1	1	0	0	1	0	1	1	1	1	1	1	1	0	0	1	1	0	1	1	1	1	1	0	1	1	1	0	0	0	1	1	1	1	0	0	1	0	0
scaffold_58358_2203	49.7364	1	1	1	0	1	0	0	1	0	1	1	0	0	1	0	1	1	1	1	1	1	1	0	0	1	1	0	1	1	1	1	1	0	1	1	1	0	0	0	1	1	1	1	0	0	1	0	0
scaffold_58358_2222	49.7364	1	1	1	0	1	0	0	1	0	1	1	0	0	1	0	1	1	1	1	1	1	1	0	0	1	1	0	1	1	1	1	1	0	1	1	1	0	0	0	1	1	1	1	0	0	1	0	0
scaffold_85316_876	49.7364	1	1	1	0	1	0	0	1	0	1	1	0	0	1	0	1	1	1	1	1	1	1	0	0	1	1	0	1	1	1	1	1	0	1	1	1	0	0	0	1	1	1	1	0	0	1	0	0
scaffold_65297_1295	50.2582	1	1	1	0	1	0	0	1	0	1	1	0	0	1	0	1	1	1	1	1	0	1	0	0	1	1	0	1	1	1	1	1	0	1	1	1	0	0	0	0	1	1	1	0	0	1	0	0
scaffold_4072_1302	60.0102	1	1	1	1	0	0	0	1	0	1	1	0	0	1	0	1	1	1	1	1	0	1	1	0	1	1	0	1	1	0	1	1	0	1	1	1	0	0	0	0	1	1	0	0	0	1	0	0
scaffold_4585_8114	60.0102	1	1	1	1	0	0	0	1	0	1	1	0	0	1	0	1	1	1	1	1	0	1	1	0	1	1	0	1	1	0	1	1	0	1	1	1	0	0	0	0	1	1	0	0	0	1	0	0
scaffold_4072_1319	60.0102	1	1	1	1	0	0	0	1	0	1	1	0	0	1	0	1	1	1	1	1	0	1	1	0	1	1	0	1	1	0	1	1	0	1	1	1	0	0	0	0	1	1	0	0	0	1	0	0
scaffold_3916_8681	61.1467	1	1	1	1	0	0	0	1	0	1	1	0	0	1	0	1	1	1	1	1	0	1	1	0	1	1	0	1	1	0	1	1	0	1	1	1	0	0	0	0	1	1	0	0	0	1	0	0
scaffold_3916_8685	61.1467	1	1	1	1	0	0	0	1	0	1	1	0	0	1	0	1	1	1	1	1	0	1	1	0	1	1	0	1	1	0	1	1	0	1	1	1	0	0	0	0	1	1	0	0	0	1	0	0
scaffold_15888_1876	61.4308	1	1	1	1	0	0	0	1	0	1	1	0	0	1	0	1	1	1	1	1	0	1	1	0	1	1	0	1	1	0	1	1	0	1	1	1	0	0	0	0	1	1	0	0	0	1	0	0
scaffold_15888_1770	61.4308	1	1	1	1	0	0	0	1	0	1	1	0	0	1	0	1	1	1	1	1	0	1	1	0	1	1	0	1	1	0	1	1	0	1	1	1	0	0	0	0	1	1	0	0	0	1	0	0
scaffold_21571_4659	61.4308	1	1	1	1	0	0	0	1	0	1	1	0	0	1	0	1	1	1	1	1	0	1	1	0	1	1	0	1	1	0	1	1	0	1	1	1	0	0	0	0	1	1	0	0	0	1	0	0
scaffold_15888_4098	61.4308	1	1	1	1	0	0	0	1	0	1	1	0	0	1	0	1	1	1	1	1	0	1	1	0	1	1	0	1	1	0	1	1	0	1	1	1	0	0	0	0	1	1	0	0	0	1	0	0
scaffold_86009_795	61.4308	1	1	1	1	0	0	0	1	0	1	1	0	0	1	0	1	1	1	1	1	0	1	1	0	1	1	0	1	1	0	1	1	0	1	1	1	0	0	0	0	1	1	0	0	0	1	0	0
scaffold_6132_4821	61.4308	1	1	1	1	0	0	0	1	0	1	1	0	0	1	0	1	1	1	1	1	0	1	1	0	1	1	0	1	1	0	1	1	0	1	1	1	0	0	0	0	1	1	0	0	0	1	0	0
scaffold_15888_1791	61.4308	1	1	1	1	0	0	0	1	0	1	1	0	0	1	0	1	1	1	1	1	0	1	1	0	1	1	0	1	1	0	1	1	0	1	1	1	0	0	0	0	1	1	0	0	0	1	0	0
scaffold_15888_1883	61.4308	1	1	1	1	0	0	0	1	0	1	1	0	0	1	0	1	1	1	1	1	0	1	1	0	1	1	0	1	1	0	1	1	0	1	1	1	0	0	0	0	1	1	0	0	0	1	0	0
scaffold_3916_8718	61.4308	1	1	1	1	0	0	0	1	0	1	1	0	0	1	0	1	1	1	1	1	0	1	1	0	1	1	0	1	1	0	1	1	0	1	1	1	0	0	0	0	1	1	0	0	0	1	0	0
scaffold_3916_8762	61.4308	1	1	1	1	0	0	0	1	0	1	1	0	0	1	0	1	1	1	1	1	0	1	1	0	1	1	0	1	1	0	1	1	0	1	1	1	0	0	0	0	1	1	0	0	0	1	0	0
scaffold_86009_799	61.4308	1	1	1	1	0	0	0	1	0	1	1	0	0	1	0	1	1	1	1	1	0	1	1	0	1	1	0	1	1	0	1	1	0	1	1	1	0	0	0	0	1	1	0	0	0	1	0	0
scaffold_17674_2151	64.274	1	1	1	1	0	0	0	1	0	1	1	0	0	1	0	1	1	1	1	1	0	1	1	0	1	1	0	1	1	0	1	1	0	1	1	1	0	0	0	0	1	1	0	0	0	0	0	0
scaffold_22145_992	64.274	1	1	1	1	0	0	0	1	0	1	1	0	0	1	0	1	1	1	1	1	0	1	1	0	1	1	0	1	1	0	1	1	0	1	1	1	0	0	0	0	1	1	0	0	0	0	0	0
scaffold_17674_2425	64.274	1	1	1	1	0	0	0	1	0	1	1	0	0	1	0	1	1	1	1	1	0	1	1	0	1	1	0	1	1	0	1	1	0	1	1	1	0	0	0	0	1	1	0	0	0	0	0	0
scaffold_17674_2355	64.274	1	1	1	1	0	0	0	1	0	1	1	0	0	1	0	1	1	1	1	1	0	1	1	0	1	1	0	1	1	0	1	1	0	1	1	1	0	0	0	0	1	1	0	0	0	0	0	0
scaffold_105955_554	64.274	1	1	1	1	0	0	0	1	0	1	1	0	0	1	0	1	1	1	1	1	0	1	1	0	1	1	0	1	1	0	1	1	0	1	1	1	0	0	0	0	1	1	0	0	0	0	0	0
scaffold_17674_2189	64.274	1	1	1	1	0	0	0	1	0	1	1	0	0	1	0	1	1	1	1	1	0	1	1	0	1	1	0	1	1	0	1	1	0	1	1	1	0	0	0	0	1	1	0	0	0	0	0	0
scaffold_17674_2195	64.274	1	1	1	1	0	0	0	1	0	1	1	0	0	1	0	1	1	1	1	1	0	1	1	0	1	1	0	1	1	0	1	1	0	1	1	1	0	0	0	0	1	1	0	0	0	0	0	0
scaffold_22145_994	64.274	1	1	1	1	0	0	0	1	0	1	1	0	0	1	0	1	1	1	1	1	0	1	1	0	1	1	0	1	1	0	1	1	0	1	1	1	0	0	0	0	1	1	0	0	0	0	0	0
scaffold_25405_879	69.1185	1	1	1	1	0	0	0	0	0	1	1	0	0	1	0	1	1	1	1	1	0	1	1	0	1	1	0	1	1	0	1	1	0	1	1	1	0	0	0	0	1	1	0	1	0	0	1	0
scaffold_30788_3800	69.1185	1	1	1	1	0	0	0	0	0	1	1	0	0	1	0	1	1	1	1	1	0	1	1	0	1	1	0	1	1	0	1	1	0	1	1	1	0	0	0	0	1	1	0	1	0	0	1	0
scaffold_18085_4194	69.1185	1	1	1	1	0	0	0	0	0	1	1	0	0	1	0	1	1	1	1	1	0	1	1	0	1	1	0	1	1	0	1	1	0	1	1	1	0	0	0	0	1	1	0	1	0	0	1	0
SCF102347	70.0182	1	1	1	1	0	0	0	0	0	1	1	0	0	1	0	1	1	1	1	1	0	1	1	0	1	1	0	1	1	0	1	1	0	1	1	1	0	0	0	0	1	1	0	1	0	0	1	0
scaffold_23849_3755	70.0182	1	1	1	1	0	0	0	0	0	1	1	0	0	1	0	1	1	1	1	1	0	1	1	0	1	1	0	1	1	0	1	1	0	1	1	1	0	0	0	0	1	1	0	1	0	0	1	0
scaffold_72495_1145	70.0182	1	1	1	1	0	0	0	0	0	1	1	0	0	1	0	1	1	1	1	1	0	1	1	0	1	1	0	1	1	0	1	1	0	1	1	1	0	0	0	0	1	1	0	1	0	0	1	0
scaffold_120553_245	70.2539	1	1	1	1	0	0	0	0	0	1	1	0	0	1	0	1	1	1	1	1	0	1	1	0	1	1	0	1	1	0	1	1	0	1	1	1	0	0	0	0	1	1	0	1	0	0	1	0
scaffold_1308_10338	73.9473	1	1	1	1	0	0	0	0	0	1	1	0	0	1	0	1	1	1	1	1	0	1	0	0	1	1	0	1	1	0	1	1	0	1	1	1	0	0	0	0	0	1	0	1	1	0	1	0
scaffold_1882_4031	73.9473	1	1	1	1	0	0	0	0	0	1	1	0	0	1	0	1	1	1	1	1	0	1	0	0	1	1	0	1	1	0	1	1	0	1	1	1	0	0	0	0	0	1	0	1	1	0	1	0
scaffold_1308_10342	73.9473	1	1	1	1	0	0	0	0	0	1	1	0	0	1	0	1	1	1	1	1	0	1	0	0	1	1	0	1	1	0	1	1	0	1	1	1	0	0	0	0	0	1	0	1	1	0	1	0
scaffold_18995_3804	73.9473	1	1	1	1	0	0	0	0	0	1	1	0	0	1	0	1	1	1	1	1	0	1	0	0	1	1	0	1	1	0	1	1	0	1	1	1	0	0	0	0	0	1	0	1	1	0	1	0
scaffold_55812_1447	73.9473	1	1	1	1	0	0	0	0	0	1	1	0	0	1	0	1	1	1	1	1	0	1	0	0	1	1	0	1	1	0	1	1	0	1	1	1	0	0	0	0	0	1	0	1	1	0	1	0
scaffold_220971_127	77.8481	1	1	1	1	0	0	0	0	0	1	1	0	0	1	0	1	1	1	1	1	0	1	0	0	1	1	0	1	1	0	1	1	0	1	1	1	0	0	0	0	0	1	0	1	1	0	1	0
scaffold_59364_401	77.8481	1	1	1	1	0	0	0	0	0	1	1	0	0	1	0	1	1	1	1	1	0	1	0	0	1	1	0	1	1	0	1	1	0	1	1	1	0	0	0	0	0	1	0	1	1	0	1	0
scaffold_5332_2697	78.1572	1	1	1	1	0	0	0	0	0	1	1	0	0	1	0	1	1	1	1	1	0	1	0	0	1	1	0	1	1	0	1	1	0	1	1	1	0	0	0	0	0	1	0	1	1	0	1	0
scaffold_28885_1664	82.7941	1	1	1	1	0	0	0	0	0	0	1	0	0	1	0	1	1	1	1	1	1	1	0	0	1	1	0	1	1	0	1	1	0	1	1	1	0	0	0	0	0	1	0	1	1	0	1	0
scaffold_104714_73	82.7941	1	1	1	1	0	0	0	0	0	0	1	0	0	1	0	1	1	1	1	1	1	1	0	0	1	1	0	1	1	0	1	1	0	1	1	1	0	0	0	0	0	1	0	1	1	0	1	0
scaffold_28885_1694	82.7941	1	1	1	1	0	0	0	0	0	0	1	0	0	1	0	1	1	1	1	1	1	1	0	0	1	1	0	1	1	0	1	1	0	1	1	1	0	0	0	0	0	1	0	1	1	0	1	0
scaffold_3315_926	84.4921	1	1	1	1	0	0	0	0	0	0	1	0	0	1	0	1	1	0	1	1	1	1	0	0	1	0	0	1	1	0	1	1	0	1	1	1	0	0	0	0	0	1	0	1	1	0	1	0
scaffold_1399_7325	84.4921	1	1	1	1	0	0	0	0	0	0	1	0	0	1	0	1	1	0	1	1	1	1	0	0	1	0	0	1	1	0	1	1	0	1	1	1	0	0	0	0	0	1	0	1	1	0	1	0
scaffold_23562_4626	84.4921	1	1	1	1	0	0	0	0	0	0	1	0	0	1	0	1	1	0	1	1	1	1	0	0	1	0	0	1	1	0	1	1	0	1	1	1	0	0	0	0	0	1	0	1	1	0	1	0
scaffold_22_11172	85.3444	1	1	1	1	0	0	0	0	0	0	1	0	0	1	0	1	1	0	1	1	1	1	0	0	1	0	0	1	1	0	1	1	0	1	1	1	0	0	0	0	0	1	0	1	1	0	1	0
scaffold_29336_265	85.3444	1	1	1	1	0	0	0	0	0	0	1	0	0	1	0	1	1	0	1	1	1	1	0	0	1	0	0	1	1	0	1	1	0	1	1	1	0	0	0	0	0	1	0	1	1	0	1	0
scaffold_22_11196	85.3444	1	1	1	1	0	0	0	0	0	0	1	0	0	1	0	1	1	0	1	1	1	1	0	0	1	0	0	1	1	0	1	1	0	1	1	1	0	0	0	0	0	1	0	1	1	0	1	0
scaffold_35108_2163	89.3301	1	1	1	1	0	0	0	0	0	0	1	0	0	1	0	1	1	0	1	1	1	1	0	0	0	0	1	1	1	0	1	1	0	1	1	1	1	0	0	0	0	1	0	1	1	0	1	0
scaffold_22192_2071	89.3301	1	1	1	1	0	0	0	0	0	0	1	0	0	1	0	1	1	0	1	1	1	1	0	0	0	0	1	1	1	0	1	1	0	1	1	1	1	0	0	0	0	1	0	1	1	0	1	0
scaffold_22192_4274	89.3301	1	1	1	1	0	0	0	0	0	0	1	0	0	1	0	1	1	0	1	1	1	1	0	0	0	0	1	1	1	0	1	1	0	1	1	1	1	0	0	0	0	1	0	1	1	0	1	0
scaffold_78314_1267	89.3301	1	1	1	1	0	0	0	0	0	0	1	0	0	1	0	1	1	0	1	1	1	1	0	0	0	0	1	1	1	0	1	1	0	1	1	1	1	0	0	0	0	1	0	1	1	0	1	0
scaffold_16235_5089	93.8882	1	1	0	1	0	0	0	0	0	0	1	0	0	1	0	1	1	0	1	1	1	1	0	0	0	0	1	1	1	0	1	1	0	1	1	1	1	0	0	0	0	1	0	1	1	0	1	0
vm23232	99.5946	1	1	0	1	0	0	0	0	0	0	1	0	0	1	0	1	1	0	1	1	1	1	0	0	0	0	1	1	1	0	1	1	0	0	0	1	1	0	0	0	0	1	0	1	1	0	1	1
scaffold_10376_2956	99.5946	1	1	0	1	0	0	0	0	0	0	1	0	0	1	0	1	1	0	1	1	1	1	0	0	0	0	1	1	1	0	1	1	0	0	0	1	1	0	0	0	0	1	0	1	1	0	1	1
scaffold_10376_3074	99.5946	1	1	0	1	0	0	0	0	0	0	1	0	0	1	0	1	1	0	1	1	1	1	0	0	0	0	1	1	1	0	1	1	0	0	0	1	1	0	0	0	0	1	0	1	1	0	1	1
scaffold_74837_389	101.015	1	1	0	1	0	1	0	0	0	0	1	0	0	1	0	1	1	0	1	1	1	1	0	0	0	0	1	1	1	0	1	1	0	0	0	1	1	0	0	0	0	1	0	1	1	0	1	1
scaffold_25202_2559	101.015	1	1	0	1	0	1	0	0	0	0	1	0	0	1	0	1	1	0	1	1	1	1	0	0	0	0	1	1	1	0	1	1	0	0	0	1	1	0	0	0	0	1	0	1	1	0	1	1
scaffold_4295_3383	101.015	1	1	0	1	0	1	0	0	0	0	1	0	0	1	0	1	1	0	1	1	1	1	0	0	0	0	1	1	1	0	1	1	0	0	0	1	1	0	0	0	0	1	0	1	1	0	1	1
scaffold_25202_2628	101.015	1	1	0	1	0	1	0	0	0	0	1	0	0	1	0	1	1	0	1	1	1	1	0	0	0	0	1	1	1	0	1	1	0	0	0	1	1	0	0	0	0	1	0	1	1	0	1	1
scaffold_33693_971	101.015	1	1	0	1	0	1	0	0	0	0	1	0	0	1	0	1	1	0	1	1	1	1	0	0	0	0	1	1	1	0	1	1	0	0	0	1	1	0	0	0	0	1	0	1	1	0	1	1
scaffold_33693_976	101.015	1	1	0	1	0	1	0	0	0	0	1	0	0	1	0	1	1	0	1	1	1	1	0	0	0	0	1	1	1	0	1	1	0	0	0	1	1	0	0	0	0	1	0	1	1	0	1	1
scaffold_37124_691	101.015	1	1	0	1	0	1	0	0	0	0	1	0	0	1	0	1	1	0	1	1	1	1	0	0	0	0	1	1	1	0	1	1	0	0	0	1	1	0	0	0	0	1	0	1	1	0	1	1
scaffold_55945_713	101.015	1	1	0	1	0	1	0	0	0	0	1	0	0	1	0	1	1	0	1	1	1	1	0	0	0	0	1	1	1	0	1	1	0	0	0	1	1	0	0	0	0	1	0	1	1	0	1	1
scaffold_1825_2668	106.355	1	1	0	1	0	1	0	0	0	0	1	0	0	1	0	0	1	0	1	1	1	1	1	0	0	0	1	1	1	0	0	1	0	0	0	0	1	0	0	0	0	1	0	1	1	0	1	1
scaffold_1825_2736	106.62	1	1	0	1	0	1	0	0	0	0	1	0	0	1	0	0	1	0	1	1	1	1	1	0	0	0	1	1	1	0	0	1	0	0	0	0	1	0	0	0	0	1	0	1	1	0	1	1
scaffold_13468_4506	108.108	1	1	0	1	0	1	0	0	0	0	1	0	0	1	0	0	1	0	1	1	1	1	1	0	0	0	1	1	1	0	0	1	0	0	0	0	1	0	0	0	0	1	0	1	1	0	1	1
scaffold_29057_3354	110.667	1	1	0	1	0	1	0	0	0	0	1	0	0	1	0	0	1	0	1	0	1	1	1	0	0	0	1	1	1	0	0	1	0	0	0	0	1	0	0	0	0	1	0	1	1	0	1	1
scaffold_13178_3759	110.667	1	1	0	1	0	1	0	0	0	0	1	0	0	1	0	0	1	0	1	0	1	1	1	0	0	0	1	1	1	0	0	1	0	0	0	0	1	0	0	0	0	1	0	1	1	0	1	1
scaffold_13082_2190	110.667	1	1	0	1	0	1	0	0	0	0	1	0	0	1	0	0	1	0	1	0	1	1	1	0	0	0	1	1	1	0	0	1	0	0	0	0	1	0	0	0	0	1	0	1	1	0	1	1
scaffold_15803_354	111.804	1	1	0	1	0	1	0	0	0	0	1	0	0	1	0	0	1	0	1	0	1	1	1	0	0	0	1	1	1	0	0	1	0	0	0	0	1	0	0	0	0	1	0	1	1	0	1	1
scaffold_33830_310	111.804	1	1	0	1	0	1	0	0	0	0	1	0	0	1	0	0	1	0	1	0	1	1	1	0	0	0	1	1	1	0	0	1	0	0	0	0	1	0	0	0	0	1	0	1	1	0	1	1
scaffold_20280_2588	111.804	1	1	0	1	0	1	0	0	0	0	1	0	0	1	0	0	1	0	1	0	1	1	1	0	0	0	1	1	1	0	0	1	0	0	0	0	1	0	0	0	0	1	0	1	1	0	1	1
scaffold_20280_2609	111.804	1	1	0	1	0	1	0	0	0	0	1	0	0	1	0	0	1	0	1	0	1	1	1	0	0	0	1	1	1	0	0	1	0	0	0	0	1	0	0	0	0	1	0	1	1	0	1	1
scaffold_21342_3504	111.804	1	1	0	1	0	1	0	0	0	0	1	0	0	1	0	0	1	0	1	0	1	1	1	0	0	0	1	1	1	0	0	1	0	0	0	0	1	0	0	0	0	1	0	1	1	0	1	1
scaffold_21342_3517	111.804	1	1	0	1	0	1	0	0	0	0	1	0	0	1	0	0	1	0	1	0	1	1	1	0	0	0	1	1	1	0	0	1	0	0	0	0	1	0	0	0	0	1	0	1	1	0	1	1
scaffold_23231_3543	111.804	1	1	0	1	0	1	0	0	0	0	1	0	0	1	0	0	1	0	1	0	1	1	1	0	0	0	1	1	1	0	0	1	0	0	0	0	1	0	0	0	0	1	0	1	1	0	1	1
scaffold_49208_980	111.804	1	1	0	1	0	1	0	0	0	0	1	0	0	1	0	0	1	0	1	0	1	1	1	0	0	0	1	1	1	0	0	1	0	0	0	0	1	0	0	0	0	1	0	1	1	0	1	1
scaffold_49208_996	111.804	1	1	0	1	0	1	0	0	0	0	1	0	0	1	0	0	1	0	1	0	1	1	1	0	0	0	1	1	1	0	0	1	0	0	0	0	1	0	0	0	0	1	0	1	1	0	1	1
scaffold_75017_350	115.244	1	0	1	1	0	1	1	0	0	0	1	0	0	1	0	0	1	0	1	0	1	1	1	0	0	0	1	1	1	0	0	1	0	0	0	0	1	0	0	0	0	1	0	1	1	0	1	1
scaffold_32417_1191	115.244	1	0	1	1	0	1	1	0	0	0	1	0	0	1	0	0	1	0	1	0	1	1	1	0	0	0	1	1	1	0	0	1	0	0	0	0	1	0	0	0	0	1	0	1	1	0	1	1
scaffold_134769_24	115.244	1	0	1	1	0	1	1	0	0	0	1	0	0	1	0	0	1	0	1	0	1	1	1	0	0	0	1	1	1	0	0	1	0	0	0	0	1	0	0	0	0	1	0	1	1	0	1	1
scaffold_134769_26	115.244	1	0	1	1	0	1	1	0	0	0	1	0	0	1	0	0	1	0	1	0	1	1	1	0	0	0	1	1	1	0	0	1	0	0	0	0	1	0	0	0	0	1	0	1	1	0	1	1
scaffold_134769_48	115.244	1	0	1	1	0	1	1	0	0	0	1	0	0	1	0	0	1	0	1	0	1	1	1	0	0	0	1	1	1	0	0	1	0	0	0	0	1	0	0	0	0	1	0	1	1	0	1	1
scaffold_37308_1692	115.244	1	0	1	1	0	1	1	0	0	0	1	0	0	1	0	0	1	0	1	0	1	1	1	0	0	0	1	1	1	0	0	1	0	0	0	0	1	0	0	0	0	1	0	1	1	0	1	1
scaffold_75017_264	115.244	1	0	1	1	0	1	1	0	0	0	1	0	0	1	0	0	1	0	1	0	1	1	1	0	0	0	1	1	1	0	0	1	0	0	0	0	1	0	0	0	0	1	0	1	1	0	1	1
scaffold_75017_271	115.244	1	0	1	1	0	1	1	0	0	0	1	0	0	1	0	0	1	0	1	0	1	1	1	0	0	0	1	1	1	0	0	1	0	0	0	0	1	0	0	0	0	1	0	1	1	0	1	1
scaffold_75017_368	115.244	1	0	1	1	0	1	1	0	0	0	1	0	0	1	0	0	1	0	1	0	1	1	1	0	0	0	1	1	1	0	0	1	0	0	0	0	1	0	0	0	0	1	0	1	1	0	1	1
scaffold_75017_369	115.244	1	0	1	1	0	1	1	0	0	0	1	0	0	1	0	0	1	0	1	0	1	1	1	0	0	0	1	1	1	0	0	1	0	0	0	0	1	0	0	0	0	1	0	1	1	0	1	1
scaffold_85998_175	115.244	1	0	1	1	0	1	1	0	0	0	1	0	0	1	0	0	1	0	1	0	1	1	1	0	0	0	1	1	1	0	0	1	0	0	0	0	1	0	0	0	0	1	0	1	1	0	1	1
scaffold_85998_177	115.244	1	0	1	1	0	1	1	0	0	0	1	0	0	1	0	0	1	0	1	0	1	1	1	0	0	0	1	1	1	0	0	1	0	0	0	0	1	0	0	0	0	1	0	1	1	0	1	1
scaffold_29457_199	117.208	1	0	1	1	0	1	1	0	0	0	1	0	0	1	0	0	0	0	1	0	1	1	1	0	0	0	1	1	1	0	0	1	0	0	0	0	1	0	0	0	0	1	0	1	1	0	1	1
scaffold_56057_466	117.208	1	0	1	1	0	1	1	0	0	0	1	0	0	1	0	0	0	0	1	0	1	1	1	0	0	0	1	1	1	0	0	1	0	0	0	0	1	0	0	0	0	1	0	1	1	0	1	1
scaffold_3011_105	117.208	1	0	1	1	0	1	1	0	0	0	1	0	0	1	0	0	0	0	1	0	1	1	1	0	0	0	1	1	1	0	0	1	0	0	0	0	1	0	0	0	0	1	0	1	1	0	1	1
scaffold_12748_4086	117.208	1	0	1	1	0	1	1	0	0	0	1	0	0	1	0	0	0	0	1	0	1	1	1	0	0	0	1	1	1	0	0	1	0	0	0	0	1	0	0	0	0	1	0	1	1	0	1	1
scaffold_12748_4096	117.208	1	0	1	1	0	1	1	0	0	0	1	0	0	1	0	0	0	0	1	0	1	1	1	0	0	0	1	1	1	0	0	1	0	0	0	0	1	0	0	0	0	1	0	1	1	0	1	1
scaffold_12748_4108	117.208	1	0	1	1	0	1	1	0	0	0	1	0	0	1	0	0	0	0	1	0	1	1	1	0	0	0	1	1	1	0	0	1	0	0	0	0	1	0	0	0	0	1	0	1	1	0	1	1
scaffold_12748_4113	117.208	1	0	1	1	0	1	1	0	0	0	1	0	0	1	0	0	0	0	1	0	1	1	1	0	0	0	1	1	1	0	0	1	0	0	0	0	1	0	0	0	0	1	0	1	1	0	1	1
scaffold_143834_336	117.208	1	0	1	1	0	1	1	0	0	0	1	0	0	1	0	0	0	0	1	0	1	1	1	0	0	0	1	1	1	0	0	1	0	0	0	0	1	0	0	0	0	1	0	1	1	0	1	1
scaffold_143834_346	117.208	1	0	1	1	0	1	1	0	0	0	1	0	0	1	0	0	0	0	1	0	1	1	1	0	0	0	1	1	1	0	0	1	0	0	0	0	1	0	0	0	0	1	0	1	1	0	1	1
scaffold_48000_2071	126.077	1	1	1	1	0	1	1	0	0	0	1	0	0	1	1	0	0	1	1	0	1	1	1	0	0	0	1	1	1	0	0	1	1	0	0	0	1	0	0	1	0	1	0	1	1	0	1	1
scaffold_50439_2380	126.077	1	1	1	1	0	1	1	0	0	0	1	0	0	1	1	0	0	1	1	0	1	1	1	0	0	0	1	1	1	0	0	1	1	0	0	0	1	0	0	1	0	1	0	1	1	0	1	1
scaffold_50439_2377	126.077	1	1	1	1	0	1	1	0	0	0	1	0	0	1	1	0	0	1	1	0	1	1	1	0	0	0	1	1	1	0	0	1	1	0	0	0	1	0	0	1	0	1	0	1	1	0	1	1
scaffold_50439_2370	126.077	1	1	1	1	0	1	1	0	0	0	1	0	0	1	1	0	0	1	1	0	1	1	1	0	0	0	1	1	1	0	0	1	1	0	0	0	1	0	0	1	0	1	0	1	1	0	1	1
scaffold_2976_6488	0	2	0	1	0	0	0	0	1	1	1	0	1	1	1	1	1	1	0	0	0	0	0	1	0	1	0	0	1	1	1	0	1	0	1	1	0	0	0	1	0	1	1	1	0	0	0	1	1
scaffold_20949_637	0	2	0	1	0	0	0	0	1	1	1	0	1	1	1	1	1	1	0	0	0	0	0	1	0	1	0	0	1	1	1	0	1	0	1	1	0	0	0	1	0	1	1	1	0	0	0	1	1
scaffold_9857_1606	0	2	0	1	0	0	0	0	1	1	1	0	1	1	1	1	1	1	0	0	0	0	0	1	0	1	0	0	1	1	1	0	1	0	1	1	0	0	0	1	0	1	1	1	0	0	0	1	1
scaffold_89883_102	0	2	0	1	0	0	0	0	1	1	1	0	1	1	1	1	1	1	0	0	0	0	0	1	0	1	0	0	1	1	1	0	1	0	1	1	0	0	0	1	0	1	1	1	0	0	0	1	1
scaffold_30505_2172	0	2	0	1	0	0	0	0	1	1	1	0	1	1	1	1	1	1	0	0	0	0	0	1	0	1	0	0	1	1	1	0	1	0	1	1	0	0	0	1	0	1	1	1	0	0	0	1	1
scaffold_28974_3273	0	2	0	1	0	0	0	0	1	1	1	0	1	1	1	1	1	1	0	0	0	0	0	1	0	1	0	0	1	1	1	0	1	0	1	1	0	0	0	1	0	1	1	1	0	0	0	1	1
scaffold_3096_4391	0	2	0	1	0	0	0	0	1	1	1	0	1	1	1	1	1	1	0	0	0	0	0	1	0	1	0	0	1	1	1	0	1	0	1	1	0	0	0	1	0	1	1	1	0	0	0	1	1
scaffold_36026_1634	0	2	0	1	0	0	0	0	1	1	1	0	1	1	1	1	1	1	0	0	0	0	0	1	0	1	0	0	1	1	1	0	1	0	1	1	0	0	0	1	0	1	1	1	0	0	0	1	1
scaffold_43659_2956	0	2	0	1	0	0	0	0	1	1	1	0	1	1	1	1	1	1	0	0	0	0	0	1	0	1	0	0	1	1	1	0	1	0	1	1	0	0	0	1	0	1	1	1	0	0	0	1	1
scaffold_9857_2056	0	2	0	1	0	0	0	0	1	1	1	0	1	1	1	1	1	1	0	0	0	0	0	1	0	1	0	0	1	1	1	0	1	0	1	1	0	0	0	1	0	1	1	1	0	0	0	1	1
SCF22434	0	2	0	1	0	0	0	0	1	1	1	0	1	1	1	1	1	1	0	0	0	0	0	1	0	1	0	0	1	1	1	0	1	0	1	1	0	0	0	1	0	1	1	1	0	0	0	1	1
scaffold_21168_3751	4.55238	2	0	1	0	0	0	0	1	1	1	0	1	1	1	0	1	1	0	0	0	0	0	1	0	1	0	0	1	1	1	0	1	0	1	1	0	1	0	1	0	1	1	1	0	0	1	1	1
scaffold_6420_7410	4.83841	2	0	1	0	0	0	0	1	1	1	0	1	1	1	0	1	1	0	0	0	0	0	1	0	1	0	0	1	1	1	0	1	0	1	1	0	1	0	1	0	1	1	1	0	0	1	1	1
scaffold_11068_3570	4.83841	2	0	1	0	0	0	0	1	1	1	0	1	1	1	0	1	1	0	0	0	0	0	1	0	1	0	0	1	1	1	0	1	0	1	1	0	1	0	1	0	1	1	1	0	0	1	1	1
scaffold_11068_2064	4.83841	2	0	1	0	0	0	0	1	1	1	0	1	1	1	0	1	1	0	0	0	0	0	1	0	1	0	0	1	1	1	0	1	0	1	1	0	1	0	1	0	1	1	1	0	0	1	1	1
scaffold_18666_1489	4.83841	2	0	1	0	0	0	0	1	1	1	0	1	1	1	0	1	1	0	0	0	0	0	1	0	1	0	0	1	1	1	0	1	0	1	1	0	1	0	1	0	1	1	1	0	0	1	1	1
scaffold_6420_7453	4.83841	2	0	1	0	0	0	0	1	1	1	0	1	1	1	0	1	1	0	0	0	0	0	1	0	1	0	0	1	1	1	0	1	0	1	1	0	1	0	1	0	1	1	1	0	0	1	1	1
scaffold_6895_6201	6.05919	2	0	1	0	0	0	0	1	1	1	0	1	1	1	0	1	1	0	0	0	0	1	1	0	1	0	0	1	1	1	0	1	0	1	1	0	1	0	1	0	1	1	1	0	0	1	1	1
scaffold_59091_93	10.801	2	0	1	0	0	0	0	1	1	1	0	1	1	1	0	1	1	0	0	0	0	1	1	0	1	0	0	1	1	1	0	1	0	1	1	0	1	0	1	0	1	1	1	0	0	1	0	1
scaffold_30156_3305	10.801	2	0	1	0	0	0	0	1	1	1	0	1	1	1	0	1	1	0	0	0	0	1	1	0	1	0	0	1	1	1	0	1	0	1	1	0	1	0	1	0	1	1	1	0	0	1	0	1
scaffold_21621_4463	10.801	2	0	1	0	0	0	0	1	1	1	0	1	1	1	0	1	1	0	0	0	0	1	1	0	1	0	0	1	1	1	0	1	0	1	1	0	1	0	1	0	1	1	1	0	0	1	0	1
scaffold_59091_171	10.801	2	0	1	0	0	0	0	1	1	1	0	1	1	1	0	1	1	0	0	0	0	1	1	0	1	0	0	1	1	1	0	1	0	1	1	0	1	0	1	0	1	1	1	0	0	1	0	1
scaffold_53065_1508	11.0851	2	0	1	0	0	0	0	1	1	1	0	1	1	1	0	1	1	0	0	0	0	1	1	0	1	0	0	1	1	1	0	1	0	1	1	0	1	0	1	0	1	1	1	0	0	1	0	1
scaffold_14281_3522	11.0851	2	0	1	0	0	0	0	1	1	1	0	1	1	1	0	1	1	0	0	0	0	1	1	0	1	0	0	1	1	1	0	1	0	1	1	0	1	0	1	0	1	1	1	0	0	1	0	1
scaffold_2039_12007	11.0851	2	0	1	0	0	0	0	1	1	1	0	1	1	1	0	1	1	0	0	0	0	1	1	0	1	0	0	1	1	1	0	1	0	1	1	0	1	0	1	0	1	1	1	0	0	1	0	1
scaffold_2039_12023	11.0851	2	0	1	0	0	0	0	1	1	1	0	1	1	1	0	1	1	0	0	0	0	1	1	0	1	0	0	1	1	1	0	1	0	1	1	0	1	0	1	0	1	1	1	0	0	1	0	1
scaffold_94_21967	15.6431	2	0	1	0	0	0	0	1	1	1	0	1	1	1	0	1	1	0	0	0	0	1	1	0	1	0	0	1	1	1	0	1	0	1	1	0	1	0	1	0	1	1	0	0	0	1	0	1
scaffold_6652_6608	15.6431	2	0	1	0	0	0	0	1	1	1	0	1	1	1	0	1	1	0	0	0	0	1	1	0	1	0	0	1	1	1	0	1	0	1	1	0	1	0	1	0	1	1	0	0	0	1	0	1
scaffold_6652_6663	15.6431	2	0	1	0	0	0	0	1	1	1	0	1	1	1	0	1	1	0	0	0	0	1	1	0	1	0	0	1	1	1	0	1	0	1	1	0	1	0	1	0	1	1	0	0	0	1	0	1
scaffold_28792_1608	19.3365	2	0	1	0	0	0	0	1	1	1	0	1	1	1	0	1	1	0	0	0	0	1	1	0	1	0	0	1	1	1	0	1	0	1	1	0	1	0	1	0	1	1	0	0	0	1	0	1
scaffold_8019_6341	19.3365	2	0	1	0	0	0	0	1	1	1	0	1	1	1	0	1	1	0	0	0	0	1	1	0	1	0	0	1	1	1	0	1	0	1	1	0	1	0	1	0	1	1	0	0	0	1	0	1
scaffold_588_14282	19.3365	2	0	1	0	0	0	0	1	1	1	0	1	1	1	0	1	1	0	0	0	0	1	1	0	1	0	0	1	1	1	0	1	0	1	1	0	1	0	1	0	1	1	0	0	0	1	0	1
scaffold_18254_1032	19.3365	2	0	1	0	0	0	0	1	1	1	0	1	1	1	0	1	1	0	0	0	0	1	1	0	1	0	0	1	1	1	0	1	0	1	1	0	1	0	1	0	1	1	0	0	0	1	0	1
scaffold_21380_2128	19.3365	2	0	1	0	0	0	0	1	1	1	0	1	1	1	0	1	1	0	0	0	0	1	1	0	1	0	0	1	1	1	0	1	0	1	1	0	1	0	1	0	1	1	0	0	0	1	0	1
scaffold_28792_1656	19.3365	2	0	1	0	0	0	0	1	1	1	0	1	1	1	0	1	1	0	0	0	0	1	1	0	1	0	0	1	1	1	0	1	0	1	1	0	1	0	1	0	1	1	0	0	0	1	0	1
scaffold_32004_3608	19.3365	2	0	1	0	0	0	0	1	1	1	0	1	1	1	0	1	1	0	0	0	0	1	1	0	1	0	0	1	1	1	0	1	0	1	1	0	1	0	1	0	1	1	0	0	0	1	0	1
scaffold_8019_6359	19.3365	2	0	1	0	0	0	0	1	1	1	0	1	1	1	0	1	1	0	0	0	0	1	1	0	1	0	0	1	1	1	0	1	0	1	1	0	1	0	1	0	1	1	0	0	0	1	0	1
scaffold_8659_3231	20.56	2	0	1	0	0	0	0	1	1	1	0	1	1	1	0	1	1	0	0	0	0	1	1	0	1	0	0	1	1	1	0	1	0	1	1	0	1	0	1	0	1	1	0	1	0	1	0	1
scaffold_8755_2482	20.56	2	0	1	0	0	0	0	1	1	1	0	1	1	1	0	1	1	0	0	0	0	1	1	0	1	0	0	1	1	1	0	1	0	1	1	0	1	0	1	0	1	1	0	1	0	1	0	1
scaffold_42460_234	22.4301	2	0	1	0	0	0	0	1	1	1	1	1	1	1	0	1	1	0	0	0	0	1	1	0	0	0	0	1	1	1	0	1	0	1	1	0	1	0	1	0	1	1	0	1	0	1	0	1
scaffold_64776_1169	22.4301	2	0	1	0	0	0	0	1	1	1	1	1	1	1	0	1	1	0	0	0	0	1	1	0	0	0	0	1	1	1	0	1	0	1	1	0	1	0	1	0	1	1	0	1	0	1	0	1
SCF48645	37.6567	2	0	0	0	0	0	0	1	1	1	1	0	1	1	0	1	1	0	0	0	0	1	1	1	0	0	0	1	1	1	1	0	1	1	1	0	0	0	1	0	1	1	0	1	0	1	0	1
scaffold_12794_3735	37.6567	2	0	0	0	0	0	0	1	1	1	1	0	1	1	0	1	1	0	0	0	0	1	1	1	0	0	0	1	1	1	1	0	1	1	1	0	0	0	1	0	1	1	0	1	0	1	0	1
scaffold_5955_3066	37.6567	2	0	0	0	0	0	0	1	1	1	1	0	1	1	0	1	1	0	0	0	0	1	1	1	0	0	0	1	1	1	1	0	1	1	1	0	0	0	1	0	1	1	0	1	0	1	0	1
scaffold_69654_1568	37.6567	2	0	0	0	0	0	0	1	1	1	1	0	1	1	0	1	1	0	0	0	0	1	1	1	0	0	0	1	1	1	1	0	1	1	1	0	0	0	1	0	1	1	0	1	0	1	0	1
scaffold_69654_1606	37.6567	2	0	0	0	0	0	0	1	1	1	1	0	1	1	0	1	1	0	0	0	0	1	1	1	0	0	0	1	1	1	1	0	1	1	1	0	0	0	1	0	1	1	0	1	0	1	0	1
scaffold_7862_3704	37.8937	2	0	0	0	0	0	0	1	1	1	1	0	1	1	0	1	1	0	0	0	0	1	1	1	0	0	0	1	1	1	1	0	1	1	1	0	0	0	1	0	1	1	0	1	0	1	0	1
scaffold_7862_3753	37.8937	2	0	0	0	0	0	0	1	1	1	1	0	1	1	0	1	1	0	0	0	0	1	1	1	0	0	0	1	1	1	1	0	1	1	1	0	0	0	1	0	1	1	0	1	0	1	0	1
scaffold_20649_2180	38.2364	2	0	0	0	0	0	0	1	1	1	1	0	1	1	0	1	1	0	0	0	0	1	1	1	0	0	0	1	1	1	1	0	1	1	1	0	0	0	1	0	1	1	0	1	0	1	0	1
scaffold_38952_3144	38.92	2	0	0	0	0	0	0	1	1	1	1	0	1	1	0	1	1	0	0	0	0	1	1	1	0	0	0	1	1	1	1	0	1	1	1	0	0	0	1	0	1	1	0	1	0	1	0	1
scaffold_1741_1992	38.92	2	0	0	0	0	0	0	1	1	1	1	0	1	1	0	1	1	0	0	0	0	1	1	1	0	0	0	1	1	1	1	0	1	1	1	0	0	0	1	0	1	1	0	1	0	1	0	1
scaffold_38952_3145	38.92	2	0	0	0	0	0	0	1	1	1	1	0	1	1	0	1	1	0	0	0	0	1	1	1	0	0	0	1	1	1	1	0	1	1	1	0	0	0	1	0	1	1	0	1	0	1	0	1
scaffold_102465_607	46.2894	2	0	0	0	0	0	0	1	0	1	1	0	1	1	0	1	1	0	0	0	0	1	1	1	0	0	0	1	1	1	1	1	1	1	1	0	0	0	1	0	1	1	0	1	0	1	0	1
scaffold_33914_316	46.2894	2	0	0	0	0	0	0	1	0	1	1	0	1	1	0	1	1	0	0	0	0	1	1	1	0	0	0	1	1	1	1	1	1	1	1	0	0	0	1	0	1	1	0	1	0	1	0	1
scaffold_33914_312	46.2894	2	0	0	0	0	0	0	1	0	1	1	0	1	1	0	1	1	0	0	0	0	1	1	1	0	0	0	1	1	1	1	1	1	1	1	0	0	0	1	0	1	1	0	1	0	1	0	1
scaffold_14228_1030	46.2894	2	0	0	0	0	0	0	1	0	1	1	0	1	1	0	1	1	0	0	0	0	1	1	1	0	0	0	1	1	1	1	1	1	1	1	0	0	0	1	0	1	1	0	1	0	1	0	1
scaffold_74218_403	46.2894	2	0	0	0	0	0	0	1	0	1	1	0	1	1	0	1	1	0	0	0	0	1	1	1	0	0	0	1	1	1	1	1	1	1	1	0	0	0	1	0	1	1	0	1	0	1	0	1
scaffold_12807_2613	48.2791	2	0	0	0	0	0	0	1	0	1	1	0	1	1	0	1	1	0	0	0	0	1	1	1	0	0	0	1	1	1	1	1	1	1	1	0	0	0	1	0	1	1	0	1	0	1	0	1
scaffold_12807_2487	48.2791	2	0	0	0	0	0	0	1	0	1	1	0	1	1	0	1	1	0	0	0	0	1	1	1	0	0	0	1	1	1	1	1	1	1	1	0	0	0	1	0	1	1	0	1	0	1	0	1
scaffold_7563_4960	50.8289	2	0	0	0	0	0	0	1	0	1	1	0	1	1	0	1	1	0	0	0	0	1	1	1	0	0	0	1	1	0	1	1	1	1	1	0	0	0	1	0	1	1	0	1	0	1	0	1
scaffold_27196_4009	50.8289	2	0	0	0	0	0	0	1	0	1	1	0	1	1	0	1	1	0	0	0	0	1	1	1	0	0	0	1	1	0	1	1	1	1	1	0	0	0	1	0	1	1	0	1	0	1	0	1
scaffold_51491_921	50.8289	2	0	0	0	0	0	0	1	0	1	1	0	1	1	0	1	1	0	0	0	0	1	1	1	0	0	0	1	1	0	1	1	1	1	1	0	0	0	1	0	1	1	0	1	0	1	0	1
scaffold_58633_892	51.3971	2	0	0	0	0	0	0	1	0	1	1	0	1	1	0	1	1	0	0	0	0	1	1	1	0	0	0	1	1	0	1	1	1	1	1	0	0	0	1	0	1	1	0	1	0	1	0	1
scaffold_19028_2696	51.3971	2	0	0	0	0	0	0	1	0	1	1	0	1	1	0	1	1	0	0	0	0	1	1	1	0	0	0	1	1	0	1	1	1	1	1	0	0	0	1	0	1	1	0	1	0	1	0	1
scaffold_13683_4314	51.3971	2	0	0	0	0	0	0	1	0	1	1	0	1	1	0	1	1	0	0	0	0	1	1	1	0	0	0	1	1	0	1	1	1	1	1	0	0	0	1	0	1	1	0	1	0	1	0	1
scaffold_19028_2776	51.3971	2	0	0	0	0	0	0	1	0	1	1	0	1	1	0	1	1	0	0	0	0	1	1	1	0	0	0	1	1	0	1	1	1	1	1	0	0	0	1	0	1	1	0	1	0	1	0	1
scaffold_863_479	51.3971	2	0	0	0	0	0	0	1	0	1	1	0	1	1	0	1	1	0	0	0	0	1	1	1	0	0	0	1	1	0	1	1	1	1	1	0	0	0	1	0	1	1	0	1	0	1	0	1
scaffold_863_483	51.3971	2	0	0	0	0	0	0	1	0	1	1	0	1	1	0	1	1	0	0	0	0	1	1	1	0	0	0	1	1	0	1	1	1	1	1	0	0	0	1	0	1	1	0	1	0	1	0	1
scaffold_13781_5835	52.2494	2	0	0	0	0	0	0	1	0	1	1	0	1	0	0	1	1	0	0	0	0	1	1	1	0	0	0	1	1	0	1	1	1	1	1	0	0	0	1	0	1	1	0	1	0	1	0	1
scaffold_81822_1213	53.6703	2	0	0	0	0	0	0	1	1	1	1	0	1	0	0	1	1	0	0	0	0	1	1	1	0	0	0	1	1	0	1	1	1	1	1	0	0	0	1	0	1	1	0	1	1	1	0	1
SCF3595	53.6703	2	0	0	0	0	0	0	1	1	1	1	0	1	0	0	1	1	0	0	0	0	1	1	1	0	0	0	1	1	0	1	1	1	1	1	0	0	0	1	0	1	1	0	1	1	1	0	1
scaffold_10365_6125	53.6703	2	0	0	0	0	0	0	1	1	1	1	0	1	0	0	1	1	0	0	0	0	1	1	1	0	0	0	1	1	0	1	1	1	1	1	0	0	0	1	0	1	1	0	1	1	1	0	1
scaffold_180329_159	53.6703	2	0	0	0	0	0	0	1	1	1	1	0	1	0	0	1	1	0	0	0	0	1	1	1	0	0	0	1	1	0	1	1	1	1	1	0	0	0	1	0	1	1	0	1	1	1	0	1
scaffold_5394_8263	53.6703	2	0	0	0	0	0	0	1	1	1	1	0	1	0	0	1	1	0	0	0	0	1	1	1	0	0	0	1	1	0	1	1	1	1	1	0	0	0	1	0	1	1	0	1	1	1	0	1
scaffold_104579_512	53.6703	2	0	0	0	0	0	0	1	1	1	1	0	1	0	0	1	1	0	0	0	0	1	1	1	0	0	0	1	1	0	1	1	1	1	1	0	0	0	1	0	1	1	0	1	1	1	0	1
scaffold_104947_324	53.6703	2	0	0	0	0	0	0	1	1	1	1	0	1	0	0	1	1	0	0	0	0	1	1	1	0	0	0	1	1	0	1	1	1	1	1	0	0	0	1	0	1	1	0	1	1	1	0	1
scaffold_117942_557	53.6703	2	0	0	0	0	0	0	1	1	1	1	0	1	0	0	1	1	0	0	0	0	1	1	1	0	0	0	1	1	0	1	1	1	1	1	0	0	0	1	0	1	1	0	1	1	1	0	1
scaffold_180329_194	53.6703	2	0	0	0	0	0	0	1	1	1	1	0	1	0	0	1	1	0	0	0	0	1	1	1	0	0	0	1	1	0	1	1	1	1	1	0	0	0	1	0	1	1	0	1	1	1	0	1
scaffold_180329_200	53.6703	2	0	0	0	0	0	0	1	1	1	1	0	1	0	0	1	1	0	0	0	0	1	1	1	0	0	0	1	1	0	1	1	1	1	1	0	0	0	1	0	1	1	0	1	1	1	0	1
scaffold_18251_2010	53.6703	2	0	0	0	0	0	0	1	1	1	1	0	1	0	0	1	1	0	0	0	0	1	1	1	0	0	0	1	1	0	1	1	1	1	1	0	0	0	1	0	1	1	0	1	1	1	0	1
scaffold_18251_2037	53.6703	2	0	0	0	0	0	0	1	1	1	1	0	1	0	0	1	1	0	0	0	0	1	1	1	0	0	0	1	1	0	1	1	1	1	1	0	0	0	1	0	1	1	0	1	1	1	0	1
scaffold_18386_4830	53.6703	2	0	0	0	0	0	0	1	1	1	1	0	1	0	0	1	1	0	0	0	0	1	1	1	0	0	0	1	1	0	1	1	1	1	1	0	0	0	1	0	1	1	0	1	1	1	0	1
scaffold_20030_3302	53.6703	2	0	0	0	0	0	0	1	1	1	1	0	1	0	0	1	1	0	0	0	0	1	1	1	0	0	0	1	1	0	1	1	1	1	1	0	0	0	1	0	1	1	0	1	1	1	0	1
scaffold_34239_1132	53.6703	2	0	0	0	0	0	0	1	1	1	1	0	1	0	0	1	1	0	0	0	0	1	1	1	0	0	0	1	1	0	1	1	1	1	1	0	0	0	1	0	1	1	0	1	1	1	0	1
scaffold_41261_2113	53.6703	2	0	0	0	0	0	0	1	1	1	1	0	1	0	0	1	1	0	0	0	0	1	1	1	0	0	0	1	1	0	1	1	1	1	1	0	0	0	1	0	1	1	0	1	1	1	0	1
scaffold_41737_2850	53.6703	2	0	0	0	0	0	0	1	1	1	1	0	1	0	0	1	1	0	0	0	0	1	1	1	0	0	0	1	1	0	1	1	1	1	1	0	0	0	1	0	1	1	0	1	1	1	0	1
scaffold_41737_2851	53.6703	2	0	0	0	0	0	0	1	1	1	1	0	1	0	0	1	1	0	0	0	0	1	1	1	0	0	0	1	1	0	1	1	1	1	1	0	0	0	1	0	1	1	0	1	1	1	0	1
scaffold_54851_1993	53.6703	2	0	0	0	0	0	0	1	1	1	1	0	1	0	0	1	1	0	0	0	0	1	1	1	0	0	0	1	1	0	1	1	1	1	1	0	0	0	1	0	1	1	0	1	1	1	0	1
scaffold_59806_1158	53.6703	2	0	0	0	0	0	0	1	1	1	1	0	1	0	0	1	1	0	0	0	0	1	1	1	0	0	0	1	1	0	1	1	1	1	1	0	0	0	1	0	1	1	0	1	1	1	0	1
scaffold_66159_612	53.6703	2	0	0	0	0	0	0	1	1	1	1	0	1	0	0	1	1	0	0	0	0	1	1	1	0	0	0	1	1	0	1	1	1	1	1	0	0	0	1	0	1	1	0	1	1	1	0	1
scaffold_72422_1279	53.6703	2	0	0	0	0	0	0	1	1	1	1	0	1	0	0	1	1	0	0	0	0	1	1	1	0	0	0	1	1	0	1	1	1	1	1	0	0	0	1	0	1	1	0	1	1	1	0	1
scaffold_72422_1301	53.6703	2	0	0	0	0	0	0	1	1	1	1	0	1	0	0	1	1	0	0	0	0	1	1	1	0	0	0	1	1	0	1	1	1	1	1	0	0	0	1	0	1	1	0	1	1	1	0	1
scaffold_81822_1249	53.6703	2	0	0	0	0	0	0	1	1	1	1	0	1	0	0	1	1	0	0	0	0	1	1	1	0	0	0	1	1	0	1	1	1	1	1	0	0	0	1	0	1	1	0	1	1	1	0	1
scaffold_11312_2927	54.5226	2	0	0	0	0	0	0	1	1	1	1	0	1	0	0	1	1	0	0	0	0	1	1	1	0	0	0	1	1	0	1	1	1	1	1	0	0	0	1	1	1	1	0	1	1	1	0	1
scaffold_50678_1308	54.5226	2	0	0	0	0	0	0	1	1	1	1	0	1	0	0	1	1	0	0	0	0	1	1	1	0	0	0	1	1	0	1	1	1	1	1	0	0	0	1	1	1	1	0	1	1	1	0	1
scaffold_50678_1309	54.5226	2	0	0	0	0	0	0	1	1	1	1	0	1	0	0	1	1	0	0	0	0	1	1	1	0	0	0	1	1	0	1	1	1	1	1	0	0	0	1	1	1	1	0	1	1	1	0	1
scaffold_24126_604	56.5121	2	0	0	0	0	0	0	1	1	1	1	0	1	0	0	1	1	0	0	0	0	1	1	1	0	0	0	1	1	0	1	1	1	1	1	0	0	0	1	1	1	1	0	1	1	1	0	1
scaffold_125738_231	56.5121	2	0	0	0	0	0	0	1	1	1	1	0	1	0	0	1	1	0	0	0	0	1	1	1	0	0	0	1	1	0	1	1	1	1	1	0	0	0	1	1	1	1	0	1	1	1	0	1
scaffold_34688_1152	56.5121	2	0	0	0	0	0	0	1	1	1	1	0	1	0	0	1	1	0	0	0	0	1	1	1	0	0	0	1	1	0	1	1	1	1	1	0	0	0	1	1	1	1	0	1	1	1	0	1
SCF125667	56.5121	2	0	0	0	0	0	0	1	1	1	1	0	1	0	0	1	1	0	0	0	0	1	1	1	0	0	0	1	1	0	1	1	1	1	1	0	0	0	1	1	1	1	0	1	1	1	0	1
scaffold_6617_6407	57.3633	2	0	0	0	0	0	0	1	1	1	1	0	1	0	0	1	1	0	0	0	0	1	1	1	0	0	0	1	1	0	1	1	1	1	1	0	0	0	1	1	1	1	0	1	1	1	0	1
scaffold_2711_7365	57.3633	2	0	0	0	0	0	0	1	1	1	1	0	1	0	0	1	1	0	0	0	0	1	1	1	0	0	0	1	1	0	1	1	1	1	1	0	0	0	1	1	1	1	0	1	1	1	0	1
scaffold_6617_6412	57.3633	2	0	0	0	0	0	0	1	1	1	1	0	1	0	0	1	1	0	0	0	0	1	1	1	0	0	0	1	1	0	1	1	1	1	1	0	0	0	1	1	1	1	0	1	1	1	0	1
scaffold_5311_3026	58.4998	2	0	0	0	0	0	0	1	1	1	1	0	1	0	0	1	1	0	0	0	0	1	1	1	0	0	0	1	1	0	1	1	1	1	1	0	0	0	1	1	1	1	0	1	1	1	0	1
scaffold_2712_9176	59.6364	2	0	0	0	0	0	0	1	1	1	1	0	1	0	0	1	1	0	0	0	0	1	1	1	0	1	0	1	1	0	1	1	1	1	1	0	0	0	1	1	1	1	0	1	1	1	0	1
scaffold_2712_9177	59.6364	2	0	0	0	0	0	0	1	1	1	1	0	1	0	0	1	1	0	0	0	0	1	1	1	0	1	0	1	1	0	1	1	1	1	1	0	0	0	1	1	1	1	0	1	1	1	0	1
scaffold_39311_1240	59.6364	2	0	0	0	0	0	0	1	1	1	1	0	1	0	0	1	1	0	0	0	0	1	1	1	0	1	0	1	1	0	1	1	1	1	1	0	0	0	1	1	1	1	0	1	1	1	0	1
scaffold_44867_557	61.3416	2	0	0	0	0	0	0	1	1	1	1	0	1	0	1	1	1	0	0	0	0	1	1	1	0	1	0	1	1	0	1	1	1	1	1	0	0	0	1	1	1	0	0	1	1	0	0	1
scaffold_40275_701	61.3416	2	0	0	0	0	0	0	1	1	1	1	0	1	0	1	1	1	0	0	0	0	1	1	1	0	1	0	1	1	0	1	1	1	1	1	0	0	0	1	1	1	0	0	1	1	0	0	1
scaffold_20695_3165	61.3416	2	0	0	0	0	0	0	1	1	1	1	0	1	0	1	1	1	0	0	0	0	1	1	1	0	1	0	1	1	0	1	1	1	1	1	0	0	0	1	1	1	0	0	1	1	0	0	1
scaffold_209315_135	62.7624	2	0	0	0	0	0	0	1	1	1	1	0	1	0	1	1	1	0	0	0	0	1	1	1	0	1	0	1	1	0	1	1	1	1	1	0	0	0	1	1	0	0	0	1	1	0	0	1
scaffold_131448_245	62.7624	2	0	0	0	0	0	0	1	1	1	1	0	1	0	1	1	1	0	0	0	0	1	1	1	0	1	0	1	1	0	1	1	1	1	1	0	0	0	1	1	0	0	0	1	1	0	0	1
scaffold_57324_1841	63.899	2	0	0	0	0	0	0	1	1	1	1	0	1	0	1	1	1	0	0	0	0	1	1	1	0	1	0	1	1	0	1	1	1	1	1	0	0	0	1	1	0	0	0	1	1	0	0	1
scaffold_57324_1853	63.899	2	0	0	0	0	0	0	1	1	1	1	0	1	0	1	1	1	0	0	0	0	1	1	1	0	1	0	1	1	0	1	1	1	1	1	0	0	0	1	1	0	0	0	1	1	0	0	1
scaffold_96752_138	67.3429	2	0	0	1	0	0	0	1	1	0	0	0	1	0	1	1	1	0	0	0	0	1	1	1	0	1	0	0	1	0	1	1	1	1	1	0	0	0	1	1	0	0	0	1	1	0	0	1
scaffold_3191_5626	67.3429	2	0	0	1	0	0	0	1	1	0	0	0	1	0	1	1	1	0	0	0	0	1	1	1	0	1	0	0	1	0	1	1	1	1	1	0	0	0	1	1	0	0	0	1	1	0	0	1
scaffold_47218_1068	73.5957	2	0	1	1	0	0	0	1	1	0	0	1	1	0	1	1	1	0	0	0	0	0	1	0	0	1	0	0	1	0	1	1	0	0	1	1	0	0	1	1	0	0	0	1	1	0	0	1
scaffold_9595_7405	73.5957	2	0	1	1	0	0	0	1	1	0	0	1	1	0	1	1	1	0	0	0	0	0	1	0	0	1	0	0	1	0	1	1	0	0	1	1	0	0	1	1	0	0	0	1	1	0	0	1
scaffold_59545_1381	74.7322	2	0	1	1	0	0	0	1	1	0	0	1	1	0	1	1	1	0	0	0	0	0	1	0	0	1	0	0	1	0	1	1	0	0	1	1	0	0	1	1	0	0	0	1	1	0	0	1
scaffold_7400_6952	74.7322	2	0	1	1	0	0	0	1	1	0	0	1	1	0	1	1	1	0	0	0	0	0	1	0	0	1	0	0	1	0	1	1	0	0	1	1	0	0	1	1	0	0	0	1	1	0	0	1
scaffold_102126_82	74.7322	2	0	1	1	0	0	0	1	1	0	0	1	1	0	1	1	1	0	0	0	0	0	1	0	0	1	0	0	1	0	1	1	0	0	1	1	0	0	1	1	0	0	0	1	1	0	0	1
scaffold_24665_3919	74.7322	2	0	1	1	0	0	0	1	1	0	0	1	1	0	1	1	1	0	0	0	0	0	1	0	0	1	0	0	1	0	1	1	0	0	1	1	0	0	1	1	0	0	0	1	1	0	0	1
scaffold_25895_1836	74.7322	2	0	1	1	0	0	0	1	1	0	0	1	1	0	1	1	1	0	0	0	0	0	1	0	0	1	0	0	1	0	1	1	0	0	1	1	0	0	1	1	0	0	0	1	1	0	0	1
scaffold_25952_3980	74.7322	2	0	1	1	0	0	0	1	1	0	0	1	1	0	1	1	1	0	0	0	0	0	1	0	0	1	0	0	1	0	1	1	0	0	1	1	0	0	1	1	0	0	0	1	1	0	0	1
scaffold_5882_6822	74.7322	2	0	1	1	0	0	0	1	1	0	0	1	1	0	1	1	1	0	0	0	0	0	1	0	0	1	0	0	1	0	1	1	0	0	1	1	0	0	1	1	0	0	0	1	1	0	0	1
scaffold_59545_1383	74.7322	2	0	1	1	0	0	0	1	1	0	0	1	1	0	1	1	1	0	0	0	0	0	1	0	0	1	0	0	1	0	1	1	0	0	1	1	0	0	1	1	0	0	0	1	1	0	0	1
scaffold_36380_433	83.5527	2	1	1	1	0	0	0	1	1	0	0	1	1	0	1	1	1	0	0	0	0	0	1	0	0	1	1	0	1	0	0	1	0	0	1	1	0	0	1	1	0	0	0	0	1	0	0	1
scaffold_3671_8064	83.5527	2	1	1	1	0	0	0	1	1	0	0	1	1	0	1	1	1	0	0	0	0	0	1	0	0	1	1	0	1	0	0	1	0	0	1	1	0	0	1	1	0	0	0	0	1	0	0	1
scaffold_18171_1688	83.8194	2	1	1	1	0	0	0	1	1	0	0	1	1	0	1	1	1	0	0	0	0	0	1	0	0	1	1	0	1	0	0	1	0	0	1	1	0	0	1	1	0	0	0	0	1	0	0	1
scaffold_17171_1079	85.8737	2	1	1	1	0	0	0	1	1	0	0	1	1	0	1	0	1	0	0	0	0	0	1	0	0	1	1	0	1	0	0	1	0	0	1	1	0	0	1	1	0	0	0	0	1	0	0	1
scaffold_10729_6216	85.8737	2	1	1	1	0	0	0	1	1	0	0	1	1	0	1	0	1	0	0	0	0	0	1	0	0	1	1	0	1	0	0	1	0	0	1	1	0	0	1	1	0	0	0	0	1	0	0	1
scaffold_17171_1126	85.8737	2	1	1	1	0	0	0	1	1	0	0	1	1	0	1	0	1	0	0	0	0	0	1	0	0	1	1	0	1	0	0	1	0	0	1	1	0	0	1	1	0	0	0	0	1	0	0	1
scaffold_19406_3253	85.8737	2	1	1	1	0	0	0	1	1	0	0	1	1	0	1	0	1	0	0	0	0	0	1	0	0	1	1	0	1	0	0	1	0	0	1	1	0	0	1	1	0	0	0	0	1	0	0	1
scaffold_25728_1166	89.2243	2	1	1	1	0	0	0	1	1	0	0	1	1	0	1	0	1	0	0	0	0	0	1	0	0	1	1	0	1	0	0	1	0	0	1	1	0	0	1	1	0	0	0	0	1	0	0	1
scaffold_22595_200	89.2243	2	1	1	1	0	0	0	1	1	0	0	1	1	0	1	0	1	0	0	0	0	0	1	0	0	1	1	0	1	0	0	1	0	0	1	1	0	0	1	1	0	0	0	0	1	0	0	1
scaffold_98632_128	89.2243	2	1	1	1	0	0	0	1	1	0	0	1	1	0	1	0	1	0	0	0	0	0	1	0	0	1	1	0	1	0	0	1	0	0	1	1	0	0	1	1	0	0	0	0	1	0	0	1
scaffold_90528_1718	90.1283	2	1	1	1	0	0	0	1	1	0	0	1	0	0	1	0	1	0	0	0	0	0	1	0	0	1	1	0	1	0	0	1	0	0	1	1	0	0	1	1	0	0	0	0	1	0	0	1
scaffold_41902_945	90.1283	2	1	1	1	0	0	0	1	1	0	0	1	0	0	1	0	1	0	0	0	0	0	1	0	0	1	1	0	1	0	0	1	0	0	1	1	0	0	1	1	0	0	0	0	1	0	0	1
scaffold_41902_971	90.1283	2	1	1	1	0	0	0	1	1	0	0	1	0	0	1	0	1	0	0	0	0	0	1	0	0	1	1	0	1	0	0	1	0	0	1	1	0	0	1	1	0	0	0	0	1	0	0	1
scaffold_35493_3144	90.6965	2	1	1	1	0	0	0	1	1	0	0	1	0	0	1	0	1	0	0	0	0	0	1	0	0	1	1	0	1	0	0	1	0	0	0	1	0	0	1	1	0	0	0	0	1	0	0	1
scaffold_33471_2683	90.6965	2	1	1	1	0	0	0	1	1	0	0	1	0	0	1	0	1	0	0	0	0	0	1	0	0	1	1	0	1	0	0	1	0	0	0	1	0	0	1	1	0	0	0	0	1	0	0	1
scaffold_53819_448	90.6965	2	1	1	1	0	0	0	1	1	0	0	1	0	0	1	0	1	0	0	0	0	0	1	0	0	1	1	0	1	0	0	1	0	0	0	1	0	0	1	1	0	0	0	0	1	0	0	1
scaffold_35493_2993	90.6965	2	1	1	1	0	0	0	1	1	0	0	1	0	0	1	0	1	0	0	0	0	0	1	0	0	1	1	0	1	0	0	1	0	0	0	1	0	0	1	1	0	0	0	0	1	0	0	1
scaffold_35493_3014	90.6965	2	1	1	1	0	0	0	1	1	0	0	1	0	0	1	0	1	0	0	0	0	0	1	0	0	1	1	0	1	0	0	1	0	0	0	1	0	0	1	1	0	0	0	0	1	0	0	1
scaffold_35493_3046	90.6965	2	1	1	1	0	0	0	1	1	0	0	1	0	0	1	0	1	0	0	0	0	0	1	0	0	1	1	0	1	0	0	1	0	0	0	1	0	0	1	1	0	0	0	0	1	0	0	1
scaffold_35493_3052	90.6965	2	1	1	1	0	0	0	1	1	0	0	1	0	0	1	0	1	0	0	0	0	0	1	0	0	1	1	0	1	0	0	1	0	0	0	1	0	0	1	1	0	0	0	0	1	0	0	1
scaffold_17080_3162	93.8255	2	1	1	1	0	0	0	1	1	0	0	1	0	0	1	0	1	0	0	0	0	0	1	0	0	1	1	0	1	0	0	1	0	0	0	1	1	0	1	1	0	0	0	0	1	0	0	1
scaffold_14846_3505	93.8255	2	1	1	1	0	0	0	1	1	0	0	1	0	0	1	0	1	0	0	0	0	0	1	0	0	1	1	0	1	0	0	1	0	0	0	1	1	0	1	1	0	0	0	0	1	0	0	1
scaffold_66779_961	94.1096	2	1	1	1	0	0	0	1	1	0	0	1	0	0	1	0	1	0	0	0	0	0	1	0	0	1	1	0	1	0	0	1	0	0	0	1	1	0	1	1	0	0	0	0	1	0	0	1
scaffold_13330_2138	94.1096	2	1	1	1	0	0	0	1	1	0	0	1	0	0	1	0	1	0	0	0	0	0	1	0	0	1	1	0	1	0	0	1	0	0	0	1	1	0	1	1	0	0	0	0	1	0	0	1
scaffold_17601_2057	94.962	2	1	1	1	0	0	0	1	1	0	0	1	0	0	1	0	1	0	0	0	0	0	1	0	0	1	1	0	1	0	0	1	0	0	0	1	1	0	1	1	0	0	0	0	1	0	0	1
scaffold_3832_8164	94.962	2	1	1	1	0	0	0	1	1	0	0	1	0	0	1	0	1	0	0	0	0	0	1	0	0	1	1	0	1	0	0	1	0	0	0	1	1	0	1	1	0	0	0	0	1	0	0	1
scaffold_17601_2011	94.962	2	1	1	1	0	0	0	1	1	0	0	1	0	0	1	0	1	0	0	0	0	0	1	0	0	1	1	0	1	0	0	1	0	0	0	1	1	0	1	1	0	0	0	0	1	0	0	1
scaffold_17601_1989	94.962	2	1	1	1	0	0	0	1	1	0	0	1	0	0	1	0	1	0	0	0	0	0	1	0	0	1	1	0	1	0	0	1	0	0	0	1	1	0	1	1	0	0	0	0	1	0	0	1
scaffold_17601_2029	94.962	2	1	1	1	0	0	0	1	1	0	0	1	0	0	1	0	1	0	0	0	0	0	1	0	0	1	1	0	1	0	0	1	0	0	0	1	1	0	1	1	0	0	0	0	1	0	0	1
scaffold_17601_2096	94.962	2	1	1	1	0	0	0	1	1	0	0	1	0	0	1	0	1	0	0	0	0	0	1	0	0	1	1	0	1	0	0	1	0	0	0	1	1	0	1	1	0	0	0	0	1	0	0	1
scaffold_17601_2102	94.962	2	1	1	1	0	0	0	1	1	0	0	1	0	0	1	0	1	0	0	0	0	0	1	0	0	1	1	0	1	0	0	1	0	0	0	1	1	0	1	1	0	0	0	0	1	0	0	1
scaffold_245_5211	94.962	2	1	1	1	0	0	0	1	1	0	0	1	0	0	1	0	1	0	0	0	0	0	1	0	0	1	1	0	1	0	0	1	0	0	0	1	1	0	1	1	0	0	0	0	1	0	0	1
scaffold_245_5315	94.962	2	1	1	1	0	0	0	1	1	0	0	1	0	0	1	0	1	0	0	0	0	0	1	0	0	1	1	0	1	0	0	1	0	0	0	1	1	0	1	1	0	0	0	0	1	0	0	1
scaffold_245_5345	94.962	2	1	1	1	0	0	0	1	1	0	0	1	0	0	1	0	1	0	0	0	0	0	1	0	0	1	1	0	1	0	0	1	0	0	0	1	1	0	1	1	0	0	0	0	1	0	0	1
scaffold_3832_8162	94.962	2	1	1	1	0	0	0	1	1	0	0	1	0	0	1	0	1	0	0	0	0	0	1	0	0	1	1	0	1	0	0	1	0	0	0	1	1	0	1	1	0	0	0	0	1	0	0	1
scaffold_51997_1424	94.962	2	1	1	1	0	0	0	1	1	0	0	1	0	0	1	0	1	0	0	0	0	0	1	0	0	1	1	0	1	0	0	1	0	0	0	1	1	0	1	1	0	0	0	0	1	0	0	1
scaffold_51997_1509	94.962	2	1	1	1	0	0	0	1	1	0	0	1	0	0	1	0	1	0	0	0	0	0	1	0	0	1	1	0	1	0	0	1	0	0	0	1	1	0	1	1	0	0	0	0	1	0	0	1
scaffold_86678_1031	94.962	2	1	1	1	0	0	0	1	1	0	0	1	0	0	1	0	1	0	0	0	0	0	1	0	0	1	1	0	1	0	0	1	0	0	0	1	1	0	1	1	0	0	0	0	1	0	0	1
scaffold_59355_1495	0	3	0	1	0	0	0	1	0	0	0	0	0	1	1	0	1	0	0	0	0	0	1	1	0	1	0	0	0	0	1	1	1	1	1	1	0	1	0	0	0	0	0	0	1	0	0	0	1
contig130Fb	0	3	0	1	0	0	0	1	0	0	0	0	0	1	1	0	1	0	0	0	0	0	1	1	0	1	0	0	0	0	1	1	1	1	1	1	0	1	0	0	0	0	0	0	1	0	0	0	1
scaffold_120985_668	0	3	0	1	0	0	0	1	0	0	0	0	0	1	1	0	1	0	0	0	0	0	1	1	0	1	0	0	0	0	1	1	1	1	1	1	0	1	0	0	0	0	0	0	1	0	0	0	1
scaffold_28740_664	0	3	0	1	0	0	0	1	0	0	0	0	0	1	1	0	1	0	0	0	0	0	1	1	0	1	0	0	0	0	1	1	1	1	1	1	0	1	0	0	0	0	0	0	1	0	0	0	1
scaffold_5310_4095	4.55804	3	0	1	0	0	0	1	0	0	0	0	0	0	1	0	1	0	0	0	0	0	1	0	1	1	0	0	0	0	1	1	1	1	1	0	0	1	0	0	0	0	0	0	1	0	0	0	1
scaffold_134_11665	4.55804	3	0	1	0	0	0	1	0	0	0	0	0	0	1	0	1	0	0	0	0	0	1	0	1	1	0	0	0	0	1	1	1	1	1	0	0	1	0	0	0	0	0	0	1	0	0	0	1
scf511	4.55804	3	0	1	0	0	0	1	0	0	0	0	0	0	1	0	1	0	0	0	0	0	1	0	1	1	0	0	0	0	1	1	1	1	1	0	0	1	0	0	0	0	0	0	1	0	0	0	1
scaffold_134_17416	4.55804	3	0	1	0	0	0	1	0	0	0	0	0	0	1	0	1	0	0	0	0	0	1	0	1	1	0	0	0	0	1	1	1	1	1	0	0	1	0	0	0	0	0	0	1	0	0	0	1
scaffold_134_17423	4.55804	3	0	1	0	0	0	1	0	0	0	0	0	0	1	0	1	0	0	0	0	0	1	0	1	1	0	0	0	0	1	1	1	1	1	0	0	1	0	0	0	0	0	0	1	0	0	0	1
scaffold_27062_1058	4.55804	3	0	1	0	0	0	1	0	0	0	0	0	0	1	0	1	0	0	0	0	0	1	0	1	1	0	0	0	0	1	1	1	1	1	0	0	1	0	0	0	0	0	0	1	0	0	0	1
scaffold_57845_967	4.55804	3	0	1	0	0	0	1	0	0	0	0	0	0	1	0	1	0	0	0	0	0	1	0	1	1	0	0	0	0	1	1	1	1	1	0	0	1	0	0	0	0	0	0	1	0	0	0	1
scaffold_10802_5013	6.83233	3	0	1	0	0	0	1	0	0	0	0	1	0	1	0	1	0	0	0	0	0	1	0	1	1	0	0	0	0	1	1	1	1	1	0	0	1	0	0	0	0	0	0	1	0	0	0	1
vm04084	8.53754	3	0	1	0	0	0	1	0	0	0	0	1	0	1	0	0	0	0	0	0	0	1	0	1	1	0	0	0	0	1	1	1	1	1	0	0	1	0	0	0	1	0	0	1	0	0	0	1
scaffold_27082_1216	8.53754	3	0	1	0	0	0	1	0	0	0	0	1	0	1	0	0	0	0	0	0	0	1	0	1	1	0	0	0	0	1	1	1	1	1	0	0	1	0	0	0	1	0	0	1	0	0	0	1
scaffold_15946_5410	8.53754	3	0	1	0	0	0	1	0	0	0	0	1	0	1	0	0	0	0	0	0	0	1	0	1	1	0	0	0	0	1	1	1	1	1	0	0	1	0	0	0	1	0	0	1	0	0	0	1
scaffold_121138_141	8.53754	3	0	1	0	0	0	1	0	0	0	0	1	0	1	0	0	0	0	0	0	0	1	0	1	1	0	0	0	0	1	1	1	1	1	0	0	1	0	0	0	1	0	0	1	0	0	0	1
scaffold_69755_831	10.2427	3	0	1	0	1	0	1	0	0	0	0	1	0	1	0	0	0	0	0	0	0	1	0	1	1	0	0	0	0	1	1	1	1	1	0	0	1	0	0	0	1	0	0	1	0	1	0	1
scaffold_3809_1860	10.2427	3	0	1	0	1	0	1	0	0	0	0	1	0	1	0	0	0	0	0	0	0	1	0	1	1	0	0	0	0	1	1	1	1	1	0	0	1	0	0	0	1	0	0	1	0	1	0	1
scaffold_93522_243	10.2427	3	0	1	0	1	0	1	0	0	0	0	1	0	1	0	0	0	0	0	0	0	1	0	1	1	0	0	0	0	1	1	1	1	1	0	0	1	0	0	0	1	0	0	1	0	1	0	1
scaffold_93522_258	10.2427	3	0	1	0	1	0	1	0	0	0	0	1	0	1	0	0	0	0	0	0	0	1	0	1	1	0	0	0	0	1	1	1	1	1	0	0	1	0	0	0	1	0	0	1	0	1	0	1
scaffold_93522_327	10.2427	3	0	1	0	1	0	1	0	0	0	0	1	0	1	0	0	0	0	0	0	0	1	0	1	1	0	0	0	0	1	1	1	1	1	0	0	1	0	0	0	1	0	0	1	0	1	0	1
scaffold_69755_817	14.5307	3	0	1	0	1	0	0	0	0	0	0	1	0	1	0	0	0	0	0	0	0	1	0	1	1	1	0	0	0	1	0	1	1	1	0	0	1	0	0	0	1	0	0	1	0	1	0	1
scaffold_32118_826	14.8935	3	0	1	0	1	0	0	0	0	0	0	1	0	1	0	0	0	0	0	0	0	1	0	1	1	1	0	0	0	1	0	1	1	1	0	0	1	0	0	0	1	0	0	1	0	1	0	1
scaffold_14505_5942	21.1474	3	0	1	0	1	0	0	0	0	0	0	1	0	1	0	1	1	0	0	0	0	0	0	1	1	1	0	0	0	1	0	1	1	1	0	0	1	0	0	0	1	0	0	1	0	1	1	0
scaffold_805_1077	21.1474	3	0	1	0	1	0	0	0	0	0	0	1	0	1	0	1	1	0	0	0	0	0	0	1	1	1	0	0	0	1	0	1	1	1	0	0	1	0	0	0	1	0	0	1	0	1	1	0
scaffold_38329_2902	29.4619	3	0	1	0	1	0	0	0	0	0	0	1	0	1	0	1	1	0	0	0	0	0	0	1	1	1	0	0	0	1	0	1	1	1	0	0	1	1	1	0	1	0	0	1	0	0	1	0
scaffold_8610_6310	29.4619	3	0	1	0	1	0	0	0	0	0	0	1	0	1	0	1	1	0	0	0	0	0	0	1	1	1	0	0	0	1	0	1	1	1	0	0	1	1	1	0	1	0	0	1	0	0	1	0
scaffold_54603_1691	29.4619	3	0	1	0	1	0	0	0	0	0	0	1	0	1	0	1	1	0	0	0	0	0	0	1	1	1	0	0	0	1	0	1	1	1	0	0	1	1	1	0	1	0	0	1	0	0	1	0
scaffold_54603_1721	29.4619	3	0	1	0	1	0	0	0	0	0	0	1	0	1	0	1	1	0	0	0	0	0	0	1	1	1	0	0	0	1	0	1	1	1	0	0	1	1	1	0	1	0	0	1	0	0	1	0
scaffold_6379_4467	32.3005	3	0	1	0	1	0	0	0	0	0	0	1	0	1	0	1	1	0	0	0	0	0	0	1	1	1	0	0	0	1	0	1	1	1	0	0	1	1	1	0	1	0	0	1	0	0	1	0
scaffold_6379_4462	32.3005	3	0	1	0	1	0	0	0	0	0	0	1	0	1	0	1	1	0	0	0	0	0	0	1	1	1	0	0	0	1	0	1	1	1	0	0	1	1	1	0	1	0	0	1	0	0	1	0
scaffold_19700_1833	32.3005	3	0	1	0	1	0	0	0	0	0	0	1	0	1	0	1	1	0	0	0	0	0	0	1	1	1	0	0	0	1	0	1	1	1	0	0	1	1	1	0	1	0	0	1	0	0	1	0
scaffold_8610_6211	32.3005	3	0	1	0	1	0	0	0	0	0	0	1	0	1	0	1	1	0	0	0	0	0	0	1	1	1	0	0	0	1	0	1	1	1	0	0	1	1	1	0	1	0	0	1	0	0	1	0
scaffold_120368_107	32.3005	3	0	1	0	1	0	0	0	0	0	0	1	0	1	0	1	1	0	0	0	0	0	0	1	1	1	0	0	0	1	0	1	1	1	0	0	1	1	1	0	1	0	0	1	0	0	1	0
scaffold_84794_1177	32.3005	3	0	1	0	1	0	0	0	0	0	0	1	0	1	0	1	1	0	0	0	0	0	0	1	1	1	0	0	0	1	0	1	1	1	0	0	1	1	1	0	1	0	0	1	0	0	1	0
scaffold_6379_4634	32.8688	3	0	1	0	1	0	0	0	0	0	0	1	0	1	0	1	1	0	0	0	0	0	0	1	1	1	0	0	0	1	0	1	1	1	0	0	1	1	1	0	1	0	0	1	0	0	1	0
scaffold_30651_1550	32.8688	3	0	1	0	1	0	0	0	0	0	0	1	0	1	0	1	1	0	0	0	0	0	0	1	1	1	0	0	0	1	0	1	1	1	0	0	1	1	1	0	1	0	0	1	0	0	1	0
scaffold_6379_4585	32.8688	3	0	1	0	1	0	0	0	0	0	0	1	0	1	0	1	1	0	0	0	0	0	0	1	1	1	0	0	0	1	0	1	1	1	0	0	1	1	1	0	1	0	0	1	0	0	1	0
scaffold_40211_776	34.2889	3	0	1	0	1	0	0	0	0	0	0	1	0	1	0	1	1	0	0	0	0	0	0	1	1	1	0	0	0	1	0	1	1	1	0	0	1	1	1	0	1	0	0	1	0	0	1	0
scaffold_26875_2437	34.2889	3	0	1	0	1	0	0	0	0	0	0	1	0	1	0	1	1	0	0	0	0	0	0	1	1	1	0	0	0	1	0	1	1	1	0	0	1	1	1	0	1	0	0	1	0	0	1	0
scaffold_3332_2249	34.2889	3	0	1	0	1	0	0	0	0	0	0	1	0	1	0	1	1	0	0	0	0	0	0	1	1	1	0	0	0	1	0	1	1	1	0	0	1	1	1	0	1	0	0	1	0	0	1	0
scaffold_26875_2440	34.2889	3	0	1	0	1	0	0	0	0	0	0	1	0	1	0	1	1	0	0	0	0	0	0	1	1	1	0	0	0	1	0	1	1	1	0	0	1	1	1	0	1	0	0	1	0	0	1	0
scaffold_54785_1107	34.5835	3	0	1	0	1	0	0	0	0	0	0	1	0	1	0	1	1	0	0	0	0	0	0	1	1	1	0	0	0	1	0	1	1	1	0	0	1	1	1	0	1	0	0	1	0	0	1	0
scaffold_30061_2463	34.5835	3	0	1	0	1	0	0	0	0	0	0	1	0	1	0	1	1	0	0	0	0	0	0	1	1	1	0	0	0	1	0	1	1	1	0	0	1	1	1	0	1	0	0	1	0	0	1	0
scaffold_30061_2502	34.5835	3	0	1	0	1	0	0	0	0	0	0	1	0	1	0	1	1	0	0	0	0	0	0	1	1	1	0	0	0	1	0	1	1	1	0	0	1	1	1	0	1	0	0	1	0	0	1	0
scaffold_3812_6378	34.5835	3	0	1	0	1	0	0	0	0	0	0	1	0	1	0	1	1	0	0	0	0	0	0	1	1	1	0	0	0	1	0	1	1	1	0	0	1	1	1	0	1	0	0	1	0	0	1	0
scaffold_3812_6384	34.5835	3	0	1	0	1	0	0	0	0	0	0	1	0	1	0	1	1	0	0	0	0	0	0	1	1	1	0	0	0	1	0	1	1	1	0	0	1	1	1	0	1	0	0	1	0	0	1	0
scaffold_42014_1292	37.6804	3	0	0	0	1	0	0	0	0	0	0	1	0	1	0	1	1	0	0	0	1	0	0	1	1	1	0	0	0	1	0	1	1	1	0	0	1	1	1	0	1	0	0	1	0	0	1	0
scaffold_21160_2395	37.6804	3	0	0	0	1	0	0	0	0	0	0	1	0	1	0	1	1	0	0	0	1	0	0	1	1	1	0	0	0	1	0	1	1	1	0	0	1	1	1	0	1	0	0	1	0	0	1	0
scaffold_36500_3209	38.8375	3	0	0	0	1	0	0	0	0	0	0	1	0	1	0	1	1	0	0	0	1	0	0	1	1	1	0	0	0	1	0	1	1	1	0	0	1	1	1	0	1	0	0	1	0	0	1	0
scaffold_24160_2138	38.8375	3	0	0	0	1	0	0	0	0	0	0	1	0	1	0	1	1	0	0	0	1	0	0	1	1	1	0	0	0	1	0	1	1	1	0	0	1	1	1	0	1	0	0	1	0	0	1	0
scaffold_18210_2781	38.8375	3	0	0	0	1	0	0	0	0	0	0	1	0	1	0	1	1	0	0	0	1	0	0	1	1	1	0	0	0	1	0	1	1	1	0	0	1	1	1	0	1	0	0	1	0	0	1	0
scaffold_58370_1534	43.0947	3	0	0	0	1	0	0	0	0	0	0	1	0	1	0	1	1	0	0	0	1	0	0	1	1	1	0	0	0	1	0	1	1	1	0	0	1	1	1	0	1	0	0	1	0	0	1	0
scaffold_90420_530	43.0947	3	0	0	0	1	0	0	0	0	0	0	1	0	1	0	1	1	0	0	0	1	0	0	1	1	1	0	0	0	1	0	1	1	1	0	0	1	1	1	0	1	0	0	1	0	0	1	0
scaffold_90420_542	43.0947	3	0	0	0	1	0	0	0	0	0	0	1	0	1	0	1	1	0	0	0	1	0	0	1	1	1	0	0	0	1	0	1	1	1	0	0	1	1	1	0	1	0	0	1	0	0	1	0
scaffold_90420_549	43.0947	3	0	0	0	1	0	0	0	0	0	0	1	0	1	0	1	1	0	0	0	1	0	0	1	1	1	0	0	0	1	0	1	1	1	0	0	1	1	1	0	1	0	0	1	0	0	1	0
scaffold_90420_626	43.0947	3	0	0	0	1	0	0	0	0	0	0	1	0	1	0	1	1	0	0	0	1	0	0	1	1	1	0	0	0	1	0	1	1	1	0	0	1	1	1	0	1	0	0	1	0	0	1	0
scaffold_88664_663	43.6773	3	0	0	0	1	0	0	0	0	0	0	1	0	1	0	1	1	0	0	0	1	0	0	1	1	1	0	0	0	1	0	1	1	1	0	0	1	0	1	0	1	0	0	1	0	0	1	0
scaffold_13562_2793	43.6773	3	0	0	0	1	0	0	0	0	0	0	1	0	1	0	1	1	0	0	0	1	0	0	1	1	1	0	0	0	1	0	1	1	1	0	0	1	0	1	0	1	0	0	1	0	0	1	0
scaffold_5595_5982	43.6773	3	0	0	0	1	0	0	0	0	0	0	1	0	1	0	1	1	0	0	0	1	0	0	1	1	1	0	0	0	1	0	1	1	1	0	0	1	0	1	0	1	0	0	1	0	0	1	0
scaffold_61575_203	43.6773	3	0	0	0	1	0	0	0	0	0	0	1	0	1	0	1	1	0	0	0	1	0	0	1	1	1	0	0	0	1	0	1	1	1	0	0	1	0	1	0	1	0	0	1	0	0	1	0
scaffold_2087_7048	46.8064	3	0	0	0	1	0	0	0	1	0	0	1	0	1	0	1	1	0	0	0	1	0	0	1	1	1	0	0	0	1	0	1	1	1	0	0	1	1	1	1	1	0	0	1	0	0	1	0
scaffold_29047_2048	46.8064	3	0	0	0	1	0	0	0	1	0	0	1	0	1	0	1	1	0	0	0	1	0	0	1	1	1	0	0	0	1	0	1	1	1	0	0	1	1	1	1	1	0	0	1	0	0	1	0
scaffold_47624_1052	46.8064	3	0	0	0	1	0	0	0	1	0	0	1	0	1	0	1	1	0	0	0	1	0	0	1	1	1	0	0	0	1	0	1	1	1	0	0	1	1	1	1	1	0	0	1	0	0	1	0
scaffold_89673_809	47.3746	3	0	0	0	1	0	0	0	1	0	0	1	0	1	0	1	1	0	0	0	1	0	0	1	1	1	0	0	0	1	0	1	1	1	0	0	1	1	1	1	1	0	0	1	0	0	1	0
scaffold_20907_3773	47.3746	3	0	0	0	1	0	0	0	1	0	0	1	0	1	0	1	1	0	0	0	1	0	0	1	1	1	0	0	0	1	0	1	1	1	0	0	1	1	1	1	1	0	0	1	0	0	1	0
scaffold_13882_622	47.3746	3	0	0	0	1	0	0	0	1	0	0	1	0	1	0	1	1	0	0	0	1	0	0	1	1	1	0	0	0	1	0	1	1	1	0	0	1	1	1	1	1	0	0	1	0	0	1	0
scaffold_13882_772	47.3746	3	0	0	0	1	0	0	0	1	0	0	1	0	1	0	1	1	0	0	0	1	0	0	1	1	1	0	0	0	1	0	1	1	1	0	0	1	1	1	1	1	0	0	1	0	0	1	0
scaffold_13882_803	47.3746	3	0	0	0	1	0	0	0	1	0	0	1	0	1	0	1	1	0	0	0	1	0	0	1	1	1	0	0	0	1	0	1	1	1	0	0	1	1	1	1	1	0	0	1	0	0	1	0
scaffold_30577_3814	47.3746	3	0	0	0	1	0	0	0	1	0	0	1	0	1	0	1	1	0	0	0	1	0	0	1	1	1	0	0	0	1	0	1	1	1	0	0	1	1	1	1	1	0	0	1	0	0	1	0
scaffold_70071_808	47.3746	3	0	0	0	1	0	0	0	1	0	0	1	0	1	0	1	1	0	0	0	1	0	0	1	1	1	0	0	0	1	0	1	1	1	0	0	1	1	1	1	1	0	0	1	0	0	1	0
scaffold_59598_424	48.5112	3	0	0	0	1	0	0	0	1	0	0	1	0	1	0	1	1	0	0	0	1	0	0	1	1	1	0	0	0	1	0	1	1	1	0	0	1	1	1	1	1	0	0	1	0	0	1	0
scaffold_5850_3387	48.5112	3	0	0	0	1	0	0	0	1	0	0	1	0	1	0	1	1	0	0	0	1	0	0	1	1	1	0	0	0	1	0	1	1	1	0	0	1	1	1	1	1	0	0	1	0	0	1	0
scaffold_1733_151	48.5112	3	0	0	0	1	0	0	0	1	0	0	1	0	1	0	1	1	0	0	0	1	0	0	1	1	1	0	0	0	1	0	1	1	1	0	0	1	1	1	1	1	0	0	1	0	0	1	0
scaffold_1733_156	48.5112	3	0	0	0	1	0	0	0	1	0	0	1	0	1	0	1	1	0	0	0	1	0	0	1	1	1	0	0	0	1	0	1	1	1	0	0	1	1	1	1	1	0	0	1	0	0	1	0
scaffold_83752_1086	48.5112	3	0	0	0	1	0	0	0	1	0	0	1	0	1	0	1	1	0	0	0	1	0	0	1	1	1	0	0	0	1	0	1	1	1	0	0	1	1	1	1	1	0	0	1	0	0	1	0
scaffold_52106_445	48.5112	3	0	0	0	1	0	0	0	1	0	0	1	0	1	0	1	1	0	0	0	1	0	0	1	1	1	0	0	0	1	0	1	1	1	0	0	1	1	1	1	1	0	0	1	0	0	1	0
scaffold_83752_1040	48.5112	3	0	0	0	1	0	0	0	1	0	0	1	0	1	0	1	1	0	0	0	1	0	0	1	1	1	0	0	0	1	0	1	1	1	0	0	1	1	1	1	1	0	0	1	0	0	1	0
scaffold_32248_1991	49.0794	3	0	0	0	1	0	0	0	1	0	0	1	0	1	0	1	1	0	0	0	1	0	0	1	1	1	0	0	0	1	0	1	1	1	0	0	1	1	1	1	1	0	0	1	0	0	1	0
scaffold_85748_525	49.0794	3	0	0	0	1	0	0	0	1	0	0	1	0	1	0	1	1	0	0	0	1	0	0	1	1	1	0	0	0	1	0	1	1	1	0	0	1	1	1	1	1	0	0	1	0	0	1	0
scaffold_6553_5632	49.9318	3	0	0	0	1	0	0	0	1	0	0	1	0	1	0	1	1	0	0	0	1	0	0	1	1	1	0	0	0	1	0	1	1	1	0	0	0	1	1	1	1	0	0	1	0	0	1	0
scaffold_12185_2899	49.9318	3	0	0	0	1	0	0	0	1	0	0	1	0	1	0	1	1	0	0	0	1	0	0	1	1	1	0	0	0	1	0	1	1	1	0	0	0	1	1	1	1	0	0	1	0	0	1	0
scaffold_38978_2057	49.9318	3	0	0	0	1	0	0	0	1	0	0	1	0	1	0	1	1	0	0	0	1	0	0	1	1	1	0	0	0	1	0	1	1	1	0	0	0	1	1	1	1	0	0	1	0	0	1	0
scaffold_129960_534	49.9318	3	0	0	0	1	0	0	0	1	0	0	1	0	1	0	1	1	0	0	0	1	0	0	1	1	1	0	0	0	1	0	1	1	1	0	0	0	1	1	1	1	0	0	1	0	0	1	0
scaffold_6553_5803	49.9318	3	0	0	0	1	0	0	0	1	0	0	1	0	1	0	1	1	0	0	0	1	0	0	1	1	1	0	0	0	1	0	1	1	1	0	0	0	1	1	1	1	0	0	1	0	0	1	0
scaffold_3243_9538	50.2338	3	0	0	0	1	0	0	0	1	0	0	1	0	1	0	1	1	0	0	0	1	0	0	1	1	1	0	0	0	1	0	1	1	1	0	0	0	1	1	1	1	0	0	1	0	0	1	0
scaffold_106895_552	50.2338	3	0	0	0	1	0	0	0	1	0	0	1	0	1	0	1	1	0	0	0	1	0	0	1	1	1	0	0	0	1	0	1	1	1	0	0	0	1	1	1	1	0	0	1	0	0	1	0
scaffold_106895_571	50.2338	3	0	0	0	1	0	0	0	1	0	0	1	0	1	0	1	1	0	0	0	1	0	0	1	1	1	0	0	0	1	0	1	1	1	0	0	0	1	1	1	1	0	0	1	0	0	1	0
scaffold_18760_4623	53.006	3	0	0	0	1	0	0	0	1	0	0	1	0	1	0	1	1	0	0	1	1	0	0	1	1	1	0	0	0	1	0	1	1	1	0	0	0	1	1	1	1	0	0	1	0	0	1	0
scaffold_32778_1212	53.006	3	0	0	0	1	0	0	0	1	0	0	1	0	1	0	1	1	0	0	1	1	0	0	1	1	1	0	0	0	1	0	1	1	1	0	0	0	1	1	1	1	0	0	1	0	0	1	0
scaffold_31578_1129	53.006	3	0	0	0	1	0	0	0	1	0	0	1	0	1	0	1	1	0	0	1	1	0	0	1	1	1	0	0	0	1	0	1	1	1	0	0	0	1	1	1	1	0	0	1	0	0	1	0
scaffold_32778_1122	53.006	3	0	0	0	1	0	0	0	1	0	0	1	0	1	0	1	1	0	0	1	1	0	0	1	1	1	0	0	0	1	0	1	1	1	0	0	0	1	1	1	1	0	0	1	0	0	1	0
scaffold_3465_5158	53.006	3	0	0	0	1	0	0	0	1	0	0	1	0	1	0	1	1	0	0	1	1	0	0	1	1	1	0	0	0	1	0	1	1	1	0	0	0	1	1	1	1	0	0	1	0	0	1	0
scaffold_18271_1034	57.0446	3	0	0	0	1	0	0	0	1	0	0	1	1	1	0	1	1	0	0	1	1	0	0	1	1	1	0	0	0	1	0	1	1	1	0	0	0	1	1	1	1	0	0	1	0	0	1	0
scaffold_64332_1557	57.0446	3	0	0	0	1	0	0	0	1	0	0	1	1	1	0	1	1	0	0	1	1	0	0	1	1	1	0	0	0	1	0	1	1	1	0	0	0	1	1	1	1	0	0	1	0	0	1	0
scaffold_9368_5923	57.0446	3	0	0	0	1	0	0	0	1	0	0	1	1	1	0	1	1	0	0	1	1	0	0	1	1	1	0	0	0	1	0	1	1	1	0	0	0	1	1	1	1	0	0	1	0	0	1	0
scaffold_200430_94	60.7392	3	0	0	0	1	0	0	0	1	0	0	1	1	1	0	1	1	0	0	1	1	0	0	1	1	1	0	0	0	1	0	1	1	1	0	0	0	1	0	1	1	0	0	1	0	0	1	0
scaffold_27566_82	60.7392	3	0	0	0	1	0	0	0	1	0	0	1	1	1	0	1	1	0	0	1	1	0	0	1	1	1	0	0	0	1	0	1	1	1	0	0	0	1	0	1	1	0	0	1	0	0	1	0
scaffold_27566_111	60.7392	3	0	0	0	1	0	0	0	1	0	0	1	1	1	0	1	1	0	0	1	1	0	0	1	1	1	0	0	0	1	0	1	1	1	0	0	0	1	0	1	1	0	0	1	0	0	1	0
scaffold_119452_488	64.3825	3	0	0	0	1	0	0	0	1	0	0	1	1	1	0	1	1	0	0	1	1	0	0	1	1	1	0	0	0	1	1	1	1	0	0	0	0	1	0	1	1	0	0	1	0	0	1	0
scaffold_119452_519	64.3825	3	0	0	0	1	0	0	0	1	0	0	1	1	1	0	1	1	0	0	1	1	0	0	1	1	1	0	0	0	1	1	1	1	0	0	0	0	1	0	1	1	0	0	1	0	0	1	0
scaffold_120835_579	64.3825	3	0	0	0	1	0	0	0	1	0	0	1	1	1	0	1	1	0	0	1	1	0	0	1	1	1	0	0	0	1	1	1	1	0	0	0	0	1	0	1	1	0	0	1	0	0	1	0
scaffold_11842_6734	64.4918	3	0	0	0	1	0	0	0	1	0	0	1	1	1	0	1	1	0	0	1	1	0	0	1	1	1	0	0	0	1	1	1	1	0	0	0	0	1	0	1	1	0	0	1	0	0	1	0
scaffold_46587_1825	64.4918	3	0	0	0	1	0	0	0	1	0	0	1	1	1	0	1	1	0	0	1	1	0	0	1	1	1	0	0	0	1	1	1	1	0	0	0	0	1	0	1	1	0	0	1	0	0	1	0
scaffold_46587_1839	64.4918	3	0	0	0	1	0	0	0	1	0	0	1	1	1	0	1	1	0	0	1	1	0	0	1	1	1	0	0	0	1	1	1	1	0	0	0	0	1	0	1	1	0	0	1	0	0	1	0
scaffold_17219_2740	67.9675	3	0	0	0	1	0	0	0	1	0	0	1	1	1	0	1	1	0	0	1	1	0	0	1	1	1	0	0	0	1	1	1	1	0	0	0	0	1	0	1	0	0	0	1	0	0	1	0
scaffold_889_6975	67.9675	3	0	0	0	1	0	0	0	1	0	0	1	1	1	0	1	1	0	0	1	1	0	0	1	1	1	0	0	0	1	1	1	1	0	0	0	0	1	0	1	0	0	0	1	0	0	1	0
scaffold_178384_67	67.9675	3	0	0	0	1	0	0	0	1	0	0	1	1	1	0	1	1	0	0	1	1	0	0	1	1	1	0	0	0	1	1	1	1	0	0	0	0	1	0	1	0	0	0	1	0	0	1	0
scaffold_52119_1893	67.9675	3	0	0	0	1	0	0	0	1	0	0	1	1	1	0	1	1	0	0	1	1	0	0	1	1	1	0	0	0	1	1	1	1	0	0	0	0	1	0	1	0	0	0	1	0	0	1	0
scaffold_889_7003	67.9675	3	0	0	0	1	0	0	0	1	0	0	1	1	1	0	1	1	0	0	1	1	0	0	1	1	1	0	0	0	1	1	1	1	0	0	0	0	1	0	1	0	0	0	1	0	0	1	0
scaffold_42994_1177	74.2466	3	0	0	0	1	0	0	0	1	0	0	1	1	1	0	1	1	0	0	1	1	0	0	0	1	1	0	0	0	1	1	1	1	0	0	0	0	1	0	1	0	0	0	1	0	0	1	0
scaffold_43804_404	74.2466	3	0	0	0	1	0	0	0	1	0	0	1	1	1	0	1	1	0	0	1	1	0	0	0	1	1	0	0	0	1	1	1	1	0	0	0	0	1	0	1	0	0	0	1	0	0	1	0
SCF85773	74.2466	3	0	0	0	1	0	0	0	1	0	0	1	1	1	0	1	1	0	0	1	1	0	0	0	1	1	0	0	0	1	1	1	1	0	0	0	0	1	0	1	0	0	0	1	0	0	1	0
scaffold_26817_3858	77.9465	3	0	0	0	1	0	0	0	1	0	0	1	1	1	0	1	1	0	0	1	1	0	0	0	1	1	0	0	0	1	1	1	1	0	0	0	0	1	0	1	0	0	0	0	0	0	1	0
scf142e	77.9465	3	0	0	0	1	0	0	0	1	0	0	1	1	1	0	1	1	0	0	1	1	0	0	0	1	1	0	0	0	1	1	1	1	0	0	0	0	1	0	1	0	0	0	0	0	0	1	0
scaffold_9359_4141	80.5055	3	0	0	0	1	0	0	0	1	0	0	1	1	1	0	1	1	0	0	1	1	0	0	0	1	1	0	0	0	1	1	1	1	0	0	0	0	0	0	1	0	0	0	0	0	0	1	0
scaffold_13482_2452	80.5055	3	0	0	0	1	0	0	0	1	0	0	1	1	1	0	1	1	0	0	1	1	0	0	0	1	1	0	0	0	1	1	1	1	0	0	0	0	0	0	1	0	0	0	0	0	0	1	0
scaffold_76369_1171	83.6346	3	1	0	0	0	0	0	0	1	1	0	1	1	1	0	1	1	0	1	1	1	0	0	0	1	1	0	0	0	1	1	1	1	0	0	0	0	0	0	1	0	0	0	0	0	0	1	0
scaffold_103556_120	87.3345	3	1	0	0	0	0	0	1	1	1	0	1	1	1	0	1	1	0	1	1	1	0	1	0	1	1	0	0	0	1	0	1	1	0	0	0	0	0	0	1	0	0	0	0	0	0	0	0
scaffold_100329_160	87.3345	3	1	0	0	0	0	0	1	1	1	0	1	1	1	0	1	1	0	1	1	1	0	1	0	1	1	0	0	0	1	0	1	1	0	0	0	0	0	0	1	0	0	0	0	0	0	0	0
scaffold_103556_142	87.3345	3	1	0	0	0	0	0	1	1	1	0	1	1	1	0	1	1	0	1	1	1	0	1	0	1	1	0	0	0	1	0	1	1	0	0	0	0	0	0	1	0	0	0	0	0	0	0	0
scaffold_87414_956	87.3345	3	1	0	0	0	0	0	1	1	1	0	1	1	1	0	1	1	0	1	1	1	0	1	0	1	1	0	0	0	1	0	1	1	0	0	0	0	0	0	1	0	0	0	0	0	0	0	0
scaffold_13372_3087	89.8936	3	1	0	0	0	0	0	1	1	1	0	1	1	1	0	1	1	1	1	1	1	0	1	0	1	1	0	0	0	1	0	1	1	0	0	0	0	0	0	1	0	0	0	0	0	0	0	0
scaffold_80063_354	92.4526	3	1	0	0	0	0	0	1	1	1	0	1	1	0	0	1	1	1	1	1	0	0	1	0	1	1	0	0	0	1	0	1	1	0	0	0	0	0	0	1	0	0	0	0	0	0	0	1
scaffold_903_507	92.4526	3	1	0	0	0	0	0	1	1	1	0	1	1	0	0	1	1	1	1	1	0	0	1	0	1	1	0	0	0	1	0	1	1	0	0	0	0	0	0	1	0	0	0	0	0	0	0	1
scaffold_178690_27	92.4526	3	1	0	0	0	0	0	1	1	1	0	1	1	0	0	1	1	1	1	1	0	0	1	0	1	1	0	0	0	1	0	1	1	0	0	0	0	0	0	1	0	0	0	0	0	0	0	1
scaffold_28308_2499	92.4526	3	1	0	0	0	0	0	1	1	1	0	1	1	0	0	1	1	1	1	1	0	0	1	0	1	1	0	0	0	1	0	1	1	0	0	0	0	0	0	1	0	0	0	0	0	0	0	1
scaffold_4882_5968	102.826	3	1	0	0	0	1	1	1	1	1	0	1	1	0	0	1	1	1	0	1	0	0	1	0	1	1	1	0	0	1	0	0	1	0	0	0	0	0	0	1	0	0	0	0	0	0	0	1
scaffold_60765_2081	102.826	3	1	0	0	0	1	1	1	1	1	0	1	1	0	0	1	1	1	0	1	0	0	1	0	1	1	1	0	0	1	0	0	1	0	0	0	0	0	0	1	0	0	0	0	0	0	0	1
scaffold_1311_1453	102.826	3	1	0	0	0	1	1	1	1	1	0	1	1	0	0	1	1	1	0	1	0	0	1	0	1	1	1	0	0	1	0	0	1	0	0	0	0	0	0	1	0	0	0	0	0	0	0	1
scaffold_1311_1468	102.826	3	1	0	0	0	1	1	1	1	1	0	1	1	0	0	1	1	1	0	1	0	0	1	0	1	1	1	0	0	1	0	0	1	0	0	0	0	0	0	1	0	0	0	0	0	0	0	1
scaffold_13541_2643	102.826	3	1	0	0	0	1	1	1	1	1	0	1	1	0	0	1	1	1	0	1	0	0	1	0	1	1	1	0	0	1	0	0	1	0	0	0	0	0	0	1	0	0	0	0	0	0	0	1
scaffold_15806_2140	102.826	3	1	0	0	0	1	1	1	1	1	0	1	1	0	0	1	1	1	0	1	0	0	1	0	1	1	1	0	0	1	0	0	1	0	0	0	0	0	0	1	0	0	0	0	0	0	0	1
scaffold_15806_2166	102.826	3	1	0	0	0	1	1	1	1	1	0	1	1	0	0	1	1	1	0	1	0	0	1	0	1	1	1	0	0	1	0	0	1	0	0	0	0	0	0	1	0	0	0	0	0	0	0	1
scaffold_69649_782	102.826	3	1	0	0	0	1	1	1	1	1	0	1	1	0	0	1	1	1	0	1	0	0	1	0	1	1	1	0	0	1	0	0	1	0	0	0	0	0	0	1	0	0	0	0	0	0	0	1
scaffold_13942_3967	0	4	1	0	1	1	0	0	0	1	0	1	0	1	0	0	0	0	0	0	0	0	1	0	0	1	1	1	0	0	1	0	1	0	0	1	0	0	1	0	1	0	0	1	0	0	0	1	1
scaffold_172290_53	0	4	1	0	1	1	0	0	0	1	0	1	0	1	0	0	0	0	0	0	0	0	1	0	0	1	1	1	0	0	1	0	1	0	0	1	0	0	1	0	1	0	0	1	0	0	0	1	1
scaffold_46954_428	0	4	1	0	1	1	0	0	0	1	0	1	0	1	0	0	0	0	0	0	0	0	1	0	0	1	1	1	0	0	1	0	1	0	0	1	0	0	1	0	1	0	0	1	0	0	0	1	1
scaffold_40808_2829	0	4	1	0	1	1	0	0	0	1	0	1	0	1	0	0	0	0	0	0	0	0	1	0	0	1	1	1	0	0	1	0	1	0	0	1	0	0	1	0	1	0	0	1	0	0	0	1	1
scaffold_466_11599	0	4	1	0	1	1	0	0	0	1	0	1	0	1	0	0	0	0	0	0	0	0	1	0	0	1	1	1	0	0	1	0	1	0	0	1	0	0	1	0	1	0	0	1	0	0	0	1	1
scaffold_19545_3755	0	4	1	0	1	1	0	0	0	1	0	1	0	1	0	0	0	0	0	0	0	0	1	0	0	1	1	1	0	0	1	0	1	0	0	1	0	0	1	0	1	0	0	1	0	0	0	1	1
scaffold_71525_1564	0	4	1	0	1	1	0	0	0	1	0	1	0	1	0	0	0	0	0	0	0	0	1	0	0	1	1	1	0	0	1	0	1	0	0	1	0	0	1	0	1	0	0	1	0	0	0	1	1
scaffold_87360_1156	0	4	1	0	1	1	0	0	0	1	0	1	0	1	0	0	0	0	0	0	0	0	1	0	0	1	1	1	0	0	1	0	1	0	0	1	0	0	1	0	1	0	0	1	0	0	0	1	1
scaffold_8435_1114	8.31443	4	1	1	1	1	1	0	0	1	0	0	0	1	0	0	0	0	0	0	0	0	1	0	0	1	1	1	0	0	1	1	1	0	0	1	0	0	1	0	1	0	1	1	0	0	0	1	0
scaffold_8435_1079	8.31443	4	1	1	1	1	1	0	0	1	0	0	0	1	0	0	0	0	0	0	0	0	1	0	0	1	1	1	0	0	1	1	1	0	0	1	0	0	1	0	1	0	1	1	0	0	0	1	0
scaffold_17095_1878	8.31443	4	1	1	1	1	1	0	0	1	0	0	0	1	0	0	0	0	0	0	0	0	1	0	0	1	1	1	0	0	1	1	1	0	0	1	0	0	1	0	1	0	1	1	0	0	0	1	0
scaffold_20563_1957	8.31443	4	1	1	1	1	1	0	0	1	0	0	0	1	0	0	0	0	0	0	0	0	1	0	0	1	1	1	0	0	1	1	1	0	0	1	0	0	1	0	1	0	1	1	0	0	0	1	0
scaffold_68346_1623	8.31443	4	1	1	1	1	1	0	0	1	0	0	0	1	0	0	0	0	0	0	0	0	1	0	0	1	1	1	0	0	1	1	1	0	0	1	0	0	1	0	1	0	1	1	0	0	0	1	0
scaffold_68346_1733	8.31443	4	1	1	1	1	1	0	0	1	0	0	0	1	0	0	0	0	0	0	0	0	1	0	0	1	1	1	0	0	1	1	1	0	0	1	0	0	1	0	1	0	1	1	0	0	0	1	0
scaffold_68346_1752	8.31443	4	1	1	1	1	1	0	0	1	0	0	0	1	0	0	0	0	0	0	0	0	1	0	0	1	1	1	0	0	1	1	1	0	0	1	0	0	1	0	1	0	1	1	0	0	0	1	0
scaffold_68346_1780	8.31443	4	1	1	1	1	1	0	0	1	0	0	0	1	0	0	0	0	0	0	0	0	1	0	0	1	1	1	0	0	1	1	1	0	0	1	0	0	1	0	1	0	1	1	0	0	0	1	0
scaffold_68346_1806	8.31443	4	1	1	1	1	1	0	0	1	0	0	0	1	0	0	0	0	0	0	0	0	1	0	0	1	1	1	0	0	1	1	1	0	0	1	0	0	1	0	1	0	1	1	0	0	0	1	0
scaffold_8435_1097	8.31443	4	1	1	1	1	1	0	0	1	0	0	0	1	0	0	0	0	0	0	0	0	1	0	0	1	1	1	0	0	1	1	1	0	0	1	0	0	1	0	1	0	1	1	0	0	0	1	0
SCF9157	8.31443	4	1	1	1	1	1	0	0	1	0	0	0	1	0	0	0	0	0	0	0	0	1	0	0	1	1	1	0	0	1	1	1	0	0	1	0	0	1	0	1	0	1	1	0	0	0	1	0
scaffold_9204_5443	14.3075	4	1	1	0	1	1	0	0	1	0	0	0	1	0	0	0	0	0	0	0	0	1	0	0	1	1	1	0	0	1	1	1	0	0	1	1	0	1	0	1	0	1	1	0	0	0	0	0
scaffold_16749_3112	14.3075	4	1	1	0	1	1	0	0	1	0	0	0	1	0	0	0	0	0	0	0	0	1	0	0	1	1	1	0	0	1	1	1	0	0	1	1	0	1	0	1	0	1	1	0	0	0	0	0
scaffold_16749_3127	14.3075	4	1	1	0	1	1	0	0	1	0	0	0	1	0	0	0	0	0	0	0	0	1	0	0	1	1	1	0	0	1	1	1	0	0	1	1	0	1	0	1	0	1	1	0	0	0	0	0
scaffold_53486_1411	14.3075	4	1	1	0	1	1	0	0	1	0	0	0	1	0	0	0	0	0	0	0	0	1	0	0	1	1	1	0	0	1	1	1	0	0	1	1	0	1	0	1	0	1	1	0	0	0	0	0
scaffold_9204_4798	14.3075	4	1	1	0	1	1	0	0	1	0	0	0	1	0	0	0	0	0	0	0	0	1	0	0	1	1	1	0	0	1	1	1	0	0	1	1	0	1	0	1	0	1	1	0	0	0	0	0
scaffold_9204_4845	14.3075	4	1	1	0	1	1	0	0	1	0	0	0	1	0	0	0	0	0	0	0	0	1	0	0	1	1	1	0	0	1	1	1	0	0	1	1	0	1	0	1	0	1	1	0	0	0	0	0
scaffold_138597_332	15.4441	4	1	1	0	1	1	0	0	1	0	0	0	1	0	0	0	0	0	0	0	0	1	0	0	1	1	1	0	0	1	1	1	0	0	1	1	0	1	0	1	0	1	1	0	0	0	0	0
scaffold_138597_342	15.4441	4	1	1	0	1	1	0	0	1	0	0	0	1	0	0	0	0	0	0	0	0	1	0	0	1	1	1	0	0	1	1	1	0	0	1	1	0	1	0	1	0	1	1	0	0	0	0	0
scaffold_293_13406	17.2571	4	1	1	0	1	1	0	0	1	0	0	1	1	0	0	0	0	0	0	0	0	1	0	0	1	1	1	0	0	1	1	1	0	0	1	1	0	1	0	1	0	1	1	0	0	0	0	0
scaffold_158838_24	17.3966	4	1	1	0	1	1	0	0	1	0	0	1	1	0	0	0	0	0	0	0	0	1	0	0	1	1	1	0	0	1	1	1	0	0	1	1	0	1	0	1	0	1	1	0	0	0	0	0
scaffold_158838_36	17.3966	4	1	1	0	1	1	0	0	1	0	0	1	1	0	0	0	0	0	0	0	0	1	0	0	1	1	1	0	0	1	1	1	0	0	1	1	0	1	0	1	0	1	1	0	0	0	0	0
scaffold_158838_62	17.3966	4	1	1	0	1	1	0	0	1	0	0	1	1	0	0	0	0	0	0	0	0	1	0	0	1	1	1	0	0	1	1	1	0	0	1	1	0	1	0	1	0	1	1	0	0	0	0	0
ct119590	17.5569	4	1	1	0	1	1	0	0	1	0	0	1	1	0	0	0	0	0	0	0	0	1	0	0	1	1	1	0	0	1	1	1	0	0	1	0	0	1	0	1	0	1	1	0	0	0	0	0
scaffold_405_8462	20.6698	4	1	1	0	1	1	0	0	1	0	0	1	1	0	0	0	0	0	0	0	0	1	0	0	0	1	1	0	0	1	1	1	0	0	0	0	0	1	0	1	0	1	1	0	0	0	0	0
scaffold_14223_3778	20.6698	4	1	1	0	1	1	0	0	1	0	0	1	1	0	0	0	0	0	0	0	0	1	0	0	0	1	1	0	0	1	1	1	0	0	0	0	0	1	0	1	0	1	1	0	0	0	0	0
SCF113389	20.6698	4	1	1	0	1	1	0	0	1	0	0	1	1	0	0	0	0	0	0	0	0	1	0	0	0	1	1	0	0	1	1	1	0	0	0	0	0	1	0	1	0	1	1	0	0	0	0	0
scaffold_405_8478	20.6698	4	1	1	0	1	1	0	0	1	0	0	1	1	0	0	0	0	0	0	0	0	1	0	0	0	1	1	0	0	1	1	1	0	0	0	0	0	1	0	1	0	1	1	0	0	0	0	0
scaffold_25620_2595	22.6384	4	1	1	0	1	1	0	0	0	0	0	1	1	0	0	0	0	0	0	0	0	1	0	0	0	1	1	0	0	1	1	1	0	0	0	0	0	1	0	1	0	1	1	0	0	0	0	0
scaffold_25620_2456	22.6384	4	1	1	0	1	1	0	0	0	0	0	1	1	0	0	0	0	0	0	0	0	1	0	0	0	1	1	0	0	1	1	1	0	0	0	0	0	1	0	1	0	1	1	0	0	0	0	0
scaffold_311_12011	28.6328	4	1	1	0	1	1	0	0	0	0	0	1	0	0	0	0	0	0	0	0	0	1	0	0	0	1	1	0	0	1	1	1	0	0	0	0	0	1	0	1	0	1	1	0	0	0	0	1
scaffold_95115_667	29.1793	4	1	1	0	1	1	0	0	0	0	0	1	0	0	0	0	0	0	0	0	0	1	0	0	0	1	1	0	0	1	1	1	0	0	0	0	0	1	0	1	0	1	1	0	0	0	0	1
scaffold_590_1189	29.1793	4	1	1	0	1	1	0	0	0	0	0	1	0	0	0	0	0	0	0	0	0	1	0	0	0	1	1	0	0	1	1	1	0	0	0	0	0	1	0	1	0	1	1	0	0	0	0	1
scaffold_90626_366	29.1793	4	1	1	0	1	1	0	0	0	0	0	1	0	0	0	0	0	0	0	0	0	1	0	0	0	1	1	0	0	1	1	1	0	0	0	0	0	1	0	1	0	1	1	0	0	0	0	1
scaffold_100190_229	29.1793	4	1	1	0	1	1	0	0	0	0	0	1	0	0	0	0	0	0	0	0	0	1	0	0	0	1	1	0	0	1	1	1	0	0	0	0	0	1	0	1	0	1	1	0	0	0	0	1
scaffold_90626_263	29.1793	4	1	1	0	1	1	0	0	0	0	0	1	0	0	0	0	0	0	0	0	0	1	0	0	0	1	1	0	0	1	1	1	0	0	0	0	0	1	0	1	0	1	1	0	0	0	0	1
scaffold_90626_419	29.1793	4	1	1	0	1	1	0	0	0	0	0	1	0	0	0	0	0	0	0	0	0	1	0	0	0	1	1	0	0	1	1	1	0	0	0	0	0	1	0	1	0	1	1	0	0	0	0	1
scaffold_90626_783	29.1793	4	1	1	0	1	1	0	0	0	0	0	1	0	0	0	0	0	0	0	0	0	1	0	0	0	1	1	0	0	1	1	1	0	0	0	0	0	1	0	1	0	1	1	0	0	0	0	1
scaffold_90626_797	29.1793	4	1	1	0	1	1	0	0	0	0	0	1	0	0	0	0	0	0	0	0	0	1	0	0	0	1	1	0	0	1	1	1	0	0	0	0	0	1	0	1	0	1	1	0	0	0	0	1
scaffold_4724_2880	29.4634	4	1	1	0	1	1	0	0	0	0	0	1	0	0	0	0	0	0	0	0	0	1	0	0	0	1	1	0	0	1	1	1	0	0	0	0	0	1	0	1	0	1	1	0	0	0	0	1
scaffold_93693_309	29.4634	4	1	1	0	1	1	0	0	0	0	0	1	0	0	0	0	0	0	0	0	0	1	0	0	0	1	1	0	0	1	1	1	0	0	0	0	0	1	0	1	0	1	1	0	0	0	0	1
scaffold_97922_695	29.4634	4	1	1	0	1	1	0	0	0	0	0	1	0	0	0	0	0	0	0	0	0	1	0	0	0	1	1	0	0	1	1	1	0	0	0	0	0	1	0	1	0	1	1	0	0	0	0	1
scaffold_16032_5807	29.7475	4	1	1	0	1	1	0	0	0	0	0	1	0	0	0	0	0	0	0	0	0	1	0	0	0	1	1	0	0	1	1	1	0	0	0	0	0	1	0	1	0	1	1	0	0	0	0	1
scaffold_16540_5236	29.7475	4	1	1	0	1	1	0	0	0	0	0	1	0	0	0	0	0	0	0	0	0	1	0	0	0	1	1	0	0	1	1	1	0	0	0	0	0	1	0	1	0	1	1	0	0	0	0	1
scaffold_16540_5244	29.7475	4	1	1	0	1	1	0	0	0	0	0	1	0	0	0	0	0	0	0	0	0	1	0	0	0	1	1	0	0	1	1	1	0	0	0	0	0	1	0	1	0	1	1	0	0	0	0	1
scaffold_45191_576	30.0316	4	1	1	0	1	1	0	0	0	0	0	1	0	0	0	0	0	0	0	0	0	1	0	0	0	1	1	0	0	1	1	1	0	0	0	0	0	1	0	1	1	1	1	0	0	0	0	1
scaffold_23760_3475	30.0316	4	1	1	0	1	1	0	0	0	0	0	1	0	0	0	0	0	0	0	0	0	1	0	0	0	1	1	0	0	1	1	1	0	0	0	0	0	1	0	1	1	1	1	0	0	0	0	1
scaffold_90402_452	33.4459	4	1	1	0	1	1	0	0	0	0	0	1	0	0	0	0	0	0	0	0	0	1	0	0	0	1	1	0	0	1	1	1	0	0	0	0	0	1	0	1	1	1	1	0	0	0	0	1
scaffold_25483_2965	33.4459	4	1	1	0	1	1	0	0	0	0	0	1	0	0	0	0	0	0	0	0	0	1	0	0	0	1	1	0	0	1	1	1	0	0	0	0	0	1	0	1	1	1	1	0	0	0	0	1
scaffold_25483_644	33.4459	4	1	1	0	1	1	0	0	0	0	0	1	0	0	0	0	0	0	0	0	0	1	0	0	0	1	1	0	0	1	1	1	0	0	0	0	0	1	0	1	1	1	1	0	0	0	0	1
scaffold_9712_1323	33.4459	4	1	1	0	1	1	0	0	0	0	0	1	0	0	0	0	0	0	0	0	0	1	0	0	0	1	1	0	0	1	1	1	0	0	0	0	0	1	0	1	1	1	1	0	0	0	0	1
scaffold_9712_1352	33.4459	4	1	1	0	1	1	0	0	0	0	0	1	0	0	0	0	0	0	0	0	0	1	0	0	0	1	1	0	0	1	1	1	0	0	0	0	0	1	0	1	1	1	1	0	0	0	0	1
scaffold_81503_1092	34.0141	4	1	1	0	1	1	0	0	0	0	0	1	0	0	0	0	0	0	0	0	0	1	0	0	0	1	1	0	0	1	1	1	0	0	0	0	0	1	0	1	1	1	1	0	0	0	0	1
scaffold_195_14929	34.0141	4	1	1	0	1	1	0	0	0	0	0	1	0	0	0	0	0	0	0	0	0	1	0	0	0	1	1	0	0	1	1	1	0	0	0	0	0	1	0	1	1	1	1	0	0	0	0	1
scaffold_113453_514	34.0141	4	1	1	0	1	1	0	0	0	0	0	1	0	0	0	0	0	0	0	0	0	1	0	0	0	1	1	0	0	1	1	1	0	0	0	0	0	1	0	1	1	1	1	0	0	0	0	1
scaffold_113453_577	34.0141	4	1	1	0	1	1	0	0	0	0	0	1	0	0	0	0	0	0	0	0	0	1	0	0	0	1	1	0	0	1	1	1	0	0	0	0	0	1	0	1	1	1	1	0	0	0	0	1
scaffold_113550_188	34.0141	4	1	1	0	1	1	0	0	0	0	0	1	0	0	0	0	0	0	0	0	0	1	0	0	0	1	1	0	0	1	1	1	0	0	0	0	0	1	0	1	1	1	1	0	0	0	0	1
scaffold_116983_232	34.0141	4	1	1	0	1	1	0	0	0	0	0	1	0	0	0	0	0	0	0	0	0	1	0	0	0	1	1	0	0	1	1	1	0	0	0	0	0	1	0	1	1	1	1	0	0	0	0	1
scaffold_131343_240	34.0141	4	1	1	0	1	1	0	0	0	0	0	1	0	0	0	0	0	0	0	0	0	1	0	0	0	1	1	0	0	1	1	1	0	0	0	0	0	1	0	1	1	1	1	0	0	0	0	1
scaffold_169448_97	34.0141	4	1	1	0	1	1	0	0	0	0	0	1	0	0	0	0	0	0	0	0	0	1	0	0	0	1	1	0	0	1	1	1	0	0	0	0	0	1	0	1	1	1	1	0	0	0	0	1
scaffold_170656_108	34.0141	4	1	1	0	1	1	0	0	0	0	0	1	0	0	0	0	0	0	0	0	0	1	0	0	0	1	1	0	0	1	1	1	0	0	0	0	0	1	0	1	1	1	1	0	0	0	0	1
scaffold_18008_3339	34.0141	4	1	1	0	1	1	0	0	0	0	0	1	0	0	0	0	0	0	0	0	0	1	0	0	0	1	1	0	0	1	1	1	0	0	0	0	0	1	0	1	1	1	1	0	0	0	0	1
scaffold_18008_673	34.0141	4	1	1	0	1	1	0	0	0	0	0	1	0	0	0	0	0	0	0	0	0	1	0	0	0	1	1	0	0	1	1	1	0	0	0	0	0	1	0	1	1	1	1	0	0	0	0	1
scaffold_222939_110	34.0141	4	1	1	0	1	1	0	0	0	0	0	1	0	0	0	0	0	0	0	0	0	1	0	0	0	1	1	0	0	1	1	1	0	0	0	0	0	1	0	1	1	1	1	0	0	0	0	1
scaffold_2295_2038	34.0141	4	1	1	0	1	1	0	0	0	0	0	1	0	0	0	0	0	0	0	0	0	1	0	0	0	1	1	0	0	1	1	1	0	0	0	0	0	1	0	1	1	1	1	0	0	0	0	1
scaffold_2436_5595	34.0141	4	1	1	0	1	1	0	0	0	0	0	1	0	0	0	0	0	0	0	0	0	1	0	0	0	1	1	0	0	1	1	1	0	0	0	0	0	1	0	1	1	1	1	0	0	0	0	1
scaffold_55482_425	34.0141	4	1	1	0	1	1	0	0	0	0	0	1	0	0	0	0	0	0	0	0	0	1	0	0	0	1	1	0	0	1	1	1	0	0	0	0	0	1	0	1	1	1	1	0	0	0	0	1
scaffold_59299_131	34.0141	4	1	1	0	1	1	0	0	0	0	0	1	0	0	0	0	0	0	0	0	0	1	0	0	0	1	1	0	0	1	1	1	0	0	0	0	0	1	0	1	1	1	1	0	0	0	0	1
scf6955c	34.0141	4	1	1	0	1	1	0	0	0	0	0	1	0	0	0	0	0	0	0	0	0	1	0	0	0	1	1	0	0	1	1	1	0	0	0	0	0	1	0	1	1	1	1	0	0	0	0	1
scaffold_39165_111	35.4333	4	1	1	0	1	1	0	0	0	0	0	1	0	0	0	0	0	0	0	0	0	1	0	0	0	1	1	0	0	0	1	1	0	0	0	0	0	1	0	1	1	1	1	0	0	1	0	1
SCF28100	35.4333	4	1	1	0	1	1	0	0	0	0	0	1	0	0	0	0	0	0	0	0	0	1	0	0	0	1	1	0	0	0	1	1	0	0	0	0	0	1	0	1	1	1	1	0	0	1	0	1
scaffold_18755_3637	35.4333	4	1	1	0	1	1	0	0	0	0	0	1	0	0	0	0	0	0	0	0	0	1	0	0	0	1	1	0	0	0	1	1	0	0	0	0	0	1	0	1	1	1	1	0	0	1	0	1
scaffold_85652_525	35.4333	4	1	1	0	1	1	0	0	0	0	0	1	0	0	0	0	0	0	0	0	0	1	0	0	0	1	1	0	0	0	1	1	0	0	0	0	0	1	0	1	1	1	1	0	0	1	0	1
scaffold_82274_764	37.6967	4	1	1	0	1	1	0	0	0	0	0	1	0	0	0	1	0	0	0	0	0	1	0	0	0	1	1	0	0	0	1	1	0	0	0	0	0	1	0	1	1	1	1	0	0	1	0	1
scaffold_24358_3619	37.6967	4	1	1	0	1	1	0	0	0	0	0	1	0	0	0	1	0	0	0	0	0	1	0	0	0	1	1	0	0	0	1	1	0	0	0	0	0	1	0	1	1	1	1	0	0	1	0	1
scaffold_80923_1125	37.6967	4	1	1	0	1	1	0	0	0	0	0	1	0	0	0	1	0	0	0	0	0	1	0	0	0	1	1	0	0	0	1	1	0	0	0	0	0	1	0	1	1	1	1	0	0	1	0	1
scaffold_48281_2414	37.6967	4	1	1	0	1	1	0	0	0	0	0	1	0	0	0	1	0	0	0	0	0	1	0	0	0	1	1	0	0	0	1	1	0	0	0	0	0	1	0	1	1	1	1	0	0	1	0	1
scaffold_34688_1347	37.9807	4	1	1	0	1	1	0	0	0	0	0	1	0	0	0	1	0	0	0	0	0	1	0	0	0	1	1	0	0	0	1	1	0	0	0	0	0	1	0	1	1	1	1	0	0	1	0	1
scaffold_59657_1014	37.9807	4	1	1	0	1	1	0	0	0	0	0	1	0	0	0	1	0	0	0	0	0	1	0	0	0	1	1	0	0	0	1	1	0	0	0	0	0	1	0	1	1	1	1	0	0	1	0	1
scaffold_34688_1306	37.9807	4	1	1	0	1	1	0	0	0	0	0	1	0	0	0	1	0	0	0	0	0	1	0	0	0	1	1	0	0	0	1	1	0	0	0	0	0	1	0	1	1	1	1	0	0	1	0	1
scaffold_80923_1123	37.9807	4	1	1	0	1	1	0	0	0	0	0	1	0	0	0	1	0	0	0	0	0	1	0	0	0	1	1	0	0	0	1	1	0	0	0	0	0	1	0	1	1	1	1	0	0	1	0	1
scaffold_6270_6464	38.2648	4	1	1	0	1	1	0	0	0	0	0	1	0	0	0	1	0	0	0	0	0	1	0	0	0	1	1	0	0	0	1	1	0	0	0	0	0	1	0	1	1	1	1	0	0	1	0	1
scaffold_57296_2225	38.2648	4	1	1	0	1	1	0	0	0	0	0	1	0	0	0	1	0	0	0	0	0	1	0	0	0	1	1	0	0	0	1	1	0	0	0	0	0	1	0	1	1	1	1	0	0	1	0	1
scaffold_191_17358	38.2648	4	1	1	0	1	1	0	0	0	0	0	1	0	0	0	1	0	0	0	0	0	1	0	0	0	1	1	0	0	0	1	1	0	0	0	0	0	1	0	1	1	1	1	0	0	1	0	1
scaffold_57296_2125	38.2648	4	1	1	0	1	1	0	0	0	0	0	1	0	0	0	1	0	0	0	0	0	1	0	0	0	1	1	0	0	0	1	1	0	0	0	0	0	1	0	1	1	1	1	0	0	1	0	1
scaffold_58550_910	38.2648	4	1	1	0	1	1	0	0	0	0	0	1	0	0	0	1	0	0	0	0	0	1	0	0	0	1	1	0	0	0	1	1	0	0	0	0	0	1	0	1	1	1	1	0	0	1	0	1
scaffold_6270_6500	38.2648	4	1	1	0	1	1	0	0	0	0	0	1	0	0	0	1	0	0	0	0	0	1	0	0	0	1	1	0	0	0	1	1	0	0	0	0	0	1	0	1	1	1	1	0	0	1	0	1
scaffold_63608_809	39.122	4	1	1	0	1	1	0	0	0	0	0	1	0	0	0	1	0	0	0	0	0	1	0	0	0	1	1	0	0	0	1	1	0	0	0	0	0	1	0	1	1	1	1	0	0	1	0	1
scaffold_6878_7959	39.122	4	1	1	0	1	1	0	0	0	0	0	1	0	0	0	1	0	0	0	0	0	1	0	0	0	1	1	0	0	0	1	1	0	0	0	0	0	1	0	1	1	1	1	0	0	1	0	1
scaffold_99451_668	39.122	4	1	1	0	1	1	0	0	0	0	0	1	0	0	0	1	0	0	0	0	0	1	0	0	0	1	1	0	0	0	1	1	0	0	0	0	0	1	0	1	1	1	1	0	0	1	0	1
SCF15845	46.8486	4	1	1	0	1	1	0	1	0	0	0	1	0	0	0	1	0	0	0	0	0	1	0	0	0	1	1	0	0	1	1	1	0	0	0	0	0	1	0	1	1	1	1	1	0	1	0	1
scaffold_22674_919	52.2656	4	1	1	0	1	1	1	1	0	0	0	1	0	0	0	1	0	0	0	0	0	1	0	0	0	1	1	0	0	1	1	1	0	0	0	0	0	1	0	0	1	1	1	1	0	1	0	1
scaffold_49282_741	52.2656	4	1	1	0	1	1	1	1	0	0	0	1	0	0	0	1	0	0	0	0	0	1	0	0	0	1	1	0	0	1	1	1	0	0	0	0	0	1	0	0	1	1	1	1	0	1	0	1
scaffold_22849_2855	52.2656	4	1	1	0	1	1	1	1	0	0	0	1	0	0	0	1	0	0	0	0	0	1	0	0	0	1	1	0	0	1	1	1	0	0	0	0	0	1	0	0	1	1	1	1	0	1	0	1
SCF194552	52.2656	4	1	1	0	1	1	1	1	0	0	0	1	0	0	0	1	0	0	0	0	0	1	0	0	0	1	1	0	0	1	1	1	0	0	0	0	0	1	0	0	1	1	1	1	0	1	0	1
scaffold_50216_824	52.2656	4	1	1	0	1	1	1	1	0	0	0	1	0	0	0	1	0	0	0	0	0	1	0	0	0	1	1	0	0	1	1	1	0	0	0	0	0	1	0	0	1	1	1	1	0	1	0	1
scaffold_22807_3751	52.2656	4	1	1	0	1	1	1	1	0	0	0	1	0	0	0	1	0	0	0	0	0	1	0	0	0	1	1	0	0	1	1	1	0	0	0	0	0	1	0	0	1	1	1	1	0	1	0	1
scaffold_55661_422	52.2656	4	1	1	0	1	1	1	1	0	0	0	1	0	0	0	1	0	0	0	0	0	1	0	0	0	1	1	0	0	1	1	1	0	0	0	0	0	1	0	0	1	1	1	1	0	1	0	1
scaffold_6529_1808	57.972	4	1	1	1	1	1	1	0	0	0	0	1	0	0	0	1	0	0	0	0	0	0	0	0	0	1	1	0	1	1	0	1	0	0	0	0	0	1	0	1	1	1	1	1	0	1	0	1
scaffold_60004_1026	57.972	4	1	1	1	1	1	1	0	0	0	0	1	0	0	0	1	0	0	0	0	0	0	0	0	0	1	1	0	1	1	0	1	0	0	0	0	0	1	0	1	1	1	1	1	0	1	0	1
scaffold_37520_101	57.972	4	1	1	1	1	1	1	0	0	0	0	1	0	0	0	1	0	0	0	0	0	0	0	0	0	1	1	0	1	1	0	1	0	0	0	0	0	1	0	1	1	1	1	1	0	1	0	1
scaffold_60004_1142	57.972	4	1	1	1	1	1	1	0	0	0	0	1	0	0	0	1	0	0	0	0	0	0	0	0	0	1	1	0	1	1	0	1	0	0	0	0	0	1	0	1	1	1	1	1	0	1	0	1
scaffold_7174_2882	57.972	4	1	1	1	1	1	1	0	0	0	0	1	0	0	0	1	0	0	0	0	0	0	0	0	0	1	1	0	1	1	0	1	0	0	0	0	0	1	0	1	1	1	1	1	0	1	0	1
scaffold_7894_1547	63.6785	4	1	1	1	1	1	1	0	0	0	0	1	0	0	0	1	0	0	0	0	0	0	0	0	0	1	1	0	1	1	0	1	1	0	0	0	0	1	0	1	1	1	1	1	0	1	0	1
scaffold_31313_1886	63.6785	4	1	1	1	1	1	1	0	0	0	0	1	0	0	0	1	0	0	0	0	0	0	0	0	0	1	1	0	1	1	0	1	1	0	0	0	0	1	0	1	1	1	1	1	0	1	0	1
scaffold_61487_1055	66.5225	4	1	1	1	1	1	1	0	0	0	1	1	0	1	0	1	1	0	1	0	0	0	0	0	0	1	1	0	1	1	0	1	1	0	0	0	0	1	0	1	1	1	1	1	0	1	0	1
scaffold_61487_1057	66.5225	4	1	1	1	1	1	1	0	0	0	1	1	0	1	0	1	1	0	1	0	0	0	0	0	0	1	1	0	1	1	0	1	1	0	0	0	0	1	0	1	1	1	1	1	0	1	0	1
scaffold_61487_1084	66.5225	4	1	1	1	1	1	1	0	0	0	1	1	0	1	0	1	1	0	1	0	0	0	0	0	0	1	1	0	1	1	0	1	1	0	0	0	0	1	0	1	1	1	1	1	0	1	0	1
scaffold_45116_2562	71.654	4	1	1	1	1	1	1	0	1	0	1	1	0	1	1	1	1	0	1	0	0	0	0	0	0	1	1	0	1	1	0	1	1	0	0	0	0	1	0	1	1	1	1	0	0	1	0	1
scaffold_12816_2498	71.654	4	1	1	1	1	1	1	0	1	0	1	1	0	1	1	1	1	0	1	0	0	0	0	0	0	1	1	0	1	1	0	1	1	0	0	0	0	1	0	1	1	1	1	0	0	1	0	1
scaffold_23446_3911	71.654	4	1	1	1	1	1	1	0	1	0	1	1	0	1	1	1	1	0	1	0	0	0	0	0	0	1	1	0	1	1	0	1	1	0	0	0	0	1	0	1	1	1	1	0	0	1	0	1
scaffold_14096_210	71.654	4	1	1	1	1	1	1	0	1	0	1	1	0	1	1	1	1	0	1	0	0	0	0	0	0	1	1	0	1	1	0	1	1	0	0	0	0	1	0	1	1	1	1	0	0	1	0	1
scaffold_23446_3933	71.654	4	1	1	1	1	1	1	0	1	0	1	1	0	1	1	1	1	0	1	0	0	0	0	0	0	1	1	0	1	1	0	1	1	0	0	0	0	1	0	1	1	1	1	0	0	1	0	1
scaffold_88972_309	73.6437	4	1	1	1	1	1	1	0	1	0	1	1	0	1	1	1	1	0	1	0	0	0	0	0	0	1	1	0	1	1	0	1	1	0	0	0	0	1	0	1	1	0	1	0	0	1	0	1
scaffold_4386_589	73.6437	4	1	1	1	1	1	1	0	1	0	1	1	0	1	1	1	1	0	1	0	0	0	0	0	0	1	1	0	1	1	0	1	1	0	0	0	0	1	0	1	1	0	1	0	0	1	0	1
scaffold_824_4565	73.6437	4	1	1	1	1	1	1	0	1	0	1	1	0	1	1	1	1	0	1	0	0	0	0	0	0	1	1	0	1	1	0	1	1	0	0	0	0	1	0	1	1	0	1	0	0	1	0	1
scaffold_70138_1297	73.6437	4	1	1	1	1	1	1	0	1	0	1	1	0	1	1	1	1	0	1	0	0	0	0	0	0	1	1	0	1	1	0	1	1	0	0	0	0	1	0	1	1	0	1	0	0	1	0	1
scaffold_3122_7154	74.2688	4	1	1	1	1	1	1	0	1	0	1	1	0	1	1	1	1	0	1	0	0	0	0	0	0	1	1	0	1	1	0	1	1	0	0	0	0	1	0	1	1	0	1	0	0	1	0	1
scaffold_14958_5099	74.2688	4	1	1	1	1	1	1	0	1	0	1	1	0	1	1	1	1	0	1	0	0	0	0	0	0	1	1	0	1	1	0	1	1	0	0	0	0	1	0	1	1	0	1	0	0	1	0	1
scaffold_4550_4483	74.2688	4	1	1	1	1	1	1	0	1	0	1	1	0	1	1	1	1	0	1	0	0	0	0	0	0	1	1	0	1	1	0	1	1	0	0	0	0	1	0	1	1	0	1	0	0	1	0	1
scaffold_51672_24	74.2688	4	1	1	1	1	1	1	0	1	0	1	1	0	1	1	1	1	0	1	0	0	0	0	0	0	1	1	0	1	1	0	1	1	0	0	0	0	1	0	1	1	0	1	0	0	1	0	1
scaffold_12481_3093	85.1772	4	1	0	0	1	0	1	0	1	0	1	0	1	1	1	1	1	0	1	0	0	0	0	0	0	1	1	0	1	1	0	1	1	0	1	0	0	1	0	1	1	0	1	0	1	1	0	1
scaffold_14475_4972	85.1772	4	1	0	0	1	0	1	0	1	0	1	0	1	1	1	1	1	0	1	0	0	0	0	0	0	1	1	0	1	1	0	1	1	0	1	0	0	1	0	1	1	0	1	0	1	1	0	1
scaffold_13251_5107	85.1772	4	1	0	0	1	0	1	0	1	0	1	0	1	1	1	1	1	0	1	0	0	0	0	0	0	1	1	0	1	1	0	1	1	0	1	0	0	1	0	1	1	0	1	0	1	1	0	1
scaffold_13790_6221	85.1772	4	1	0	0	1	0	1	0	1	0	1	0	1	1	1	1	1	0	1	0	0	0	0	0	0	1	1	0	1	1	0	1	1	0	1	0	0	1	0	1	1	0	1	0	1	1	0	1
SCF53282	85.1772	4	1	0	0	1	0	1	0	1	0	1	0	1	1	1	1	1	0	1	0	0	0	0	0	0	1	1	0	1	1	0	1	1	0	1	0	0	1	0	1	1	0	1	0	1	1	0	1
scaffold_893_14000	88.0184	4	1	0	0	1	0	1	0	1	0	1	0	1	1	1	1	1	0	1	0	0	0	0	0	0	1	1	0	1	1	0	1	1	0	1	0	0	1	0	1	1	0	1	0	1	1	0	0
scaffold_893_13996	88.0184	4	1	0	0	1	0	1	0	1	0	1	0	1	1	1	1	1	0	1	0	0	0	0	0	0	1	1	0	1	1	0	1	1	0	1	0	0	1	0	1	1	0	1	0	1	1	0	0
SCF29560	88.8707	4	1	0	0	1	0	1	0	1	0	1	0	1	1	1	1	1	0	1	0	0	0	0	0	0	1	1	0	1	1	0	0	1	0	1	0	0	1	0	1	1	0	1	0	1	1	0	0
scaffold_32513_1445	88.8707	4	1	0	0	1	0	1	0	1	0	1	0	1	1	1	1	1	0	1	0	0	0	0	0	0	1	1	0	1	1	0	0	1	0	1	0	0	1	0	1	1	0	1	0	1	1	0	0
scaffold_21171_3837	88.8707	4	1	0	0	1	0	1	0	1	0	1	0	1	1	1	1	1	0	1	0	0	0	0	0	0	1	1	0	1	1	0	0	1	0	1	0	0	1	0	1	1	0	1	0	1	1	0	0
scaffold_33653_3534	88.8707	4	1	0	0	1	0	1	0	1	0	1	0	1	1	1	1	1	0	1	0	0	0	0	0	0	1	1	0	1	1	0	0	1	0	1	0	0	1	0	1	1	0	1	0	1	1	0	0
scaffold_61087_1103	88.8707	4	1	0	0	1	0	1	0	1	0	1	0	1	1	1	1	1	0	1	0	0	0	0	0	0	1	1	0	1	1	0	0	1	0	1	0	0	1	0	1	1	0	1	0	1	1	0	0
SCF51810	90.8604	4	1	0	0	1	0	1	0	1	0	1	0	1	1	1	1	1	0	1	0	0	0	0	0	0	1	1	0	1	1	0	0	1	0	1	0	1	1	0	1	1	0	1	0	1	1	0	0
scf26r	90.8604	4	1	0	0	1	0	1	0	1	0	1	0	1	1	1	1	1	0	1	0	0	0	0	0	0	1	1	0	1	1	0	0	1	0	1	0	1	1	0	1	1	0	1	0	1	1	0	0
scaffold_42968_1791	0	5	0	1	1	1	0	0	0	1	1	0	0	0	0	1	0	0	1	0	1	0	1	0	0	1	1	1	1	0	1	0	0	1	1	1	0	0	1	1	1	0	1	1	1	1	0	0	1
scaffold_37769_1927	0	5	0	1	1	1	0	0	0	1	1	0	0	0	0	1	0	0	1	0	1	0	1	0	0	1	1	1	1	0	1	0	0	1	1	1	0	0	1	1	1	0	1	1	1	1	0	0	1
SCF28613	0	5	0	1	1	1	0	0	0	1	1	0	0	0	0	1	0	0	1	0	1	0	1	0	0	1	1	1	1	0	1	0	0	1	1	1	0	0	1	1	1	0	1	1	1	1	0	0	1
scaffold_59487_2134	0	5	0	1	1	1	0	0	0	1	1	0	0	0	0	1	0	0	1	0	1	0	1	0	0	1	1	1	1	0	1	0	0	1	1	1	0	0	1	1	1	0	1	1	1	1	0	0	1
scaffold_25143_2323	0	5	0	1	1	1	0	0	0	1	1	0	0	0	0	1	0	0	1	0	1	0	1	0	0	1	1	1	1	0	1	0	0	1	1	1	0	0	1	1	1	0	1	1	1	1	0	0	1
scaffold_25143_2337	0	5	0	1	1	1	0	0	0	1	1	0	0	0	0	1	0	0	1	0	1	0	1	0	0	1	1	1	1	0	1	0	0	1	1	1	0	0	1	1	1	0	1	1	1	1	0	0	1
scaffold_38895_237	0	5	0	1	1	1	0	0	0	1	1	0	0	0	0	1	0	0	1	0	1	0	1	0	0	1	1	1	1	0	1	0	0	1	1	1	0	0	1	1	1	0	1	1	1	1	0	0	1
scaffold_42968_1827	0	5	0	1	1	1	0	0	0	1	1	0	0	0	0	1	0	0	1	0	1	0	1	0	0	1	1	1	1	0	1	0	0	1	1	1	0	0	1	1	1	0	1	1	1	1	0	0	1
scaffold_53617_1810	0	5	0	1	1	1	0	0	0	1	1	0	0	0	0	1	0	0	1	0	1	0	1	0	0	1	1	1	1	0	1	0	0	1	1	1	0	0	1	1	1	0	1	1	1	1	0	0	1
scaffold_59487_2145	0	5	0	1	1	1	0	0	0	1	1	0	0	0	0	1	0	0	1	0	1	0	1	0	0	1	1	1	1	0	1	0	0	1	1	1	0	0	1	1	1	0	1	1	1	1	0	0	1
scaffold_41878_1647	0.294985	5	0	1	1	1	0	0	0	1	1	0	0	0	0	1	0	1	1	0	1	0	1	0	0	1	1	1	1	0	1	0	0	1	1	1	0	0	1	1	1	0	1	1	1	1	0	0	1
ct144370	9.77094	5	0	1	1	1	0	0	0	0	0	0	1	0	0	1	0	1	1	0	1	0	1	0	1	1	1	1	1	0	1	0	0	0	1	1	0	0	1	1	1	0	1	1	1	1	0	0	1
scaffold_328_4055	9.77094	5	0	1	1	1	0	0	0	0	0	0	1	0	0	1	0	1	1	0	1	0	1	0	1	1	1	1	1	0	1	0	0	0	1	1	0	0	1	1	1	0	1	1	1	1	0	0	1
scaffold_328_3997	9.77094	5	0	1	1	1	0	0	0	0	0	0	1	0	0	1	0	1	1	0	1	0	1	0	1	1	1	1	1	0	1	0	0	0	1	1	0	0	1	1	1	0	1	1	1	1	0	0	1
scaffold_4784_2612	9.77094	5	0	1	1	1	0	0	0	0	0	0	1	0	0	1	0	1	1	0	1	0	1	0	1	1	1	1	1	0	1	0	0	0	1	1	0	0	1	1	1	0	1	1	1	1	0	0	1
scaffold_11651_3525	9.77094	5	0	1	1	1	0	0	0	0	0	0	1	0	0	1	0	1	1	0	1	0	1	0	1	1	1	1	1	0	1	0	0	0	1	1	0	0	1	1	1	0	1	1	1	1	0	0	1
scaffold_328_4063	9.77094	5	0	1	1	1	0	0	0	0	0	0	1	0	0	1	0	1	1	0	1	0	1	0	1	1	1	1	1	0	1	0	0	0	1	1	0	0	1	1	1	0	1	1	1	1	0	0	1
SCF59035	17.9674	5	0	1	1	1	0	0	0	0	0	1	1	0	0	1	0	1	1	0	1	0	1	0	1	1	1	1	1	0	1	0	0	0	1	1	0	0	1	1	1	0	1	1	1	1	0	0	1
scaffold_2350_983	18.5993	5	0	1	1	1	0	0	0	0	0	1	1	0	0	1	0	1	1	0	1	0	1	0	1	1	1	1	1	0	1	0	0	0	1	1	0	0	1	1	1	0	1	1	1	1	0	0	1
scaffold_111376_126	22.3786	5	0	1	1	1	0	0	0	0	0	1	1	1	0	1	0	1	1	0	0	0	1	0	1	1	1	1	1	0	1	0	0	0	1	1	0	0	1	1	1	0	1	1	1	1	0	0	1
scaffold_33601_2175	22.3786	5	0	1	1	1	0	0	0	0	0	1	1	1	0	1	0	1	1	0	0	0	1	0	1	1	1	1	1	0	1	0	0	0	1	1	0	0	1	1	1	0	1	1	1	1	0	0	1
scaffold_3272_1695	22.3786	5	0	1	1	1	0	0	0	0	0	1	1	1	0	1	0	1	1	0	0	0	1	0	1	1	1	1	1	0	1	0	0	0	1	1	0	0	1	1	1	0	1	1	1	1	0	0	1
scaffold_57183_678	32.7814	5	0	1	1	1	0	0	0	1	0	1	1	1	0	1	0	1	1	0	0	0	1	0	1	1	1	1	0	0	1	1	0	1	1	1	0	0	1	1	1	1	1	1	1	1	0	0	1
scaffold_82996_449	32.7814	5	0	1	1	1	0	0	0	1	0	1	1	1	0	1	0	1	1	0	0	0	1	0	1	1	1	1	0	0	1	1	0	1	1	1	0	0	1	1	1	1	1	1	1	1	0	0	1
scaffold_1210_954	60.97	5	0	1	0	1	0	0	0	1	0	1	1	1	1	1	0	1	0	0	0	0	1	0	1	0	1	1	0	0	1	1	0	1	1	0	1	0	1	1	1	1	1	1	0	0	0	0	0
scaffold_2669_5952	60.97	5	0	1	0	1	0	0	0	1	0	1	1	1	1	1	0	1	0	0	0	0	1	0	1	0	1	1	0	0	1	1	0	1	1	0	1	0	1	1	1	1	1	1	0	0	0	0	0
scaffold_78_18787	60.97	5	0	1	0	1	0	0	0	1	0	1	1	1	1	1	0	1	0	0	0	0	1	0	1	0	1	1	0	0	1	1	0	1	1	0	1	0	1	1	1	1	1	1	0	0	0	0	0
scaffold_1210_883	60.97	5	0	1	0	1	0	0	0	1	0	1	1	1	1	1	0	1	0	0	0	0	1	0	1	0	1	1	0	0	1	1	0	1	1	0	1	0	1	1	1	1	1	1	0	0	0	0	0
scaffold_21658_557	60.97	5	0	1	0	1	0	0	0	1	0	1	1	1	1	1	0	1	0	0	0	0	1	0	1	0	1	1	0	0	1	1	0	1	1	0	1	0	1	1	1	1	1	1	0	0	0	0	0
scaffold_128490_342	61.2541	5	0	1	0	1	0	0	0	1	0	1	1	1	1	1	0	1	0	0	0	0	1	0	1	0	1	1	0	0	1	1	0	1	1	0	1	0	1	1	1	1	1	1	0	0	0	0	0
scaffold_2669_5951	61.2541	5	0	1	0	1	0	0	0	1	0	1	1	1	1	1	0	1	0	0	0	0	1	0	1	0	1	1	0	0	1	1	0	1	1	0	1	0	1	1	1	1	1	1	0	0	0	0	0
scaffold_45078_744	61.8223	5	0	1	0	1	0	0	0	1	0	1	1	1	1	1	0	1	0	0	0	0	1	0	1	0	1	1	0	0	1	1	0	1	1	0	1	0	0	1	1	1	1	1	0	0	0	0	0
SCF9068	61.8223	5	0	1	0	1	0	0	0	1	0	1	1	1	1	1	0	1	0	0	0	0	1	0	1	0	1	1	0	0	1	1	0	1	1	0	1	0	0	1	1	1	1	1	0	0	0	0	0
scaffold_128490_343	61.8223	5	0	1	0	1	0	0	0	1	0	1	1	1	1	1	0	1	0	0	0	0	1	0	1	0	1	1	0	0	1	1	0	1	1	0	1	0	0	1	1	1	1	1	0	0	0	0	0
scaffold_137684_431	0	6	1	0	0	1	1	0	0	0	0	1	0	1	1	1	0	0	0	1	0	0	1	1	0	0	1	1	0	0	1	1	0	1	1	1	0	1	0	1	0	1	0	0	1	0	1	0	0
scaffold_57090_1776	0	6	1	0	0	1	1	0	0	0	0	1	0	1	1	1	0	0	0	1	0	0	1	1	0	0	1	1	0	0	1	1	0	1	1	1	0	1	0	1	0	1	0	0	1	0	1	0	0
scaffold_57090_1795	0	6	1	0	0	1	1	0	0	0	0	1	0	1	1	1	0	0	0	1	0	0	1	1	0	0	1	1	0	0	1	1	0	1	1	1	0	1	0	1	0	1	0	0	1	0	1	0	0
scaffold_126167_484	0	6	1	0	0	1	1	0	0	0	0	1	0	1	1	1	0	0	0	1	0	0	1	1	0	0	1	1	0	0	1	1	0	1	1	1	0	1	0	1	0	1	0	0	1	0	1	0	0
scaffold_137684_441	0	6	1	0	0	1	1	0	0	0	0	1	0	1	1	1	0	0	0	1	0	0	1	1	0	0	1	1	0	0	1	1	0	1	1	1	0	1	0	1	0	1	0	0	1	0	1	0	0
scaffold_137684_450	0	6	1	0	0	1	1	0	0	0	0	1	0	1	1	1	0	0	0	1	0	0	1	1	0	0	1	1	0	0	1	1	0	1	1	1	0	1	0	1	0	1	0	0	1	0	1	0	0
scaffold_7165_3067	0	6	1	0	0	1	1	0	0	0	0	1	0	1	1	1	0	0	0	1	0	0	1	1	0	0	1	1	0	0	1	1	0	1	1	1	0	1	0	1	0	1	0	0	1	0	1	0	0
scaffold_6097_5017	3.41439	6	1	0	0	1	1	0	0	0	0	1	0	1	1	1	0	0	0	1	0	0	1	1	0	0	1	1	0	0	1	1	0	1	1	1	0	1	0	1	0	1	0	0	0	0	1	0	0
SCF109269	3.41439	6	1	0	0	1	1	0	0	0	0	1	0	1	1	1	0	0	0	1	0	0	1	1	0	0	1	1	0	0	1	1	0	1	1	1	0	1	0	1	0	1	0	0	0	0	1	0	0
scaffold_4906_1792	3.41439	6	1	0	0	1	1	0	0	0	0	1	0	1	1	1	0	0	0	1	0	0	1	1	0	0	1	1	0	0	1	1	0	1	1	1	0	1	0	1	0	1	0	0	0	0	1	0	0
scaffold_60074_1720	3.41439	6	1	0	0	1	1	0	0	0	0	1	0	1	1	1	0	0	0	1	0	0	1	1	0	0	1	1	0	0	1	1	0	1	1	1	0	1	0	1	0	1	0	0	0	0	1	0	0
vm31701	5.97344	6	1	0	0	1	1	0	0	0	0	1	0	1	1	1	0	0	0	1	0	0	1	1	0	1	1	1	0	0	1	1	0	1	1	1	0	1	0	1	0	1	0	0	0	0	1	0	0
scaffold_99689_926	5.97344	6	1	0	0	1	1	0	0	0	0	1	0	1	1	1	0	0	0	1	0	0	1	1	0	1	1	1	0	0	1	1	0	1	1	1	0	1	0	1	0	1	0	0	0	0	1	0	0
scaffold_15239_3508	7.67864	6	1	0	1	1	1	0	0	0	0	1	0	1	1	1	0	0	0	1	0	0	1	1	0	1	1	1	0	0	1	1	0	1	1	1	0	1	0	1	0	1	0	0	0	0	1	0	0
scaffold_58080_1055	7.67864	6	1	0	1	1	1	0	0	0	0	1	0	1	1	1	0	0	0	1	0	0	1	1	0	1	1	1	0	0	1	1	0	1	1	1	0	1	0	1	0	1	0	0	0	0	1	0	0
scaffold_29383_1956	9.07351	6	1	0	1	1	1	0	0	1	0	1	0	1	1	1	0	0	0	1	0	0	1	1	0	1	1	1	0	0	1	1	0	1	1	1	0	1	0	1	0	1	0	0	0	0	1	0	0
scaffold_2058_1457	9.07351	6	1	0	1	1	1	0	0	1	0	1	0	1	1	1	0	0	0	1	0	0	1	1	0	1	1	1	0	0	1	1	0	1	1	1	0	1	0	1	0	1	0	0	0	0	1	0	0
scaffold_430_12130	9.07351	6	1	0	1	1	1	0	0	1	0	1	0	1	1	1	0	0	0	1	0	0	1	1	0	1	1	1	0	0	1	1	0	1	1	1	0	1	0	1	0	1	0	0	0	0	1	0	0
scaffold_4356_8601	9.07351	6	1	0	1	1	1	0	0	1	0	1	0	1	1	1	0	0	0	1	0	0	1	1	0	1	1	1	0	0	1	1	0	1	1	1	0	1	0	1	0	1	0	0	0	0	1	0	0
scaffold_19868_2039	23.3492	6	1	0	1	1	1	0	0	1	0	1	0	1	0	1	0	0	0	1	0	0	1	1	0	1	1	1	1	0	1	0	0	1	1	1	0	1	0	1	0	1	0	1	0	0	1	1	0
scaffold_136828_242	23.5628	6	1	0	1	1	1	0	0	1	0	1	0	1	0	1	0	0	0	1	0	0	1	1	0	1	1	1	1	0	1	0	0	1	1	1	0	1	0	1	0	1	0	1	0	0	1	1	0
scaffold_1409_6602	23.5628	6	1	0	1	1	1	0	0	1	0	1	0	1	0	1	0	0	0	1	0	0	1	1	0	1	1	1	1	0	1	0	0	1	1	1	0	1	0	1	0	1	0	1	0	0	1	1	0
scaffold_1409_6699	23.5628	6	1	0	1	1	1	0	0	1	0	1	0	1	0	1	0	0	0	1	0	0	1	1	0	1	1	1	1	0	1	0	0	1	1	1	0	1	0	1	0	1	0	1	0	0	1	1	0
scaffold_157343_197	23.5628	6	1	0	1	1	1	0	0	1	0	1	0	1	0	1	0	0	0	1	0	0	1	1	0	1	1	1	1	0	1	0	0	1	1	1	0	1	0	1	0	1	0	1	0	0	1	1	0
scaffold_18938_4573	23.5628	6	1	0	1	1	1	0	0	1	0	1	0	1	0	1	0	0	0	1	0	0	1	1	0	1	1	1	1	0	1	0	0	1	1	1	0	1	0	1	0	1	0	1	0	0	1	1	0
scaffold_18938_4593	23.5628	6	1	0	1	1	1	0	0	1	0	1	0	1	0	1	0	0	0	1	0	0	1	1	0	1	1	1	1	0	1	0	0	1	1	1	0	1	0	1	0	1	0	1	0	0	1	1	0
scf207d	23.5628	6	1	0	1	1	1	0	0	1	0	1	0	1	0	1	0	0	0	1	0	0	1	1	0	1	1	1	1	0	1	0	0	1	1	1	0	1	0	1	0	1	0	1	0	0	1	1	0
scaffold_1462_6406	31.0613	6	1	0	1	1	1	0	0	1	0	1	0	1	0	1	0	0	0	1	0	0	0	1	0	1	1	1	1	0	1	0	0	1	1	1	0	0	0	1	0	1	0	1	0	0	0	1	0
scaffold_110204_363	31.0613	6	1	0	1	1	1	0	0	1	0	1	0	1	0	1	0	0	0	1	0	0	0	1	0	1	1	1	1	0	1	0	0	1	1	1	0	0	0	1	0	1	0	1	0	0	0	1	0
scaffold_71573_363	33.051	6	1	0	1	1	1	0	0	1	0	1	0	1	0	1	0	1	0	1	0	0	0	1	0	1	1	1	1	0	1	0	0	1	1	1	0	0	0	1	0	1	0	1	0	0	0	1	0
scaffold_20741_4363	33.051	6	1	0	1	1	1	0	0	1	0	1	0	1	0	1	0	1	0	1	0	0	0	1	0	1	1	1	1	0	1	0	0	1	1	1	0	0	0	1	0	1	0	1	0	0	0	1	0
scaffold_71573_464	33.051	6	1	0	1	1	1	0	0	1	0	1	0	1	0	1	0	1	0	1	0	0	0	1	0	1	1	1	1	0	1	0	0	1	1	1	0	0	0	1	0	1	0	1	0	0	0	1	0
scaffold_20741_4383	33.051	6	1	0	1	1	1	0	0	1	0	1	0	1	0	1	0	1	0	1	0	0	0	1	0	1	1	1	1	0	1	0	0	1	1	1	0	0	0	1	0	1	0	1	0	0	0	1	0
scaffold_68668_195	33.051	6	1	0	1	1	1	0	0	1	0	1	0	1	0	1	0	1	0	1	0	0	0	1	0	1	1	1	1	0	1	0	0	1	1	1	0	0	0	1	0	1	0	1	0	0	0	1	0
scaffold_71573_390	33.051	6	1	0	1	1	1	0	0	1	0	1	0	1	0	1	0	1	0	1	0	0	0	1	0	1	1	1	1	0	1	0	0	1	1	1	0	0	0	1	0	1	0	1	0	0	0	1	0
scaffold_71573_393	33.051	6	1	0	1	1	1	0	0	1	0	1	0	1	0	1	0	1	0	1	0	0	0	1	0	1	1	1	1	0	1	0	0	1	1	1	0	0	0	1	0	1	0	1	0	0	0	1	0
scaffold_71573_407	33.051	6	1	0	1	1	1	0	0	1	0	1	0	1	0	1	0	1	0	1	0	0	0	1	0	1	1	1	1	0	1	0	0	1	1	1	0	0	0	1	0	1	0	1	0	0	0	1	0
scaffold_10826_1653	35.0407	6	1	0	1	1	1	0	0	1	0	1	0	1	0	1	0	1	0	1	0	0	0	1	1	1	1	1	1	0	1	0	0	1	1	1	0	0	0	1	0	1	0	0	0	0	0	1	0
scaffold_57397_529	37.0304	6	1	0	1	1	1	0	0	1	0	1	0	1	0	1	0	1	0	1	0	0	0	1	1	1	1	1	1	0	1	0	1	1	1	1	0	0	0	1	0	1	0	0	0	0	0	1	0
scaffold_57397_425	37.0304	6	1	0	1	1	1	0	0	1	0	1	0	1	0	1	0	1	0	1	0	0	0	1	1	1	1	1	1	0	1	0	1	1	1	1	0	0	0	1	0	1	0	0	0	0	0	1	0
scaffold_57397_428	37.0304	6	1	0	1	1	1	0	0	1	0	1	0	1	0	1	0	1	0	1	0	0	0	1	1	1	1	1	1	0	1	0	1	1	1	1	0	0	0	1	0	1	0	0	0	0	0	1	0
scaffold_57397_542	37.0304	6	1	0	1	1	1	0	0	1	0	1	0	1	0	1	0	1	0	1	0	0	0	1	1	1	1	1	1	0	1	0	1	1	1	1	0	0	0	1	0	1	0	0	0	0	0	1	0
scaffold_28511_3841	38.7356	6	1	0	1	1	1	0	0	1	0	1	0	1	0	1	0	1	0	1	0	0	0	1	1	1	1	1	1	0	1	0	1	1	1	1	0	0	0	1	0	1	0	0	0	0	0	1	0
scaffold_190917_152	38.7356	6	1	0	1	1	1	0	0	1	0	1	0	1	0	1	0	1	0	1	0	0	0	1	1	1	1	1	1	0	1	0	1	1	1	1	0	0	0	1	0	1	0	0	0	0	0	1	0
scaffold_28511_3842	38.7356	6	1	0	1	1	1	0	0	1	0	1	0	1	0	1	0	1	0	1	0	0	0	1	1	1	1	1	1	0	1	0	1	1	1	1	0	0	0	1	0	1	0	0	0	0	0	1	0
scaffold_28511_3847	38.7356	6	1	0	1	1	1	0	0	1	0	1	0	1	0	1	0	1	0	1	0	0	0	1	1	1	1	1	1	0	1	0	1	1	1	1	0	0	0	1	0	1	0	0	0	0	0	1	0
scaffold_28511_3940	38.7356	6	1	0	1	1	1	0	0	1	0	1	0	1	0	1	0	1	0	1	0	0	0	1	1	1	1	1	1	0	1	0	1	1	1	1	0	0	0	1	0	1	0	0	0	0	0	1	0
scaffold_10692_6394	40.1564	6	1	0	1	1	1	0	0	1	0	1	0	1	0	1	0	1	0	1	0	0	0	1	1	1	1	1	1	0	1	0	1	1	1	1	0	0	0	1	0	1	0	0	0	1	0	1	0
scaffold_1439_3617	40.1564	6	1	0	1	1	1	0	0	1	0	1	0	1	0	1	0	1	0	1	0	0	0	1	1	1	1	1	1	0	1	0	1	1	1	1	0	0	0	1	0	1	0	0	0	1	0	1	0
scaffold_10692_6406	40.1564	6	1	0	1	1	1	0	0	1	0	1	0	1	0	1	0	1	0	1	0	0	0	1	1	1	1	1	1	0	1	0	1	1	1	1	0	0	0	1	0	1	0	0	0	1	0	1	0
scaffold_10692_6409	40.1564	6	1	0	1	1	1	0	0	1	0	1	0	1	0	1	0	1	0	1	0	0	0	1	1	1	1	1	1	0	1	0	1	1	1	1	0	0	0	1	0	1	0	0	0	1	0	1	0
scaffold_10692_6417	40.1564	6	1	0	1	1	1	0	0	1	0	1	0	1	0	1	0	1	0	1	0	0	0	1	1	1	1	1	1	0	1	0	1	1	1	1	0	0	0	1	0	1	0	0	0	1	0	1	0
scaffold_11758_4790	40.1564	6	1	0	1	1	1	0	0	1	0	1	0	1	0	1	0	1	0	1	0	0	0	1	1	1	1	1	1	0	1	0	1	1	1	1	0	0	0	1	0	1	0	0	0	1	0	1	0
scaffold_1439_3626	40.1564	6	1	0	1	1	1	0	0	1	0	1	0	1	0	1	0	1	0	1	0	0	0	1	1	1	1	1	1	0	1	0	1	1	1	1	0	0	0	1	0	1	0	0	0	1	0	1	0
scaffold_73116_380	41.8616	6	1	0	1	1	1	0	0	1	0	1	0	1	1	1	0	1	0	1	0	0	0	1	1	1	1	1	1	0	1	0	0	1	1	1	0	0	0	1	0	1	0	0	0	1	0	1	0
scaffold_9674_5717	43.8513	6	1	0	1	1	1	0	0	1	0	1	0	1	1	1	0	1	0	1	1	0	0	1	1	1	1	1	1	0	1	0	0	1	1	1	0	0	0	1	0	1	0	0	0	1	0	1	0
scaffold_6969_6677	43.8513	6	1	0	1	1	1	0	0	1	0	1	0	1	1	1	0	1	0	1	1	0	0	1	1	1	1	1	1	0	1	0	0	1	1	1	0	0	0	1	0	1	0	0	0	1	0	1	0
scaffold_1198_607	43.8513	6	1	0	1	1	1	0	0	1	0	1	0	1	1	1	0	1	0	1	1	0	0	1	1	1	1	1	1	0	1	0	0	1	1	1	0	0	0	1	0	1	0	0	0	1	0	1	0
scaffold_28660_353	45.2721	6	1	0	1	1	1	0	0	1	0	1	0	1	1	1	0	1	1	1	1	0	0	1	1	1	1	1	1	0	1	0	0	1	1	1	0	0	0	1	0	1	0	0	0	1	0	1	0
scaffold_42396_679	45.2721	6	1	0	1	1	1	0	0	1	0	1	0	1	1	1	0	1	1	1	1	0	0	1	1	1	1	1	1	0	1	0	0	1	1	1	0	0	0	1	0	1	0	0	0	1	0	1	0
scaffold_19346_4612	45.2721	6	1	0	1	1	1	0	0	1	0	1	0	1	1	1	0	1	1	1	1	0	0	1	1	1	1	1	1	0	1	0	0	1	1	1	0	0	0	1	0	1	0	0	0	1	0	1	0
scaffold_1960_8739	49.2578	6	1	0	1	1	1	0	0	1	0	1	0	1	1	1	0	1	1	1	1	0	0	1	1	1	1	1	1	0	1	0	0	1	1	1	1	0	0	1	0	1	0	0	0	1	0	1	0
scaffold_34084_3432	49.2578	6	1	0	1	1	1	0	0	1	0	1	0	1	1	1	0	1	1	1	1	0	0	1	1	1	1	1	1	0	1	0	0	1	1	1	1	0	0	1	0	1	0	0	0	1	0	1	0
scaffold_1002_800	49.2578	6	1	0	1	1	1	0	0	1	0	1	0	1	1	1	0	1	1	1	1	0	0	1	1	1	1	1	1	0	1	0	0	1	1	1	1	0	0	1	0	1	0	0	0	1	0	1	0
scaffold_12979_3146	49.2578	6	1	0	1	1	1	0	0	1	0	1	0	1	1	1	0	1	1	1	1	0	0	1	1	1	1	1	1	0	1	0	0	1	1	1	1	0	0	1	0	1	0	0	0	1	0	1	0
scaffold_34084_3460	49.2578	6	1	0	1	1	1	0	0	1	0	1	0	1	1	1	0	1	1	1	1	0	0	1	1	1	1	1	1	0	1	0	0	1	1	1	1	0	0	1	0	1	0	0	0	1	0	1	0
scaffold_6162_7195	49.5402	6	1	0	1	1	1	0	0	1	0	1	0	1	1	1	0	1	1	1	1	0	0	1	1	1	1	1	1	0	1	0	0	1	1	1	1	0	0	1	0	1	0	0	0	1	0	1	0
scaffold_32357_1197	54.3812	6	1	0	1	1	1	0	0	1	0	1	0	1	1	1	0	1	1	0	1	0	1	1	1	1	1	1	1	0	1	0	0	0	1	1	1	0	0	1	0	1	0	0	0	1	0	1	0
scaffold_155313_304	54.3812	6	1	0	1	1	1	0	0	1	0	1	0	1	1	1	0	1	1	0	1	0	1	1	1	1	1	1	1	0	1	0	0	0	1	1	1	0	0	1	0	1	0	0	0	1	0	1	0
scaffold_32357_1199	54.3812	6	1	0	1	1	1	0	0	1	0	1	0	1	1	1	0	1	1	0	1	0	1	1	1	1	1	1	1	0	1	0	0	0	1	1	1	0	0	1	0	1	0	0	0	1	0	1	0
scaffold_54808_1901	54.9494	6	1	0	1	1	1	0	0	1	0	1	0	1	1	1	0	1	1	0	1	0	1	1	1	1	1	1	1	0	1	0	0	0	1	1	1	0	0	1	0	1	0	0	0	1	0	1	0
NA824	54.9494	6	1	0	1	1	1	0	0	1	0	1	0	1	1	1	0	1	1	0	1	0	1	1	1	1	1	1	1	0	1	0	0	0	1	1	1	0	0	1	0	1	0	0	0	1	0	1	0
scaffold_198008_143	54.9494	6	1	0	1	1	1	0	0	1	0	1	0	1	1	1	0	1	1	0	1	0	1	1	1	1	1	1	1	0	1	0	0	0	1	1	1	0	0	1	0	1	0	0	0	1	0	1	0
scaffold_54808_1823	55.2335	6	1	0	1	1	1	0	0	1	0	1	0	1	1	1	0	1	1	0	1	0	1	1	1	1	1	1	1	0	1	0	0	0	1	1	1	0	0	1	1	1	0	0	0	1	0	1	0
scaffold_25116_2736	55.2335	6	1	0	1	1	1	0	0	1	0	1	0	1	1	1	0	1	1	0	1	0	1	1	1	1	1	1	1	0	1	0	0	0	1	1	1	0	0	1	1	1	0	0	0	1	0	1	0
scaffold_50003_1379	55.2335	6	1	0	1	1	1	0	0	1	0	1	0	1	1	1	0	1	1	0	1	0	1	1	1	1	1	1	1	0	1	0	0	0	1	1	1	0	0	1	1	1	0	0	0	1	0	1	0
scaffold_50003_1381	55.2335	6	1	0	1	1	1	0	0	1	0	1	0	1	1	1	0	1	1	0	1	0	1	1	1	1	1	1	1	0	1	0	0	0	1	1	1	0	0	1	1	1	0	0	0	1	0	1	0
scaffold_67183_2619	55.2335	6	1	0	1	1	1	0	0	1	0	1	0	1	1	1	0	1	1	0	1	0	1	1	1	1	1	1	1	0	1	0	0	0	1	1	1	0	0	1	1	1	0	0	0	1	0	1	0
scaffold_12462_3597	55.5176	6	1	0	1	1	1	0	0	1	0	1	0	1	1	1	0	1	1	0	1	0	1	1	1	1	1	1	1	0	1	0	0	0	1	1	1	0	0	1	1	1	0	0	0	1	0	1	0
scaffold_24594_1765	55.5176	6	1	0	1	1	1	0	0	1	0	1	0	1	1	1	0	1	1	0	1	0	1	1	1	1	1	1	1	0	1	0	0	0	1	1	1	0	0	1	1	1	0	0	0	1	0	1	0
scaffold_7686_5923	55.5176	6	1	0	1	1	1	0	0	1	0	1	0	1	1	1	0	1	1	0	1	0	1	1	1	1	1	1	1	0	1	0	0	0	1	1	1	0	0	1	1	1	0	0	0	1	0	1	0
scaffold_37239_2606	57.7919	6	1	0	1	1	1	0	0	1	0	1	0	1	1	1	0	1	1	0	1	0	1	1	1	1	1	1	1	0	1	1	0	0	1	1	1	0	0	1	1	1	0	0	0	1	0	1	0
scaffold_37239_2645	57.7919	6	1	0	1	1	1	0	0	1	0	1	0	1	1	1	0	1	1	0	1	0	1	1	1	1	1	1	1	0	1	1	0	0	1	1	1	0	0	1	1	1	0	0	0	1	0	1	0
scf112c	57.7919	6	1	0	1	1	1	0	0	1	0	1	0	1	1	1	0	1	1	0	1	0	1	1	1	1	1	1	1	0	1	1	0	0	1	1	1	0	0	1	1	1	0	0	0	1	0	1	0
scaffold_3467_4488	57.7919	6	1	0	1	1	1	0	0	1	0	1	0	1	1	1	0	1	1	0	1	0	1	1	1	1	1	1	1	0	1	1	0	0	1	1	1	0	0	1	1	1	0	0	0	1	0	1	0
scaffold_66897_943	57.7919	6	1	0	1	1	1	0	0	1	0	1	0	1	1	1	0	1	1	0	1	0	1	1	1	1	1	1	1	0	1	1	0	0	1	1	1	0	0	1	1	1	0	0	0	1	0	1	0
scaffold_25394_4210	57.7919	6	1	0	1	1	1	0	0	1	0	1	0	1	1	1	0	1	1	0	1	0	1	1	1	1	1	1	1	0	1	1	0	0	1	1	1	0	0	1	1	1	0	0	0	1	0	1	0
scaffold_25727_2686	57.7919	6	1	0	1	1	1	0	0	1	0	1	0	1	1	1	0	1	1	0	1	0	1	1	1	1	1	1	1	0	1	1	0	0	1	1	1	0	0	1	1	1	0	0	0	1	0	1	0
scaffold_29958_2278	57.7919	6	1	0	1	1	1	0	0	1	0	1	0	1	1	1	0	1	1	0	1	0	1	1	1	1	1	1	1	0	1	1	0	0	1	1	1	0	0	1	1	1	0	0	0	1	0	1	0
scaffold_37239_2649	57.7919	6	1	0	1	1	1	0	0	1	0	1	0	1	1	1	0	1	1	0	1	0	1	1	1	1	1	1	1	0	1	1	0	0	1	1	1	0	0	1	1	1	0	0	0	1	0	1	0
scaffold_39893_1561	57.7919	6	1	0	1	1	1	0	0	1	0	1	0	1	1	1	0	1	1	0	1	0	1	1	1	1	1	1	1	0	1	1	0	0	1	1	1	0	0	1	1	1	0	0	0	1	0	1	0
scaffold_39893_1608	57.7919	6	1	0	1	1	1	0	0	1	0	1	0	1	1	1	0	1	1	0	1	0	1	1	1	1	1	1	1	0	1	1	0	0	1	1	1	0	0	1	1	1	0	0	0	1	0	1	0
scaffold_10539_5125	58.076	6	1	0	1	1	1	0	0	1	0	1	0	1	1	1	0	1	1	0	1	0	1	1	1	1	1	1	1	0	1	1	0	0	1	1	1	0	0	1	1	1	0	0	0	1	0	1	0
scaffold_91149_149	58.076	6	1	0	1	1	1	0	0	1	0	1	0	1	1	1	0	1	1	0	1	0	1	1	1	1	1	1	1	0	1	1	0	0	1	1	1	0	0	1	1	1	0	0	0	1	0	1	0
scaffold_32066_3739	58.3601	6	1	0	1	1	1	0	0	1	0	1	0	0	1	1	0	1	1	0	1	0	1	1	1	1	1	1	1	0	1	1	0	0	1	1	1	0	0	1	1	1	0	0	0	1	0	1	0
scaffold_6634_3292	58.3601	6	1	0	1	1	1	0	0	1	0	1	0	0	1	1	0	1	1	0	1	0	1	1	1	1	1	1	1	0	1	1	0	0	1	1	1	0	0	1	1	1	0	0	0	1	0	1	0
scaffold_11583_5524	58.3601	6	1	0	1	1	1	0	0	1	0	1	0	0	1	1	0	1	1	0	1	0	1	1	1	1	1	1	1	0	1	1	0	0	1	1	1	0	0	1	1	1	0	0	0	1	0	1	0
scaffold_118306_321	58.3601	6	1	0	1	1	1	0	0	1	0	1	0	0	1	1	0	1	1	0	1	0	1	1	1	1	1	1	1	0	1	1	0	0	1	1	1	0	0	1	1	1	0	0	0	1	0	1	0
scaffold_2341_8424	58.3601	6	1	0	1	1	1	0	0	1	0	1	0	0	1	1	0	1	1	0	1	0	1	1	1	1	1	1	1	0	1	1	0	0	1	1	1	0	0	1	1	1	0	0	0	1	0	1	0
scaffold_11766_2387	58.9283	6	1	0	1	1	1	0	0	1	0	1	0	0	1	1	0	1	1	0	1	0	1	1	1	1	1	1	1	0	1	1	0	0	1	1	1	0	0	1	1	1	0	0	0	1	0	1	0
scaffold_14_22768	58.9283	6	1	0	1	1	1	0	0	1	0	1	0	0	1	1	0	1	1	0	1	0	1	1	1	1	1	1	1	0	1	1	0	0	1	1	1	0	0	1	1	1	0	0	0	1	0	1	0
scaffold_32066_3783	58.9283	6	1	0	1	1	1	0	0	1	0	1	0	0	1	1	0	1	1	0	1	0	1	1	1	1	1	1	1	0	1	1	0	0	1	1	1	0	0	1	1	1	0	0	0	1	0	1	0
scaffold_33632_2421	58.9283	6	1	0	1	1	1	0	0	1	0	1	0	0	1	1	0	1	1	0	1	0	1	1	1	1	1	1	1	0	1	1	0	0	1	1	1	0	0	1	1	1	0	0	0	1	0	1	0
scaffold_75533_79	60.6326	6	1	0	1	1	1	0	0	1	0	1	0	0	1	1	0	1	1	0	1	0	1	1	1	1	1	1	1	0	1	1	0	0	1	1	1	0	0	1	1	1	0	0	0	1	0	1	0
scaffold_43354_1476	62.0534	6	1	0	1	1	1	1	0	1	0	1	0	0	1	1	0	1	1	0	1	0	0	1	1	1	1	1	1	0	1	1	0	0	1	1	1	0	0	1	1	1	0	0	0	1	0	1	0
scaffold_17555_4850	62.0534	6	1	0	1	1	1	1	0	1	0	1	0	0	1	1	0	1	1	0	1	0	0	1	1	1	1	1	1	0	1	1	0	0	1	1	1	0	0	1	1	1	0	0	0	1	0	1	0
scaffold_13686_6303	62.0534	6	1	0	1	1	1	1	0	1	0	1	0	0	1	1	0	1	1	0	1	0	0	1	1	1	1	1	1	0	1	1	0	0	1	1	1	0	0	1	1	1	0	0	0	1	0	1	0
scaffold_13686_6337	62.0534	6	1	0	1	1	1	1	0	1	0	1	0	0	1	1	0	1	1	0	1	0	0	1	1	1	1	1	1	0	1	1	0	0	1	1	1	0	0	1	1	1	0	0	0	1	0	1	0
scaffold_86629_1261	66.0391	6	1	0	1	1	1	1	0	1	0	1	0	0	1	1	0	1	1	0	1	0	0	1	1	1	1	1	1	0	1	1	0	0	1	1	1	0	0	1	1	1	0	0	0	1	0	1	0
scaffold_119692_597	66.0391	6	1	0	1	1	1	1	0	1	0	1	0	0	1	1	0	1	1	0	1	0	0	1	1	1	1	1	1	0	1	1	0	0	1	1	1	0	0	1	1	1	0	0	0	1	0	1	0
scaffold_29516_1231	66.0391	6	1	0	1	1	1	1	0	1	0	1	0	0	1	1	0	1	1	0	1	0	0	1	1	1	1	1	1	0	1	1	0	0	1	1	1	0	0	1	1	1	0	0	0	1	0	1	0
scaffold_11512_6263	68.3134	6	1	0	1	1	1	1	0	1	0	1	0	0	1	1	0	1	1	0	1	0	0	1	1	1	1	1	1	0	1	1	0	0	1	1	1	0	0	1	1	1	0	1	0	1	0	0	0
scaffold_17547_2560	68.3134	6	1	0	1	1	1	1	0	1	0	1	0	0	1	1	0	1	1	0	1	0	0	1	1	1	1	1	1	0	1	1	0	0	1	1	1	0	0	1	1	1	0	1	0	1	0	0	0
vm27120	68.3134	6	1	0	1	1	1	1	0	1	0	1	0	0	1	1	0	1	1	0	1	0	0	1	1	1	1	1	1	0	1	1	0	0	1	1	1	0	0	1	1	1	0	1	0	1	0	0	0
scaffold_11512_6264	68.3134	6	1	0	1	1	1	1	0	1	0	1	0	0	1	1	0	1	1	0	1	0	0	1	1	1	1	1	1	0	1	1	0	0	1	1	1	0	0	1	1	1	0	1	0	1	0	0	0
scaffold_11512_6287	68.3134	6	1	0	1	1	1	1	0	1	0	1	0	0	1	1	0	1	1	0	1	0	0	1	1	1	1	1	1	0	1	1	0	0	1	1	1	0	0	1	1	1	0	1	0	1	0	0	0
scaffold_5738_1571	69.1657	6	1	0	1	1	1	1	0	1	0	1	0	0	1	1	0	1	1	0	1	0	0	1	1	1	1	1	1	0	1	1	0	0	1	1	1	0	0	1	1	1	0	1	0	1	0	0	0
scaffold_5738_1508	69.1657	6	1	0	1	1	1	1	0	1	0	1	0	0	1	1	0	1	1	0	1	0	0	1	1	1	1	1	1	0	1	1	0	0	1	1	1	0	0	1	1	1	0	1	0	1	0	0	0
scaffold_3607_2516	72.0097	6	1	0	1	1	1	1	0	1	1	1	0	0	1	1	0	1	1	0	0	0	0	1	1	1	1	1	1	0	1	1	0	0	1	1	1	0	0	1	1	1	0	1	0	1	0	0	0
scaffold_177_5322	77.9549	6	1	0	1	1	1	1	0	1	1	1	0	0	1	1	0	1	1	0	0	0	0	1	1	1	1	1	1	0	1	1	0	0	1	1	1	1	0	1	1	1	0	1	1	1	0	0	0
scaffold_17534_576	77.9549	6	1	0	1	1	1	1	0	1	1	1	0	0	1	1	0	1	1	0	0	0	0	1	1	1	1	1	1	0	1	1	0	0	1	1	1	1	0	1	1	1	0	1	1	1	0	0	0
scaffold_177_5383	77.9549	6	1	0	1	1	1	1	0	1	1	1	0	0	1	1	0	1	1	0	0	0	0	1	1	1	1	1	1	0	1	1	0	0	1	1	1	1	0	1	1	1	0	1	1	1	0	0	0
scaffold_19717_3927	78.5716	6	1	0	1	1	1	1	0	1	1	1	0	0	1	1	0	1	1	0	0	0	0	1	1	1	1	1	1	0	1	1	0	0	1	1	1	1	0	1	1	1	0	1	1	1	0	0	0
scaffold_7347_562	78.5716	6	1	0	1	1	1	1	0	1	1	1	0	0	1	1	0	1	1	0	0	0	0	1	1	1	1	1	1	0	1	1	0	0	1	1	1	1	0	1	1	1	0	1	1	1	0	0	0
scaffold_16778_1802	78.5716	6	1	0	1	1	1	1	0	1	1	1	0	0	1	1	0	1	1	0	0	0	0	1	1	1	1	1	1	0	1	1	0	0	1	1	1	1	0	1	1	1	0	1	1	1	0	0	0
scaffold_127764_407	78.5716	6	1	0	1	1	1	1	0	1	1	1	0	0	1	1	0	1	1	0	0	0	0	1	1	1	1	1	1	0	1	1	0	0	1	1	1	1	0	1	1	1	0	1	1	1	0	0	0
scaffold_16778_1803	78.5716	6	1	0	1	1	1	1	0	1	1	1	0	0	1	1	0	1	1	0	0	0	0	1	1	1	1	1	1	0	1	1	0	0	1	1	1	1	0	1	1	1	0	1	1	1	0	0	0
scaffold_16778_1812	78.5716	6	1	0	1	1	1	1	0	1	1	1	0	0	1	1	0	1	1	0	0	0	0	1	1	1	1	1	1	0	1	1	0	0	1	1	1	1	0	1	1	1	0	1	1	1	0	0	0
scaffold_16778_1813	78.5716	6	1	0	1	1	1	1	0	1	1	1	0	0	1	1	0	1	1	0	0	0	0	1	1	1	1	1	1	0	1	1	0	0	1	1	1	1	0	1	1	1	0	1	1	1	0	0	0
scaffold_26588_2790	78.5716	6	1	0	1	1	1	1	0	1	1	1	0	0	1	1	0	1	1	0	0	0	0	1	1	1	1	1	1	0	1	1	0	0	1	1	1	1	0	1	1	1	0	1	1	1	0	0	0
scaffold_26588_4302	78.5716	6	1	0	1	1	1	1	0	1	1	1	0	0	1	1	0	1	1	0	0	0	0	1	1	1	1	1	1	0	1	1	0	0	1	1	1	1	0	1	1	1	0	1	1	1	0	0	0
scaffold_39287_1523	78.5716	6	1	0	1	1	1	1	0	1	1	1	0	0	1	1	0	1	1	0	0	0	0	1	1	1	1	1	1	0	1	1	0	0	1	1	1	1	0	1	1	1	0	1	1	1	0	0	0
scaffold_97576_996	79.7081	6	1	0	1	1	1	1	0	1	1	1	0	0	1	1	0	1	1	0	0	0	0	1	1	1	1	1	1	0	1	1	0	0	1	1	1	1	0	1	1	1	0	1	1	1	0	0	0
ct154615	81.4134	6	1	0	1	1	1	1	0	1	1	1	0	0	1	1	0	1	1	0	0	0	0	1	1	1	1	1	1	0	1	1	0	0	1	1	1	1	0	1	1	1	0	1	1	1	0	0	0
scaffold_86283_1221	81.4134	6	1	0	1	1	1	1	0	1	1	1	0	0	1	1	0	1	1	0	0	0	0	1	1	1	1	1	1	0	1	1	0	0	1	1	1	1	0	1	1	1	0	1	1	1	0	0	0
SCF133376	81.4134	6	1	0	1	1	1	1	0	1	1	1	0	0	1	1	0	1	1	0	0	0	0	1	1	1	1	1	1	0	1	1	0	0	1	1	1	1	0	1	1	1	0	1	1	1	0	0	0
scaffold_121627_583	81.4134	6	1	0	1	1	1	1	0	1	1	1	0	0	1	1	0	1	1	0	0	0	0	1	1	1	1	1	1	0	1	1	0	0	1	1	1	1	0	1	1	1	0	1	1	1	0	0	0
scaffold_86283_1261	81.4134	6	1	0	1	1	1	1	0	1	1	1	0	0	1	1	0	1	1	0	0	0	0	1	1	1	1	1	1	0	1	1	0	0	1	1	1	1	0	1	1	1	0	1	1	1	0	0	0
scaffold_36_10300	86.1463	6	1	0	1	1	1	1	0	1	1	1	0	0	1	1	0	1	1	0	0	0	0	1	1	0	1	1	1	0	1	1	0	0	1	1	1	1	0	1	1	1	0	1	1	1	0	0	0
scaffold_25552_4334	86.1463	6	1	0	1	1	1	1	0	1	1	1	0	0	1	1	0	1	1	0	0	0	0	1	1	0	1	1	1	0	1	1	0	0	1	1	1	1	0	1	1	1	0	1	1	1	0	0	0
scaffold_27433_613	86.1463	6	1	0	1	1	1	1	0	1	1	1	0	0	1	1	0	1	1	0	0	0	0	1	1	0	1	1	1	0	1	1	0	0	1	1	1	1	0	1	1	1	0	1	1	1	0	0	0
scaffold_27433_641	86.1463	6	1	0	1	1	1	1	0	1	1	1	0	0	1	1	0	1	1	0	0	0	0	1	1	0	1	1	1	0	1	1	0	0	1	1	1	1	0	1	1	1	0	1	1	1	0	0	0
scaffold_36_17287	86.1463	6	1	0	1	1	1	1	0	1	1	1	0	0	1	1	0	1	1	0	0	0	0	1	1	0	1	1	1	0	1	1	0	0	1	1	1	1	0	1	1	1	0	1	1	1	0	0	0
scaffold_36_17330	86.1463	6	1	0	1	1	1	1	0	1	1	1	0	0	1	1	0	1	1	0	0	0	0	1	1	0	1	1	1	0	1	1	0	0	1	1	1	1	0	1	1	1	0	1	1	1	0	0	0
scaffold_30160_1343	86.6561	6	1	0	1	1	1	1	0	1	1	1	0	0	1	1	0	1	1	0	0	0	0	1	1	0	1	1	1	0	1	1	0	0	1	1	1	1	0	1	1	1	0	1	1	1	0	0	0
scaffold_22544_4339	86.6561	6	1	0	1	1	1	1	0	1	1	1	0	0	1	1	0	1	1	0	0	0	0	1	1	0	1	1	1	0	1	1	0	0	1	1	1	1	0	1	1	1	0	1	1	1	0	0	0
scaffold_7268_8243	91.0166	6	1	0	1	1	1	1	0	1	1	1	1	0	0	1	0	1	1	0	0	0	0	1	1	0	1	1	1	0	1	1	0	0	1	1	1	1	0	1	1	1	0	1	1	1	0	0	0
scaffold_72061_795	91.0166	6	1	0	1	1	1	1	0	1	1	1	1	0	0	1	0	1	1	0	0	0	0	1	1	0	1	1	1	0	1	1	0	0	1	1	1	1	0	1	1	1	0	1	1	1	0	0	0
scaffold_7268_8248	91.0166	6	1	0	1	1	1	1	0	1	1	1	1	0	0	1	0	1	1	0	0	0	0	1	1	0	1	1	1	0	1	1	0	0	1	1	1	1	0	1	1	1	0	1	1	1	0	0	0
scaffold_39619_2611	93.8575	6	1	0	1	1	1	1	0	1	1	1	1	0	0	1	0	1	0	0	0	0	0	1	1	0	1	1	1	0	1	1	0	0	1	1	1	1	0	1	1	1	0	1	1	1	0	0	0
scaffold_134562_186	93.8575	6	1	0	1	1	1	1	0	1	1	1	1	0	0	1	0	1	0	0	0	0	0	1	1	0	1	1	1	0	1	1	0	0	1	1	1	1	0	1	1	1	0	1	1	1	0	0	0
scaffold_134562_227	93.8575	6	1	0	1	1	1	1	0	1	1	1	1	0	0	1	0	1	0	0	0	0	0	1	1	0	1	1	1	0	1	1	0	0	1	1	1	1	0	1	1	1	0	1	1	1	0	0	0
scaffold_17307_5204	93.8575	6	1	0	1	1	1	1	0	1	1	1	1	0	0	1	0	1	0	0	0	0	0	1	1	0	1	1	1	0	1	1	0	0	1	1	1	1	0	1	1	1	0	1	1	1	0	0	0
scaffold_5398_3808	96.4166	6	1	0	1	1	1	1	0	1	1	1	1	0	0	1	0	1	0	0	0	1	0	1	1	0	1	1	1	0	1	1	0	0	1	1	1	1	1	1	1	1	0	1	1	1	0	0	0
scaffold_5398_1017	96.4166	6	1	0	1	1	1	1	0	1	1	1	1	0	0	1	0	1	0	0	0	1	0	1	1	0	1	1	1	0	1	1	0	0	1	1	1	1	1	1	1	1	0	1	1	1	0	0	0
scaffold_40863_563	96.4166	6	1	0	1	1	1	1	0	1	1	1	1	0	0	1	0	1	0	0	0	1	0	1	1	0	1	1	1	0	1	1	0	0	1	1	1	1	1	1	1	1	0	1	1	1	0	0	0
scaffold_78684_446	96.4166	6	1	0	1	1	1	1	0	1	1	1	1	0	0	1	0	1	0	0	0	1	0	1	1	0	1	1	1	0	1	1	0	0	1	1	1	1	1	1	1	1	0	1	1	1	0	0	0
scaffold_5398_3833	96.4166	6	1	0	1	1	1	1	0	1	1	1	1	0	0	1	0	1	0	0	0	1	0	1	1	0	1	1	1	0	1	1	0	0	1	1	1	1	1	1	1	1	0	1	1	1	0	0	0
scaffold_78684_455	96.4166	6	1	0	1	1	1	1	0	1	1	1	1	0	0	1	0	1	0	0	0	1	0	1	1	0	1	1	1	0	1	1	0	0	1	1	1	1	1	1	1	1	0	1	1	1	0	0	0
scaffold_90270_1154	97.0315	6	1	0	1	1	1	1	0	1	1	1	1	0	0	1	0	1	0	0	0	1	0	1	1	0	1	1	1	0	1	1	0	0	1	1	1	1	1	1	1	1	0	1	1	1	0	0	0
scaffold_10468_838	97.0315	6	1	0	1	1	1	1	0	1	1	1	1	0	0	1	0	1	0	0	0	1	0	1	1	0	1	1	1	0	1	1	0	0	1	1	1	1	1	1	1	1	0	1	1	1	0	0	0
scaffold_30760_3145	97.0315	6	1	0	1	1	1	1	0	1	1	1	1	0	0	1	0	1	0	0	0	1	0	1	1	0	1	1	1	0	1	1	0	0	1	1	1	1	1	1	1	1	0	1	1	1	0	0	0
scaffold_12001_1491	99.3685	6	1	0	1	1	1	1	0	1	1	1	1	0	0	1	0	1	0	0	0	1	0	1	1	0	1	1	1	0	1	1	0	0	1	1	1	1	1	1	1	0	0	1	1	1	0	0	0
scaffold_12001_5164	99.3685	6	1	0	1	1	1	1	0	1	1	1	1	0	0	1	0	1	0	0	0	1	0	1	1	0	1	1	1	0	1	1	0	0	1	1	1	1	1	1	1	0	0	1	1	1	0	0	0
scaffold_114282_266	104.964	6	1	1	1	1	1	1	0	1	1	1	1	0	0	1	0	1	0	0	0	1	0	1	1	0	1	1	0	0	1	1	0	0	1	1	1	1	1	1	1	0	0	1	1	1	0	0	0
scaffold_12533_1954	109.479	6	1	1	1	1	1	1	0	1	1	1	0	0	0	1	0	1	0	0	0	1	1	1	1	0	1	1	0	0	1	1	0	1	1	1	1	1	1	1	0	0	0	1	1	1	0	0	0
scaffold_112062_336	109.479	6	1	1	1	1	1	1	0	1	1	1	0	0	0	1	0	1	0	0	0	1	1	1	1	0	1	1	0	0	1	1	0	1	1	1	1	1	1	1	0	0	0	1	1	1	0	0	0
scaffold_112062_365	109.479	6	1	1	1	1	1	1	0	1	1	1	0	0	0	1	0	1	0	0	0	1	1	1	1	0	1	1	0	0	1	1	0	1	1	1	1	1	1	1	0	0	0	1	1	1	0	0	0
scaffold_12533_1969	109.479	6	1	1	1	1	1	1	0	1	1	1	0	0	0	1	0	1	0	0	0	1	1	1	1	0	1	1	0	0	1	1	0	1	1	1	1	1	1	1	0	0	0	1	1	1	0	0	0
scaffold_18043_2351	109.479	6	1	1	1	1	1	1	0	1	1	1	0	0	0	1	0	1	0	0	0	1	1	1	1	0	1	1	0	0	1	1	0	1	1	1	1	1	1	1	0	0	0	1	1	1	0	0	0
scaffold_248_870	109.479	6	1	1	1	1	1	1	0	1	1	1	0	0	0	1	0	1	0	0	0	1	1	1	1	0	1	1	0	0	1	1	0	1	1	1	1	1	1	1	0	0	0	1	1	1	0	0	0
scaffold_1140_9115	110.65	6	1	1	1	1	1	1	0	1	1	1	0	0	0	1	0	1	0	0	0	1	1	1	1	0	1	1	0	0	1	1	0	1	1	1	1	1	1	1	0	0	0	1	1	1	0	0	0
scaffold_1523_3370	110.65	6	1	1	1	1	1	1	0	1	1	1	0	0	0	1	0	1	0	0	0	1	1	1	1	0	1	1	0	0	1	1	0	1	1	1	1	1	1	1	0	0	0	1	1	1	0	0	0
scaffold_5306_1503	110.65	6	1	1	1	1	1	1	0	1	1	1	0	0	0	1	0	1	0	0	0	1	1	1	1	0	1	1	0	0	1	1	0	1	1	1	1	1	1	1	0	0	0	1	1	1	0	0	0
scaffold_94712_593	110.65	6	1	1	1	1	1	1	0	1	1	1	0	0	0	1	0	1	0	0	0	1	1	1	1	0	1	1	0	0	1	1	0	1	1	1	1	1	1	1	0	0	0	1	1	1	0	0	0
scaffold_32710_1172	110.65	6	1	1	1	1	1	1	0	1	1	1	0	0	0	1	0	1	0	0	0	1	1	1	1	0	1	1	0	0	1	1	0	1	1	1	1	1	1	1	0	0	0	1	1	1	0	0	0
scaffold_127964_258	110.65	6	1	1	1	1	1	1	0	1	1	1	0	0	0	1	0	1	0	0	0	1	1	1	1	0	1	1	0	0	1	1	0	1	1	1	1	1	1	1	0	0	0	1	1	1	0	0	0
scaffold_23703_3585	110.65	6	1	1	1	1	1	1	0	1	1	1	0	0	0	1	0	1	0	0	0	1	1	1	1	0	1	1	0	0	1	1	0	1	1	1	1	1	1	1	0	0	0	1	1	1	0	0	0
scaffold_60556_116	110.65	6	1	1	1	1	1	1	0	1	1	1	0	0	0	1	0	1	0	0	0	1	1	1	1	0	1	1	0	0	1	1	0	1	1	1	1	1	1	1	0	0	0	1	1	1	0	0	0
scaffold_60556_75	110.65	6	1	1	1	1	1	1	0	1	1	1	0	0	0	1	0	1	0	0	0	1	1	1	1	0	1	1	0	0	1	1	0	1	1	1	1	1	1	1	0	0	0	1	1	1	0	0	0
scaffold_60556_82	110.65	6	1	1	1	1	1	1	0	1	1	1	0	0	0	1	0	1	0	0	0	1	1	1	1	0	1	1	0	0	1	1	0	1	1	1	1	1	1	1	0	0	0	1	1	1	0	0	0
scaffold_24277_3774	0	7	0	0	1	1	1	1	1	0	0	0	0	1	0	0	1	0	0	0	1	1	1	0	1	1	1	0	1	1	0	0	0	1	1	1	1	1	1	1	1	0	1	1	1	1	0	1	1
scaffold_21058_4587	0	7	0	0	1	1	1	1	1	0	0	0	0	1	0	0	1	0	0	0	1	1	1	0	1	1	1	0	1	1	0	0	0	1	1	1	1	1	1	1	1	0	1	1	1	1	0	1	1
scaffold_82631_546	0	7	0	0	1	1	1	1	1	0	0	0	0	1	0	0	1	0	0	0	1	1	1	0	1	1	1	0	1	1	0	0	0	1	1	1	1	1	1	1	1	0	1	1	1	1	0	1	1
scaffold_7278_8324	0	7	0	0	1	1	1	1	1	0	0	0	0	1	0	0	1	0	0	0	1	1	1	0	1	1	1	0	1	1	0	0	0	1	1	1	1	1	1	1	1	0	1	1	1	1	0	1	1
scaffold_1105_10647	0	7	0	0	1	1	1	1	1	0	0	0	0	1	0	0	1	0	0	0	1	1	1	0	1	1	1	0	1	1	0	0	0	1	1	1	1	1	1	1	1	0	1	1	1	1	0	1	1
ct139553	0	7	0	0	1	1	1	1	1	0	0	0	0	1	0	0	1	0	0	0	1	1	1	0	1	1	1	0	1	1	0	0	0	1	1	1	1	1	1	1	1	0	1	1	1	1	0	1	1
scaffold_13015_2407	0	7	0	0	1	1	1	1	1	0	0	0	0	1	0	0	1	0	0	0	1	1	1	0	1	1	1	0	1	1	0	0	0	1	1	1	1	1	1	1	1	0	1	1	1	1	0	1	1
scaffold_13015_2416	0	7	0	0	1	1	1	1	1	0	0	0	0	1	0	0	1	0	0	0	1	1	1	0	1	1	1	0	1	1	0	0	0	1	1	1	1	1	1	1	1	0	1	1	1	1	0	1	1
scaffold_54310_1233	0	7	0	0	1	1	1	1	1	0	0	0	0	1	0	0	1	0	0	0	1	1	1	0	1	1	1	0	1	1	0	0	0	1	1	1	1	1	1	1	1	0	1	1	1	1	0	1	1
scaffold_7278_8298	0	7	0	0	1	1	1	1	1	0	0	0	0	1	0	0	1	0	0	0	1	1	1	0	1	1	1	0	1	1	0	0	0	1	1	1	1	1	1	1	1	0	1	1	1	1	0	1	1
scaffold_152533_151	1.1617	7	0	0	1	1	1	1	1	0	0	0	0	1	0	0	1	0	0	1	1	1	1	0	1	1	1	0	1	1	0	0	0	1	1	1	1	1	1	1	1	0	1	1	1	1	0	1	1
scaffold_33596_1894	5.68147	7	0	0	0	1	1	1	1	0	1	0	0	1	0	0	1	0	0	1	1	1	1	0	1	1	1	0	1	0	0	0	0	1	1	1	1	1	1	1	1	0	1	1	1	1	0	1	1
scaffold_25332_4175	5.68147	7	0	0	0	1	1	1	1	0	1	0	0	1	0	0	1	0	0	1	1	1	1	0	1	1	1	0	1	0	0	0	0	1	1	1	1	1	1	1	1	0	1	1	1	1	0	1	1
scaffold_33596_1897	5.68147	7	0	0	0	1	1	1	1	0	1	0	0	1	0	0	1	0	0	1	1	1	1	0	1	1	1	0	1	0	0	0	0	1	1	1	1	1	1	1	1	0	1	1	1	1	0	1	1
scaffold_88315_403	11.0749	7	0	0	0	1	1	1	1	0	1	0	1	1	0	0	1	0	0	1	1	1	1	0	1	1	1	0	1	0	0	0	0	1	1	1	1	1	1	0	1	0	1	1	0	1	0	1	1
scaffold_10172_5201	11.0749	7	0	0	0	1	1	1	1	0	1	0	1	1	0	0	1	0	0	1	1	1	1	0	1	1	1	0	1	0	0	0	0	1	1	1	1	1	1	0	1	0	1	1	0	1	0	1	1
scaffold_30502_3970	11.0749	7	0	0	0	1	1	1	1	0	1	0	1	1	0	0	1	0	0	1	1	1	1	0	1	1	1	0	1	0	0	0	0	1	1	1	1	1	1	0	1	0	1	1	0	1	0	1	1
scaffold_48581_1824	11.0749	7	0	0	0	1	1	1	1	0	1	0	1	1	0	0	1	0	0	1	1	1	1	0	1	1	1	0	1	0	0	0	0	1	1	1	1	1	1	0	1	0	1	1	0	1	0	1	1
scaffold_25795_1067	11.6564	7	0	0	0	1	1	1	1	0	1	0	1	1	0	0	1	0	0	1	1	1	1	0	1	1	1	0	1	0	0	0	0	1	1	1	1	1	1	0	1	0	1	1	0	1	0	1	1
scaffold_14413_3221	11.6564	7	0	0	0	1	1	1	1	0	1	0	1	1	0	0	1	0	0	1	1	1	1	0	1	1	1	0	1	0	0	0	0	1	1	1	1	1	1	0	1	0	1	1	0	1	0	1	1
scaffold_19490_4575	11.6564	7	0	0	0	1	1	1	1	0	1	0	1	1	0	0	1	0	0	1	1	1	1	0	1	1	1	0	1	0	0	0	0	1	1	1	1	1	1	0	1	0	1	1	0	1	0	1	1
scaffold_100864_866	12.236	7	0	0	0	1	1	1	1	0	1	0	1	1	0	0	1	0	0	1	1	1	1	0	1	1	1	0	1	0	0	0	0	1	1	1	1	1	1	0	1	0	1	1	0	1	0	1	1
scaffold_100864_878	12.236	7	0	0	0	1	1	1	1	0	1	0	1	1	0	0	1	0	0	1	1	1	1	0	1	1	1	0	1	0	0	0	0	1	1	1	1	1	1	0	1	0	1	1	0	1	0	1	1
scaffold_100864_879	12.236	7	0	0	0	1	1	1	1	0	1	0	1	1	0	0	1	0	0	1	1	1	1	0	1	1	1	0	1	0	0	0	0	1	1	1	1	1	1	0	1	0	1	1	0	1	0	1	1
scaffold_100864_911	12.236	7	0	0	0	1	1	1	1	0	1	0	1	1	0	0	1	0	0	1	1	1	1	0	1	1	1	0	1	0	0	0	0	1	1	1	1	1	1	0	1	0	1	1	0	1	0	1	1
SCF7155	15.9135	7	0	0	0	1	1	1	1	0	1	0	1	1	0	0	1	1	0	1	1	1	1	0	1	1	0	0	1	0	0	0	0	1	1	1	1	1	1	0	1	0	1	1	0	1	0	1	1
scaffold_50033_1488	15.9135	7	0	0	0	1	1	1	1	0	1	0	1	1	0	0	1	1	0	1	1	1	1	0	1	1	0	0	1	0	0	0	0	1	1	1	1	1	1	0	1	0	1	1	0	1	0	1	1
SCF36745	15.9135	7	0	0	0	1	1	1	1	0	1	0	1	1	0	0	1	1	0	1	1	1	1	0	1	1	0	0	1	0	0	0	0	1	1	1	1	1	1	0	1	0	1	1	0	1	0	1	1
scaffold_5254_709	18.5753	7	0	0	0	1	1	1	1	0	0	0	1	1	0	0	1	1	0	1	1	1	1	0	1	1	0	0	1	0	0	0	0	1	1	1	1	1	1	0	1	0	1	1	0	1	0	1	1
scaffold_47582_452	18.7566	7	0	0	0	1	1	1	1	0	0	0	1	1	0	0	1	1	0	1	1	1	1	0	1	1	0	0	1	0	0	0	0	1	1	1	1	1	1	0	1	0	1	1	0	1	0	1	1
scaffold_8356_2918	23.5071	7	0	0	0	1	1	1	1	0	0	0	1	0	0	0	1	1	0	1	1	1	1	0	1	0	0	0	1	0	0	1	0	1	1	1	1	1	1	0	1	0	1	1	0	1	0	1	1
scaffold_16570_4386	23.5071	7	0	0	0	1	1	1	1	0	0	0	1	0	0	0	1	1	0	1	1	1	1	0	1	0	0	0	1	0	0	1	0	1	1	1	1	1	1	0	1	0	1	1	0	1	0	1	1
scaffold_8238_5568	23.5071	7	0	0	0	1	1	1	1	0	0	0	1	0	0	0	1	1	0	1	1	1	1	0	1	0	0	0	1	0	0	1	0	1	1	1	1	1	1	0	1	0	1	1	0	1	0	1	1
scaffold_2995_9843	27.4823	7	0	0	0	1	1	1	1	0	0	0	1	0	0	1	1	1	1	1	1	1	1	0	1	0	0	0	1	0	0	1	0	1	1	1	1	1	1	0	1	0	1	1	0	1	0	1	1
scaffold_2683_5245	27.4823	7	0	0	0	1	1	1	1	0	0	0	1	0	0	1	1	1	1	1	1	1	1	0	1	0	0	0	1	0	0	1	0	1	1	1	1	1	1	0	1	0	1	1	0	1	0	1	1
scaffold_20095_616	27.4823	7	0	0	0	1	1	1	1	0	0	0	1	0	0	1	1	1	1	1	1	1	1	0	1	0	0	0	1	0	0	1	0	1	1	1	1	1	1	0	1	0	1	1	0	1	0	1	1
scaffold_24705_1888	27.4823	7	0	0	0	1	1	1	1	0	0	0	1	0	0	1	1	1	1	1	1	1	1	0	1	0	0	0	1	0	0	1	0	1	1	1	1	1	1	0	1	0	1	1	0	1	0	1	1
scaffold_3418_9138	27.4823	7	0	0	0	1	1	1	1	0	0	0	1	0	0	1	1	1	1	1	1	1	1	0	1	0	0	0	1	0	0	1	0	1	1	1	1	1	1	0	1	0	1	1	0	1	0	1	1
scf31h	27.4823	7	0	0	0	1	1	1	1	0	0	0	1	0	0	1	1	1	1	1	1	1	1	0	1	0	0	0	1	0	0	1	0	1	1	1	1	1	1	0	1	0	1	1	0	1	0	1	1
scaffold_4189_6575	30.0414	7	0	0	0	1	1	1	1	0	0	0	1	0	0	1	1	1	1	1	0	1	1	0	1	0	0	0	1	0	0	1	0	1	1	1	0	1	1	0	1	0	1	1	0	1	0	1	1
scaffold_76080_956	32.6003	7	0	0	0	1	1	1	1	0	0	0	1	0	0	1	1	1	1	1	0	1	0	0	1	0	0	0	1	0	0	1	0	1	1	1	0	1	1	0	1	0	1	1	0	1	0	1	0
scaffold_35800_2348	32.6003	7	0	0	0	1	1	1	1	0	0	0	1	0	0	1	1	1	1	1	0	1	0	0	1	0	0	0	1	0	0	1	0	1	1	1	0	1	1	0	1	0	1	1	0	1	0	1	0
scaffold_35800_2391	32.6003	7	0	0	0	1	1	1	1	0	0	0	1	0	0	1	1	1	1	1	0	1	0	0	1	0	0	0	1	0	0	1	0	1	1	1	0	1	1	0	1	0	1	1	0	1	0	1	0
scaffold_35800_2379	32.6003	7	0	0	0	1	1	1	1	0	0	0	1	0	0	1	1	1	1	1	0	1	0	0	1	0	0	0	1	0	0	1	0	1	1	1	0	1	1	0	1	0	1	1	0	1	0	1	0
scaffold_53332_313	36.3002	7	0	0	0	1	1	1	1	0	0	0	1	0	0	1	1	1	1	1	0	0	0	0	1	0	0	0	1	0	0	1	0	1	1	1	0	1	1	0	1	0	1	1	0	1	0	1	0
scaffold_9777_696	36.3002	7	0	0	0	1	1	1	1	0	0	0	1	0	0	1	1	1	1	1	0	0	0	0	1	0	0	0	1	0	0	1	0	1	1	1	0	1	1	0	1	0	1	1	0	1	0	1	0
scaffold_109158_300	36.3002	7	0	0	0	1	1	1	1	0	0	0	1	0	0	1	1	1	1	1	0	0	0	0	1	0	0	0	1	0	0	1	0	1	1	1	0	1	1	0	1	0	1	1	0	1	0	1	0
scaffold_198_16611	36.3002	7	0	0	0	1	1	1	1	0	0	0	1	0	0	1	1	1	1	1	0	0	0	0	1	0	0	0	1	0	0	1	0	1	1	1	0	1	1	0	1	0	1	1	0	1	0	1	0
scaffold_8913_2006	44.8763	7	0	0	0	1	1	0	1	0	0	0	1	0	0	1	1	1	1	1	1	0	0	0	0	0	0	0	1	0	0	1	0	1	1	1	0	0	1	0	1	1	1	1	0	1	0	1	0
scaffold_2009_9555	44.8763	7	0	0	0	1	1	0	1	0	0	0	1	0	0	1	1	1	1	1	1	0	0	0	0	0	0	0	1	0	0	1	0	1	1	1	0	0	1	0	1	1	1	1	0	1	0	1	0
scaffold_2009_9576	44.8763	7	0	0	0	1	1	0	1	0	0	0	1	0	0	1	1	1	1	1	1	0	0	0	0	0	0	0	1	0	0	1	0	1	1	1	0	0	1	0	1	1	1	1	0	1	0	1	0
scaffold_20458_1655	44.8763	7	0	0	0	1	1	0	1	0	0	0	1	0	0	1	1	1	1	1	1	0	0	0	0	0	0	0	1	0	0	1	0	1	1	1	0	0	1	0	1	1	1	1	0	1	0	1	0
scaffold_24904_3874	45.7391	7	0	0	0	1	1	0	1	0	0	0	1	0	1	1	1	1	1	1	1	0	0	0	0	0	0	0	1	0	0	1	0	1	1	1	0	0	1	0	1	1	1	1	0	1	0	1	0
scaffold_25559_3431	45.7391	7	0	0	0	1	1	0	1	0	0	0	1	0	1	1	1	1	1	1	1	0	0	0	0	0	0	0	1	0	0	1	0	1	1	1	0	0	1	0	1	1	1	1	0	1	0	1	0
scaffold_3253_2909	45.7391	7	0	0	0	1	1	0	1	0	0	0	1	0	1	1	1	1	1	1	1	0	0	0	0	0	0	0	1	0	0	1	0	1	1	1	0	0	1	0	1	1	1	1	0	1	0	1	0
scaffold_2519_122	45.7391	7	0	0	0	1	1	0	1	0	0	0	1	0	1	1	1	1	1	1	1	0	0	0	0	0	0	0	1	0	0	1	0	1	1	1	0	0	1	0	1	1	1	1	0	1	0	1	0
scaffold_7675_2964	45.7391	7	0	0	0	1	1	0	1	0	0	0	1	0	1	1	1	1	1	1	1	0	0	0	0	0	0	0	1	0	0	1	0	1	1	1	0	0	1	0	1	1	1	1	0	1	0	1	0
scaffold_7675_3013	45.7391	7	0	0	0	1	1	0	1	0	0	0	1	0	1	1	1	1	1	1	1	0	0	0	0	0	0	0	1	0	0	1	0	1	1	1	0	0	1	0	1	1	1	1	0	1	0	1	0
scaffold_7675_3070	45.7391	7	0	0	0	1	1	0	1	0	0	0	1	0	1	1	1	1	1	1	1	0	0	0	0	0	0	0	1	0	0	1	0	1	1	1	0	0	1	0	1	1	1	1	0	1	0	1	0
scaffold_7675_3073	45.7391	7	0	0	0	1	1	0	1	0	0	0	1	0	1	1	1	1	1	1	1	0	0	0	0	0	0	0	1	0	0	1	0	1	1	1	0	0	1	0	1	1	1	1	0	1	0	1	0
scaffold_82126_543	48.8582	7	0	0	0	1	1	0	1	1	0	0	1	0	1	1	1	1	1	1	1	0	0	0	0	0	0	0	1	0	0	1	0	1	1	1	0	0	1	0	1	1	1	1	0	1	0	1	0
scaffold_46201_1192	48.8582	7	0	0	0	1	1	0	1	1	0	0	1	0	1	1	1	1	1	1	1	0	0	0	0	0	0	0	1	0	0	1	0	1	1	1	0	0	1	0	1	1	1	1	0	1	0	1	0
scaffold_11351_6036	51.7022	7	0	0	0	1	1	0	1	1	0	0	1	0	1	1	1	1	1	1	1	0	0	0	0	0	0	0	1	0	0	1	0	1	0	1	0	0	1	0	1	1	1	1	0	1	0	1	0
scaffold_16392_3223	51.7022	7	0	0	0	1	1	0	1	1	0	0	1	0	1	1	1	1	1	1	1	0	0	0	0	0	0	0	1	0	0	1	0	1	0	1	0	0	1	0	1	1	1	1	0	1	0	1	0
scaffold_4648_8361	53.6919	7	0	0	0	1	1	0	1	1	0	0	1	0	1	1	1	1	1	0	1	0	0	0	0	0	0	0	1	0	1	1	0	1	0	1	0	0	1	0	1	1	1	1	0	1	0	1	0
scaffold_4648_8406	53.6919	7	0	0	0	1	1	0	1	1	0	0	1	0	1	1	1	1	1	0	1	0	0	0	0	0	0	0	1	0	1	1	0	1	0	1	0	0	1	0	1	1	1	1	0	1	0	1	0
scaffold_4648_8313	53.6919	7	0	0	0	1	1	0	1	1	0	0	1	0	1	1	1	1	1	0	1	0	0	0	0	0	0	0	1	0	1	1	0	1	0	1	0	0	1	0	1	1	1	1	0	1	0	1	0
scaffold_131419_362	53.6919	7	0	0	0	1	1	0	1	1	0	0	1	0	1	1	1	1	1	0	1	0	0	0	0	0	0	0	1	0	1	1	0	1	0	1	0	0	1	0	1	1	1	1	0	1	0	1	0
scaffold_11351_6019	53.6919	7	0	0	0	1	1	0	1	1	0	0	1	0	1	1	1	1	1	0	1	0	0	0	0	0	0	0	1	0	1	1	0	1	0	1	0	0	1	0	1	1	1	1	0	1	0	1	0
scaffold_131419_364	53.6919	7	0	0	0	1	1	0	1	1	0	0	1	0	1	1	1	1	1	0	1	0	0	0	0	0	0	0	1	0	1	1	0	1	0	1	0	0	1	0	1	1	1	1	0	1	0	1	0
scaffold_16361_5809	53.6919	7	0	0	0	1	1	0	1	1	0	0	1	0	1	1	1	1	1	0	1	0	0	0	0	0	0	0	1	0	1	1	0	1	0	1	0	0	1	0	1	1	1	1	0	1	0	1	0
scaffold_4648_8345	53.6919	7	0	0	0	1	1	0	1	1	0	0	1	0	1	1	1	1	1	0	1	0	0	0	0	0	0	0	1	0	1	1	0	1	0	1	0	0	1	0	1	1	1	1	0	1	0	1	0
scaffold_4648_8356	53.6919	7	0	0	0	1	1	0	1	1	0	0	1	0	1	1	1	1	1	0	1	0	0	0	0	0	0	0	1	0	1	1	0	1	0	1	0	0	1	0	1	1	1	1	0	1	0	1	0
scaffold_4648_8426	53.6919	7	0	0	0	1	1	0	1	1	0	0	1	0	1	1	1	1	1	0	1	0	0	0	0	0	0	0	1	0	1	1	0	1	0	1	0	0	1	0	1	1	1	1	0	1	0	1	0
SCF13006	53.6919	7	0	0	0	1	1	0	1	1	0	0	1	0	1	1	1	1	1	0	1	0	0	0	0	0	0	0	1	0	1	1	0	1	0	1	0	0	1	0	1	1	1	1	0	1	0	1	0
scaffold_44609_43	54.8871	7	0	0	0	1	1	0	1	1	0	0	1	0	1	1	1	1	1	0	1	0	0	0	0	0	0	0	1	0	1	1	0	1	0	1	0	0	1	0	1	1	1	1	0	1	0	1	0
scaffold_32522_1336	54.8871	7	0	0	0	1	1	0	1	1	0	0	1	0	1	1	1	1	1	0	1	0	0	0	0	0	0	0	1	0	1	1	0	1	0	1	0	0	1	0	1	1	1	1	0	1	0	1	0
scaffold_10047_1784	54.8871	7	0	0	0	1	1	0	1	1	0	0	1	0	1	1	1	1	1	0	1	0	0	0	0	0	0	0	1	0	1	1	0	1	0	1	0	0	1	0	1	1	1	1	0	1	0	1	0
scaffold_44609_99	54.8871	7	0	0	0	1	1	0	1	1	0	0	1	0	1	1	1	1	1	0	1	0	0	0	0	0	0	0	1	0	1	1	0	1	0	1	0	0	1	0	1	1	1	1	0	1	0	1	0
scaffold_68_2957	55.7218	7	0	0	0	1	1	0	1	1	0	0	1	0	1	1	1	1	1	0	1	0	0	0	0	0	0	0	1	0	1	1	0	1	0	1	0	0	1	0	1	1	1	1	0	1	0	1	0
scaffold_22861_4063	55.7218	7	0	0	0	1	1	0	1	1	0	0	1	0	1	1	1	1	1	0	1	0	0	0	0	0	0	0	1	0	1	1	0	1	0	1	0	0	1	0	1	1	1	1	0	1	0	1	0
scaffold_91197_911	55.7218	7	0	0	0	1	1	0	1	1	0	0	1	0	1	1	1	1	1	0	1	0	0	0	0	0	0	0	1	0	1	1	0	1	0	1	0	0	1	0	1	1	1	1	0	1	0	1	0
SCF208883	57.6683	7	0	0	0	1	1	0	1	1	0	0	1	0	1	1	1	1	1	0	1	0	0	0	0	0	0	0	1	0	1	1	0	1	0	1	0	0	1	0	1	1	1	1	0	1	0	1	0
scaffold_1355_13246	57.6683	7	0	0	0	1	1	0	1	1	0	0	1	0	1	1	1	1	1	0	1	0	0	0	0	0	0	0	1	0	1	1	0	1	0	1	0	0	1	0	1	1	1	1	0	1	0	1	0
scaffold_56352_160	57.6683	7	0	0	0	1	1	0	1	1	0	0	1	0	1	1	1	1	1	0	1	0	0	0	0	0	0	0	1	0	1	1	0	1	0	1	0	0	1	0	1	1	1	1	0	1	0	1	0
scaffold_12725_3984	57.6683	7	0	0	0	1	1	0	1	1	0	0	1	0	1	1	1	1	1	0	1	0	0	0	0	0	0	0	1	0	1	1	0	1	0	1	0	0	1	0	1	1	1	1	0	1	0	1	0
scaffold_155987_148	57.6683	7	0	0	0	1	1	0	1	1	0	0	1	0	1	1	1	1	1	0	1	0	0	0	0	0	0	0	1	0	1	1	0	1	0	1	0	0	1	0	1	1	1	1	0	1	0	1	0
scaffold_66547_719	57.6683	7	0	0	0	1	1	0	1	1	0	0	1	0	1	1	1	1	1	0	1	0	0	0	0	0	0	0	1	0	1	1	0	1	0	1	0	0	1	0	1	1	1	1	0	1	0	1	0
scaffold_11311_2457	58.2365	7	0	0	0	1	1	0	1	1	0	0	1	0	1	1	1	1	1	0	1	0	0	0	0	0	0	0	1	0	1	1	0	1	0	1	0	0	1	0	1	1	1	1	0	1	0	1	0
scaffold_11311_2406	58.2365	7	0	0	0	1	1	0	1	1	0	0	1	0	1	1	1	1	1	0	1	0	0	0	0	0	0	0	1	0	1	1	0	1	0	1	0	0	1	0	1	1	1	1	0	1	0	1	0
scaffold_42852_711	58.2365	7	0	0	0	1	1	0	1	1	0	0	1	0	1	1	1	1	1	0	1	0	0	0	0	0	0	0	1	0	1	1	0	1	0	1	0	0	1	0	1	1	1	1	0	1	0	1	0
scaffold_42852_701	58.2365	7	0	0	0	1	1	0	1	1	0	0	1	0	1	1	1	1	1	0	1	0	0	0	0	0	0	0	1	0	1	1	0	1	0	1	0	0	1	0	1	1	1	1	0	1	0	1	0
scaffold_15867_4759	60.5108	7	0	0	0	1	1	0	1	1	0	0	1	0	1	1	1	1	1	0	1	0	0	1	0	0	0	0	1	0	1	1	0	1	1	0	0	0	1	0	1	1	1	1	0	1	0	1	0
scaffold_6190_1197	60.5108	7	0	0	0	1	1	0	1	1	0	0	1	0	1	1	1	1	1	0	1	0	0	1	0	0	0	0	1	0	1	1	0	1	1	0	0	0	1	0	1	1	1	1	0	1	0	1	0
scaffold_5330_5453	60.5108	7	0	0	0	1	1	0	1	1	0	0	1	0	1	1	1	1	1	0	1	0	0	1	0	0	0	0	1	0	1	1	0	1	1	0	0	0	1	0	1	1	1	1	0	1	0	1	0
scaffold_111379_351	60.5108	7	0	0	0	1	1	0	1	1	0	0	1	0	1	1	1	1	1	0	1	0	0	1	0	0	0	0	1	0	1	1	0	1	1	0	0	0	1	0	1	1	1	1	0	1	0	1	0
scaffold_19008_2937	60.5108	7	0	0	0	1	1	0	1	1	0	0	1	0	1	1	1	1	1	0	1	0	0	1	0	0	0	0	1	0	1	1	0	1	1	0	0	0	1	0	1	1	1	1	0	1	0	1	0
scaffold_26718_3282	60.5108	7	0	0	0	1	1	0	1	1	0	0	1	0	1	1	1	1	1	0	1	0	0	1	0	0	0	0	1	0	1	1	0	1	1	0	0	0	1	0	1	1	1	1	0	1	0	1	0
scaffold_27119_4101	60.5108	7	0	0	0	1	1	0	1	1	0	0	1	0	1	1	1	1	1	0	1	0	0	1	0	0	0	0	1	0	1	1	0	1	1	0	0	0	1	0	1	1	1	1	0	1	0	1	0
scaffold_27119_4200	60.5108	7	0	0	0	1	1	0	1	1	0	0	1	0	1	1	1	1	1	0	1	0	0	1	0	0	0	0	1	0	1	1	0	1	1	0	0	0	1	0	1	1	1	1	0	1	0	1	0
scaffold_48567_1355	60.5108	7	0	0	0	1	1	0	1	1	0	0	1	0	1	1	1	1	1	0	1	0	0	1	0	0	0	0	1	0	1	1	0	1	1	0	0	0	1	0	1	1	1	1	0	1	0	1	0
scaffold_15867_4961	61.079	7	0	0	0	1	1	0	1	1	0	0	1	0	1	1	1	1	1	0	1	0	0	1	0	0	0	0	1	0	1	1	0	1	1	0	0	0	1	0	1	1	1	1	0	1	0	1	0
scaffold_30770_2900	61.3631	7	0	0	0	1	1	0	1	1	0	0	1	0	1	1	1	1	1	0	1	0	0	1	0	0	0	0	1	0	1	1	0	1	1	0	0	0	1	0	1	1	1	1	0	1	0	1	0
scaffold_30770_2866	61.3631	7	0	0	0	1	1	0	1	1	0	0	1	0	1	1	1	1	1	0	1	0	0	1	0	0	0	0	1	0	1	1	0	1	1	0	0	0	1	0	1	1	1	1	0	1	0	1	0
scaffold_10084_1724	61.3631	7	0	0	0	1	1	0	1	1	0	0	1	0	1	1	1	1	1	0	1	0	0	1	0	0	0	0	1	0	1	1	0	1	1	0	0	0	1	0	1	1	1	1	0	1	0	1	0
scaffold_79768_1133	70.2628	7	0	0	1	1	1	0	1	1	0	0	1	0	1	1	1	1	1	0	1	0	0	1	0	0	0	0	1	0	1	1	0	1	1	0	0	0	1	0	1	1	1	1	0	1	1	1	0
scaffold_79768_1115	70.2628	7	0	0	1	1	1	0	1	1	0	0	1	0	1	1	1	1	1	0	1	0	0	1	0	0	0	0	1	0	1	1	0	1	1	0	0	0	1	0	1	1	1	1	0	1	1	1	0
scaffold_37581_2438	70.2628	7	0	0	1	1	1	0	1	1	0	0	1	0	1	1	1	1	1	0	1	0	0	1	0	0	0	0	1	0	1	1	0	1	1	0	0	0	1	0	1	1	1	1	0	1	1	1	0
scaffold_37581_2439	70.2628	7	0	0	1	1	1	0	1	1	0	0	1	0	1	1	1	1	1	0	1	0	0	1	0	0	0	0	1	0	1	1	0	1	1	0	0	0	1	0	1	1	1	1	0	1	1	1	0
scaffold_79768_1121	70.2628	7	0	0	1	1	1	0	1	1	0	0	1	0	1	1	1	1	1	0	1	0	0	1	0	0	0	0	1	0	1	1	0	1	1	0	0	0	1	0	1	1	1	1	0	1	1	1	0
scaffold_79768_1145	70.2628	7	0	0	1	1	1	0	1	1	0	0	1	0	1	1	1	1	1	0	1	0	0	1	0	0	0	0	1	0	1	1	0	1	1	0	0	0	1	0	1	1	1	1	0	1	1	1	0
scaffold_33718_1412	70.831	7	0	0	1	1	1	0	1	1	0	0	1	0	1	1	1	1	1	0	1	0	0	1	0	0	0	0	1	0	1	1	0	1	1	0	0	0	1	0	1	1	1	1	0	1	1	1	0
scaffold_118707_673	70.831	7	0	0	1	1	1	0	1	1	0	0	1	0	1	1	1	1	1	0	1	0	0	1	0	0	0	0	1	0	1	1	0	1	1	0	0	0	1	0	1	1	1	1	0	1	1	1	0
scaffold_18438_2970	70.831	7	0	0	1	1	1	0	1	1	0	0	1	0	1	1	1	1	1	0	1	0	0	1	0	0	0	0	1	0	1	1	0	1	1	0	0	0	1	0	1	1	1	1	0	1	1	1	0
scaffold_18438_3000	70.831	7	0	0	1	1	1	0	1	1	0	0	1	0	1	1	1	1	1	0	1	0	0	1	0	0	0	0	1	0	1	1	0	1	1	0	0	0	1	0	1	1	1	1	0	1	1	1	0
scaffold_7973_6358	70.831	7	0	0	1	1	1	0	1	1	0	0	1	0	1	1	1	1	1	0	1	0	0	1	0	0	0	0	1	0	1	1	0	1	1	0	0	0	1	0	1	1	1	1	0	1	1	1	0
scaffold_49549_2235	75.9625	7	0	0	1	1	1	0	1	1	0	0	1	0	1	1	1	1	1	0	1	0	0	1	0	0	0	0	1	0	1	1	0	1	1	0	0	0	1	0	0	1	1	1	0	1	1	0	0
scaffold_9069_4185	75.9625	7	0	0	1	1	1	0	1	1	0	0	1	0	1	1	1	1	1	0	1	0	0	1	0	0	0	0	1	0	1	1	0	1	1	0	0	0	1	0	0	1	1	1	0	1	1	0	0
scaffold_63922_420	78.2368	7	0	0	1	1	1	0	1	1	0	0	1	1	1	1	1	1	1	0	1	0	0	1	0	0	0	0	1	0	1	1	0	1	1	0	0	0	1	0	0	1	1	1	0	1	1	0	0
scaffold_93028_376	78.2368	7	0	0	1	1	1	0	1	1	0	0	1	1	1	1	1	1	1	0	1	0	0	1	0	0	0	0	1	0	1	1	0	1	1	0	0	0	1	0	0	1	1	1	0	1	1	0	0
scaffold_4793_7629	78.2368	7	0	0	1	1	1	0	1	1	0	0	1	1	1	1	1	1	1	0	1	0	0	1	0	0	0	0	1	0	1	1	0	1	1	0	0	0	1	0	0	1	1	1	0	1	1	0	0
scaffold_26825_3430	83.0752	7	0	0	1	0	1	0	1	1	0	0	1	1	1	1	1	1	1	0	1	0	0	1	1	0	0	0	1	0	1	1	0	1	1	0	0	0	1	0	0	1	1	1	0	1	1	0	0
scaffold_41591_1382	85.9192	7	0	0	1	0	1	0	1	1	0	0	1	1	1	1	0	1	1	0	1	0	0	1	1	1	0	0	1	0	1	1	0	1	1	0	0	0	1	0	0	1	1	1	0	1	1	0	0
scaffold_41591_1492	85.9192	7	0	0	1	0	1	0	1	1	0	0	1	1	1	1	0	1	1	0	1	0	0	1	1	1	0	0	1	0	1	1	0	1	1	0	0	0	1	0	0	1	1	1	0	1	1	0	0
scaffold_41591_1516	85.9192	7	0	0	1	0	1	0	1	1	0	0	1	1	1	1	0	1	1	0	1	0	0	1	1	1	0	0	1	0	1	1	0	1	1	0	0	0	1	0	0	1	1	1	0	1	1	0	0
scaffold_1854_1997	87.9088	7	0	1	1	0	1	0	1	1	0	0	1	1	1	1	0	1	1	0	1	0	0	1	1	1	1	0	1	0	1	1	0	1	1	0	0	0	1	0	0	1	1	1	0	1	1	0	0
scaffold_39747_1377	89.8985	7	0	1	1	0	1	1	1	1	0	0	1	1	1	1	0	1	1	1	1	0	0	1	1	1	1	0	1	0	1	1	0	1	1	0	0	0	1	0	0	1	1	1	0	1	1	0	0
scaffold_14559_1277	91.0351	7	0	1	1	0	1	1	1	1	0	0	1	1	1	1	0	1	1	1	1	0	0	1	1	1	1	0	1	0	1	1	0	1	1	0	0	0	1	0	0	1	1	1	0	1	1	0	0
scaffold_17155_2166	91.0351	7	0	1	1	0	1	1	1	1	0	0	1	1	1	1	0	1	1	1	1	0	0	1	1	1	1	0	1	0	1	1	0	1	1	0	0	0	1	0	0	1	1	1	0	1	1	0	0
SCF167793	91.0351	7	0	1	1	0	1	1	1	1	0	0	1	1	1	1	0	1	1	1	1	0	0	1	1	1	1	0	1	0	1	1	0	1	1	0	0	0	1	0	0	1	1	1	0	1	1	0	0
SCF915	91.0351	7	0	1	1	0	1	1	1	1	0	0	1	1	1	1	0	1	1	1	1	0	0	1	1	1	1	0	1	0	1	1	0	1	1	0	0	0	1	0	0	1	1	1	0	1	1	0	0
scaffold_58406_183	96.1545	7	0	1	1	0	0	1	1	1	0	0	1	1	1	1	0	0	1	1	1	1	0	1	1	0	1	0	1	0	1	1	0	1	1	0	0	0	1	0	0	1	1	1	0	1	1	0	1
scaffold_6387_1919	98.9984	7	0	1	1	0	0	1	1	1	0	0	1	1	0	1	0	0	1	1	1	1	0	1	1	0	1	0	1	0	1	0	0	1	1	0	0	0	1	0	0	1	1	1	0	1	1	0	1
SCF46824	100.704	7	0	1	1	0	0	1	1	1	0	0	1	1	0	1	0	0	1	1	1	1	0	1	1	0	1	0	0	0	1	0	0	1	1	0	0	0	1	0	0	1	1	1	0	1	1	0	1
scaffold_94520_688	105.231	7	0	1	1	0	0	1	1	1	0	0	1	1	0	1	0	0	1	1	1	1	0	1	1	0	1	0	0	1	1	0	0	1	1	0	0	0	1	0	0	1	1	1	0	1	1	0	1
scaffold_94520_694	105.231	7	0	1	1	0	0	1	1	1	0	0	1	1	0	1	0	0	1	1	1	1	0	1	1	0	1	0	0	1	1	0	0	1	1	0	0	0	1	0	0	1	1	1	0	1	1	0	1
scaffold_94520_721	105.231	7	0	1	1	0	0	1	1	1	0	0	1	1	0	1	0	0	1	1	1	1	0	1	1	0	1	0	0	1	1	0	0	1	1	0	0	0	1	0	0	1	1	1	0	1	1	0	1
scaffold_94520_733	105.231	7	0	1	1	0	0	1	1	1	0	0	1	1	0	1	0	0	1	1	1	1	0	1	1	0	1	0	0	1	1	0	0	1	1	0	0	0	1	0	0	1	1	1	0	1	1	0	1
scaffold_94520_739	105.231	7	0	1	1	0	0	1	1	1	0	0	1	1	0	1	0	0	1	1	1	1	0	1	1	0	1	0	0	1	1	0	0	1	1	0	0	0	1	0	0	1	1	1	0	1	1	0	1
scaffold_75716_1446	106.084	7	0	1	1	0	0	1	1	1	0	0	1	1	0	1	0	0	1	1	1	1	0	1	1	1	1	0	0	1	1	0	0	1	1	0	0	0	1	0	0	1	1	1	0	1	1	0	1
scaffold_32159_3344	106.084	7	0	1	1	0	0	1	1	1	0	0	1	1	0	1	0	0	1	1	1	1	0	1	1	1	1	0	0	1	1	0	0	1	1	0	0	0	1	0	0	1	1	1	0	1	1	0	1
scaffold_8773_3535	106.084	7	0	1	1	0	0	1	1	1	0	0	1	1	0	1	0	0	1	1	1	1	0	1	1	1	1	0	0	1	1	0	0	1	1	0	0	0	1	0	0	1	1	1	0	1	1	0	1
scaffold_85353_971	106.084	7	0	1	1	0	0	1	1	1	0	0	1	1	0	1	0	0	1	1	1	1	0	1	1	1	1	0	0	1	1	0	0	1	1	0	0	0	1	0	0	1	1	1	0	1	1	0	1
scaffold_8773_3423	106.084	7	0	1	1	0	0	1	1	1	0	0	1	1	0	1	0	0	1	1	1	1	0	1	1	1	1	0	0	1	1	0	0	1	1	0	0	0	1	0	0	1	1	1	0	1	1	0	1
scf203h	106.084	7	0	1	1	0	0	1	1	1	0	0	1	1	0	1	0	0	1	1	1	1	0	1	1	1	1	0	0	1	1	0	0	1	1	0	0	0	1	0	0	1	1	1	0	1	1	0	1
scaffold_1656_11289	0	8	0	0	1	0	1	0	0	1	1	1	1	1	1	1	0	1	0	1	1	1	0	0	1	1	0	1	1	0	0	0	1	1	1	1	1	1	1	0	0	1	0	1	1	1	1	0	1
scaffold_892_105	0	8	0	0	1	0	1	0	0	1	1	1	1	1	1	1	0	1	0	1	1	1	0	0	1	1	0	1	1	0	0	0	1	1	1	1	1	1	1	0	0	1	0	1	1	1	1	0	1
scaffold_121317_544	0	8	0	0	1	0	1	0	0	1	1	1	1	1	1	1	0	1	0	1	1	1	0	0	1	1	0	1	1	0	0	0	1	1	1	1	1	1	1	0	0	1	0	1	1	1	1	0	1
scaffold_20565_3367	0	8	0	0	1	0	1	0	0	1	1	1	1	1	1	1	0	1	0	1	1	1	0	0	1	1	0	1	1	0	0	0	1	1	1	1	1	1	1	0	0	1	0	1	1	1	1	0	1
scaffold_1361_5975	0	8	0	0	1	0	1	0	0	1	1	1	1	1	1	1	0	1	0	1	1	1	0	0	1	1	0	1	1	0	0	0	1	1	1	1	1	1	1	0	0	1	0	1	1	1	1	0	1
scaffold_16677_2922	0	8	0	0	1	0	1	0	0	1	1	1	1	1	1	1	0	1	0	1	1	1	0	0	1	1	0	1	1	0	0	0	1	1	1	1	1	1	1	0	0	1	0	1	1	1	1	0	1
scaffold_16849_1739	0	8	0	0	1	0	1	0	0	1	1	1	1	1	1	1	0	1	0	1	1	1	0	0	1	1	0	1	1	0	0	0	1	1	1	1	1	1	1	0	0	1	0	1	1	1	1	0	1
scaffold_20565_3368	0	8	0	0	1	0	1	0	0	1	1	1	1	1	1	1	0	1	0	1	1	1	0	0	1	1	0	1	1	0	0	0	1	1	1	1	1	1	1	0	0	1	0	1	1	1	1	0	1
scaffold_23137_3684	0	8	0	0	1	0	1	0	0	1	1	1	1	1	1	1	0	1	0	1	1	1	0	0	1	1	0	1	1	0	0	0	1	1	1	1	1	1	1	0	0	1	0	1	1	1	1	0	1
scaffold_6241_6293	0	8	0	0	1	0	1	0	0	1	1	1	1	1	1	1	0	1	0	1	1	1	0	0	1	1	0	1	1	0	0	0	1	1	1	1	1	1	1	0	0	1	0	1	1	1	1	0	1
scaffold_6241_6295	0	8	0	0	1	0	1	0	0	1	1	1	1	1	1	1	0	1	0	1	1	1	0	0	1	1	0	1	1	0	0	0	1	1	1	1	1	1	1	0	0	1	0	1	1	1	1	0	1
scaffold_72415_63	0	8	0	0	1	0	1	0	0	1	1	1	1	1	1	1	0	1	0	1	1	1	0	0	1	1	0	1	1	0	0	0	1	1	1	1	1	1	1	0	0	1	0	1	1	1	1	0	1
scaffold_71559_93	10.9137	8	0	0	1	0	0	0	1	1	1	1	1	1	1	1	0	1	0	0	1	1	1	0	1	1	1	1	1	1	0	0	1	1	0	0	1	1	1	0	1	1	0	1	1	1	1	0	1
scaffold_109459_101	10.9137	8	0	0	1	0	0	0	1	1	1	1	1	1	1	1	0	1	0	0	1	1	1	0	1	1	1	1	1	1	0	0	1	1	0	0	1	1	1	0	1	1	0	1	1	1	1	0	1
scaffold_54035_645	10.9137	8	0	0	1	0	0	0	1	1	1	1	1	1	1	1	0	1	0	0	1	1	1	0	1	1	1	1	1	1	0	0	1	1	0	0	1	1	1	0	1	1	0	1	1	1	1	0	1
scaffold_42541_1773	10.9137	8	0	0	1	0	0	0	1	1	1	1	1	1	1	1	0	1	0	0	1	1	1	0	1	1	1	1	1	1	0	0	1	1	0	0	1	1	1	0	1	1	0	1	1	1	1	0	1
scaffold_6370_1454	13.1568	8	0	0	1	0	0	0	1	1	1	1	1	1	1	1	0	1	0	0	1	1	1	0	1	1	1	1	1	1	0	0	1	1	0	0	1	1	1	0	1	0	0	1	1	1	1	0	1
scaffold_24060_1005	13.1568	8	0	0	1	0	0	0	1	1	1	1	1	1	1	1	0	1	0	0	1	1	1	0	1	1	1	1	1	1	0	0	1	1	0	0	1	1	1	0	1	0	0	1	1	1	1	0	1
scaffold_61224_468	13.1568	8	0	0	1	0	0	0	1	1	1	1	1	1	1	1	0	1	0	0	1	1	1	0	1	1	1	1	1	1	0	0	1	1	0	0	1	1	1	0	1	0	0	1	1	1	1	0	1
scaffold_10406_2361	13.1568	8	0	0	1	0	0	0	1	1	1	1	1	1	1	1	0	1	0	0	1	1	1	0	1	1	1	1	1	1	0	0	1	1	0	0	1	1	1	0	1	0	0	1	1	1	1	0	1
scaffold_152083_328	13.1568	8	0	0	1	0	0	0	1	1	1	1	1	1	1	1	0	1	0	0	1	1	1	0	1	1	1	1	1	1	0	0	1	1	0	0	1	1	1	0	1	0	0	1	1	1	1	0	1
scaffold_6370_1512	13.1568	8	0	0	1	0	0	0	1	1	1	1	1	1	1	1	0	1	0	0	1	1	1	0	1	1	1	1	1	1	0	0	1	1	0	0	1	1	1	0	1	0	0	1	1	1	1	0	1
scaffold_4913_2639	13.8111	8	0	0	1	0	0	1	1	1	1	1	1	1	1	1	0	1	0	0	1	1	1	0	1	1	1	1	1	1	0	0	1	1	0	0	1	1	1	0	1	0	0	1	1	1	1	0	1
scaffold_135908_391	14.6323	8	0	0	1	0	0	1	1	1	1	1	1	1	1	1	0	1	0	0	1	1	1	0	1	1	1	1	1	1	0	0	1	1	0	0	1	1	1	1	1	0	0	1	1	1	1	0	1
scaffold_135908_399	14.6323	8	0	0	1	0	0	1	1	1	1	1	1	1	1	1	0	1	0	0	1	1	1	0	1	1	1	1	1	1	0	0	1	1	0	0	1	1	1	1	1	0	0	1	1	1	1	0	1
scaffold_65177_1129	19.4098	8	0	0	1	0	0	1	1	1	1	1	1	1	1	0	0	1	0	0	1	1	1	0	1	1	1	1	1	1	0	0	1	1	0	0	1	1	1	1	1	0	0	1	1	1	1	0	1
scaffold_105870_310	22.2538	8	0	0	1	0	0	1	1	1	1	1	1	1	1	0	0	1	0	0	1	1	1	0	1	1	1	1	1	1	0	0	1	1	0	0	1	1	1	1	1	0	0	1	1	1	1	1	1
scaffold_52659_1515	22.2538	8	0	0	1	0	0	1	1	1	1	1	1	1	1	0	0	1	0	0	1	1	1	0	1	1	1	1	1	1	0	0	1	1	0	0	1	1	1	1	1	0	0	1	1	1	1	1	1
SCF8850	22.2538	8	0	0	1	0	0	1	1	1	1	1	1	1	1	0	0	1	0	0	1	1	1	0	1	1	1	1	1	1	0	0	1	1	0	0	1	1	1	1	1	0	0	1	1	1	1	1	1
scaffold_105870_321	22.2538	8	0	0	1	0	0	1	1	1	1	1	1	1	1	0	0	1	0	0	1	1	1	0	1	1	1	1	1	1	0	0	1	1	0	0	1	1	1	1	1	0	0	1	1	1	1	1	1
scaffold_105870_362	22.2538	8	0	0	1	0	0	1	1	1	1	1	1	1	1	0	0	1	0	0	1	1	1	0	1	1	1	1	1	1	0	0	1	1	0	0	1	1	1	1	1	0	0	1	1	1	1	1	1
scaffold_105870_374	22.2538	8	0	0	1	0	0	1	1	1	1	1	1	1	1	0	0	1	0	0	1	1	1	0	1	1	1	1	1	1	0	0	1	1	0	0	1	1	1	1	1	0	0	1	1	1	1	1	1
scaffold_1061_12150	22.2538	8	0	0	1	0	0	1	1	1	1	1	1	1	1	0	0	1	0	0	1	1	1	0	1	1	1	1	1	1	0	0	1	1	0	0	1	1	1	1	1	0	0	1	1	1	1	1	1
scaffold_55266_292	22.2538	8	0	0	1	0	0	1	1	1	1	1	1	1	1	0	0	1	0	0	1	1	1	0	1	1	1	1	1	1	0	0	1	1	0	0	1	1	1	1	1	0	0	1	1	1	1	1	1
scaffold_55266_328	22.2538	8	0	0	1	0	0	1	1	1	1	1	1	1	1	0	0	1	0	0	1	1	1	0	1	1	1	1	1	1	0	0	1	1	0	0	1	1	1	1	1	0	0	1	1	1	1	1	1
scaffold_2111_5324	23.7418	8	0	0	1	0	0	1	1	1	1	1	1	1	1	0	0	1	0	0	1	1	1	0	1	1	1	1	1	1	0	0	1	1	0	0	1	1	1	1	0	0	0	1	1	1	1	1	1
scaffold_5800_2079	29.9406	8	0	0	1	0	0	1	1	1	1	1	1	1	1	0	1	1	0	0	1	1	1	0	1	1	1	1	1	1	0	0	0	1	0	0	1	1	1	1	0	0	0	1	1	1	1	1	1
scaffold_11885_327	33.9263	8	0	0	1	0	0	1	1	1	1	1	1	1	1	0	1	1	0	0	1	1	1	1	1	1	1	0	1	1	0	0	0	1	0	0	1	1	1	1	0	0	0	1	1	1	1	1	1
scaffold_64256_140	37.3407	8	0	0	1	0	0	1	1	0	1	1	1	1	1	0	1	1	0	0	1	1	1	1	1	1	1	0	1	1	0	1	0	1	0	0	1	1	1	1	0	0	0	1	1	1	1	1	1
scaffold_103993_433	37.3407	8	0	0	1	0	0	1	1	0	1	1	1	1	1	0	1	1	0	0	1	1	1	1	1	1	1	0	1	1	0	1	0	1	0	0	1	1	1	1	0	0	0	1	1	1	1	1	1
scaffold_4265_4053	43.3351	8	0	0	1	0	0	1	1	0	1	1	1	1	1	0	1	1	0	0	1	1	0	1	1	1	1	0	1	1	0	1	0	1	0	0	1	1	1	1	0	0	0	1	1	1	1	0	1
scaffold_63157_599	43.3351	8	0	0	1	0	0	1	1	0	1	1	1	1	1	0	1	1	0	0	1	1	0	1	1	1	1	0	1	1	0	1	0	1	0	0	1	1	1	1	0	0	0	1	1	1	1	0	1
scaffold_71505_693	43.3351	8	0	0	1	0	0	1	1	0	1	1	1	1	1	0	1	1	0	0	1	1	0	1	1	1	1	0	1	1	0	1	0	1	0	0	1	1	1	1	0	0	0	1	1	1	1	0	1
scaffold_19564_1567	43.3351	8	0	0	1	0	0	1	1	0	1	1	1	1	1	0	1	1	0	0	1	1	0	1	1	1	1	0	1	1	0	1	0	1	0	0	1	1	1	1	0	0	0	1	1	1	1	0	1
scaffold_19564_1661	43.3351	8	0	0	1	0	0	1	1	0	1	1	1	1	1	0	1	1	0	0	1	1	0	1	1	1	1	0	1	1	0	1	0	1	0	0	1	1	1	1	0	0	0	1	1	1	1	0	1
scaffold_71505_694	43.3351	8	0	0	1	0	0	1	1	0	1	1	1	1	1	0	1	1	0	0	1	1	0	1	1	1	1	0	1	1	0	1	0	1	0	0	1	1	1	1	0	0	0	1	1	1	1	0	1
scaffold_9117_954	43.9033	8	0	0	1	0	0	1	1	0	1	1	1	1	1	0	1	1	0	0	1	1	0	1	1	1	1	0	1	1	0	1	0	1	0	0	1	1	1	1	0	0	0	1	1	1	1	0	1
scaffold_9117_1000	43.9033	8	0	0	1	0	0	1	1	0	1	1	1	1	1	0	1	1	0	0	1	1	0	1	1	1	1	0	1	1	0	1	0	1	0	0	1	1	1	1	0	0	0	1	1	1	1	0	1
scaffold_9117_957	43.9033	8	0	0	1	0	0	1	1	0	1	1	1	1	1	0	1	1	0	0	1	1	0	1	1	1	1	0	1	1	0	1	0	1	0	0	1	1	1	1	0	0	0	1	1	1	1	0	1
scaffold_9117_993	43.9033	8	0	0	1	0	0	1	1	0	1	1	1	1	1	0	1	1	0	0	1	1	0	1	1	1	1	0	1	1	0	1	0	1	0	0	1	1	1	1	0	0	0	1	1	1	1	0	1
scaffold_5929_8152	44.1874	8	0	0	1	0	0	1	1	0	1	1	1	1	1	0	1	1	0	0	1	1	0	1	1	1	1	0	1	1	0	1	0	1	0	0	1	1	1	1	0	0	0	1	1	1	1	0	1
scaffold_41819_1518	44.4715	8	0	0	1	0	0	1	1	0	1	1	1	1	1	0	1	1	0	0	1	1	0	1	1	1	1	0	1	1	0	1	0	1	0	0	1	1	1	1	0	0	0	1	1	1	1	0	1
scaffold_61535_584	44.7556	8	0	0	1	0	0	1	1	0	1	1	1	1	1	0	1	1	0	0	1	1	0	1	1	1	1	0	1	1	0	1	0	1	0	0	1	1	1	1	0	0	0	1	1	1	1	0	1
314797_K70	44.7556	8	0	0	1	0	0	1	1	0	1	1	1	1	1	0	1	1	0	0	1	1	0	1	1	1	1	0	1	1	0	1	0	1	0	0	1	1	1	1	0	0	0	1	1	1	1	0	1
SCF27811	44.7556	8	0	0	1	0	0	1	1	0	1	1	1	1	1	0	1	1	0	0	1	1	0	1	1	1	1	0	1	1	0	1	0	1	0	0	1	1	1	1	0	0	0	1	1	1	1	0	1
scaffold_31968_1730	56.6212	8	0	0	1	0	0	1	1	0	1	1	1	1	1	0	1	1	0	0	1	1	0	1	1	0	1	0	1	1	0	0	0	1	1	0	1	1	1	1	0	0	0	1	1	1	1	0	1
scaffold_34700_1827	56.6212	8	0	0	1	0	0	1	1	0	1	1	1	1	1	0	1	1	0	0	1	1	0	1	1	0	1	0	1	1	0	0	0	1	1	0	1	1	1	1	0	0	0	1	1	1	1	0	1
scaffold_31968_1678	56.6212	8	0	0	1	0	0	1	1	0	1	1	1	1	1	0	1	1	0	0	1	1	0	1	1	0	1	0	1	1	0	0	0	1	1	0	1	1	1	1	0	0	0	1	1	1	1	0	1
scaffold_31968_1818	56.6212	8	0	0	1	0	0	1	1	0	1	1	1	1	1	0	1	1	0	0	1	1	0	1	1	0	1	0	1	1	0	0	0	1	1	0	1	1	1	1	0	0	0	1	1	1	1	0	1
scaffold_30007_2569	56.6212	8	0	0	1	0	0	1	1	0	1	1	1	1	1	0	1	1	0	0	1	1	0	1	1	0	1	0	1	1	0	0	0	1	1	0	1	1	1	1	0	0	0	1	1	1	1	0	1
scaffold_30007_2579	56.6212	8	0	0	1	0	0	1	1	0	1	1	1	1	1	0	1	1	0	0	1	1	0	1	1	0	1	0	1	1	0	0	0	1	1	0	1	1	1	1	0	0	0	1	1	1	1	0	1
SCF19565	58.3264	8	0	0	1	0	0	1	1	0	1	1	1	1	1	0	1	1	0	0	1	1	0	1	1	0	1	0	1	1	0	0	0	1	1	0	1	1	1	1	0	0	0	1	1	1	1	0	1
scaffold_7472_6967	58.3264	8	0	0	1	0	0	1	1	0	1	1	1	1	1	0	1	1	0	0	1	1	0	1	1	0	1	0	1	1	0	0	0	1	1	0	1	1	1	1	0	0	0	1	1	1	1	0	1
scaffold_15665_704	58.3264	8	0	0	1	0	0	1	1	0	1	1	1	1	1	0	1	1	0	0	1	1	0	1	1	0	1	0	1	1	0	0	0	1	1	0	1	1	1	1	0	0	0	1	1	1	1	0	1
scaffold_112665_614	58.3264	8	0	0	1	0	0	1	1	0	1	1	1	1	1	0	1	1	0	0	1	1	0	1	1	0	1	0	1	1	0	0	0	1	1	0	1	1	1	1	0	0	0	1	1	1	1	0	1
scaffold_114_5932	58.3264	8	0	0	1	0	0	1	1	0	1	1	1	1	1	0	1	1	0	0	1	1	0	1	1	0	1	0	1	1	0	0	0	1	1	0	1	1	1	1	0	0	0	1	1	1	1	0	1
scaffold_120079_714	58.3264	8	0	0	1	0	0	1	1	0	1	1	1	1	1	0	1	1	0	0	1	1	0	1	1	0	1	0	1	1	0	0	0	1	1	0	1	1	1	1	0	0	0	1	1	1	1	0	1
scaffold_123561_173	58.3264	8	0	0	1	0	0	1	1	0	1	1	1	1	1	0	1	1	0	0	1	1	0	1	1	0	1	0	1	1	0	0	0	1	1	0	1	1	1	1	0	0	0	1	1	1	1	0	1
scaffold_143753_371	58.3264	8	0	0	1	0	0	1	1	0	1	1	1	1	1	0	1	1	0	0	1	1	0	1	1	0	1	0	1	1	0	0	0	1	1	0	1	1	1	1	0	0	0	1	1	1	1	0	1
scaffold_16635_3415	58.3264	8	0	0	1	0	0	1	1	0	1	1	1	1	1	0	1	1	0	0	1	1	0	1	1	0	1	0	1	1	0	0	0	1	1	0	1	1	1	1	0	0	0	1	1	1	1	0	1
scaffold_180329_187	58.3264	8	0	0	1	0	0	1	1	0	1	1	1	1	1	0	1	1	0	0	1	1	0	1	1	0	1	0	1	1	0	0	0	1	1	0	1	1	1	1	0	0	0	1	1	1	1	0	1
scaffold_19566_4605	58.3264	8	0	0	1	0	0	1	1	0	1	1	1	1	1	0	1	1	0	0	1	1	0	1	1	0	1	0	1	1	0	0	0	1	1	0	1	1	1	1	0	0	0	1	1	1	1	0	1
scaffold_19566_4629	58.3264	8	0	0	1	0	0	1	1	0	1	1	1	1	1	0	1	1	0	0	1	1	0	1	1	0	1	0	1	1	0	0	0	1	1	0	1	1	1	1	0	0	0	1	1	1	1	0	1
scaffold_2068_7555	58.3264	8	0	0	1	0	0	1	1	0	1	1	1	1	1	0	1	1	0	0	1	1	0	1	1	0	1	0	1	1	0	0	0	1	1	0	1	1	1	1	0	0	0	1	1	1	1	0	1
scaffold_211425_104	58.3264	8	0	0	1	0	0	1	1	0	1	1	1	1	1	0	1	1	0	0	1	1	0	1	1	0	1	0	1	1	0	0	0	1	1	0	1	1	1	1	0	0	0	1	1	1	1	0	1
scaffold_22890_1500	58.3264	8	0	0	1	0	0	1	1	0	1	1	1	1	1	0	1	1	0	0	1	1	0	1	1	0	1	0	1	1	0	0	0	1	1	0	1	1	1	1	0	0	0	1	1	1	1	0	1
scaffold_28279_2688	58.3264	8	0	0	1	0	0	1	1	0	1	1	1	1	1	0	1	1	0	0	1	1	0	1	1	0	1	0	1	1	0	0	0	1	1	0	1	1	1	1	0	0	0	1	1	1	1	0	1
scaffold_3008_5821	58.3264	8	0	0	1	0	0	1	1	0	1	1	1	1	1	0	1	1	0	0	1	1	0	1	1	0	1	0	1	1	0	0	0	1	1	0	1	1	1	1	0	0	0	1	1	1	1	0	1
scaffold_57591_1931	58.3264	8	0	0	1	0	0	1	1	0	1	1	1	1	1	0	1	1	0	0	1	1	0	1	1	0	1	0	1	1	0	0	0	1	1	0	1	1	1	1	0	0	0	1	1	1	1	0	1
SCF64632	58.3264	8	0	0	1	0	0	1	1	0	1	1	1	1	1	0	1	1	0	0	1	1	0	1	1	0	1	0	1	1	0	0	0	1	1	0	1	1	1	1	0	0	0	1	1	1	1	0	1
scaffold_71824_1301	64.0328	8	0	0	1	0	0	1	1	0	1	1	1	1	1	0	1	0	0	0	1	1	0	1	1	0	1	0	1	0	0	0	0	1	1	0	1	1	0	1	0	0	0	1	1	1	1	0	1
scaffold_15923_5035	64.0328	8	0	0	1	0	0	1	1	0	1	1	1	1	1	0	1	0	0	0	1	1	0	1	1	0	1	0	1	0	0	0	0	1	1	0	1	1	0	1	0	0	0	1	1	1	1	0	1
scaffold_25263_1974	64.0328	8	0	0	1	0	0	1	1	0	1	1	1	1	1	0	1	0	0	0	1	1	0	1	1	0	1	0	1	0	0	0	0	1	1	0	1	1	0	1	0	0	0	1	1	1	1	0	1
SCF30010	64.0328	8	0	0	1	0	0	1	1	0	1	1	1	1	1	0	1	0	0	0	1	1	0	1	1	0	1	0	1	0	0	0	0	1	1	0	1	1	0	1	0	0	0	1	1	1	1	0	1
scaffold_201671_76	66.0225	8	0	0	1	0	0	1	1	0	1	1	1	1	1	0	1	0	0	0	1	1	0	1	1	0	1	0	1	0	0	0	0	1	1	0	1	1	0	1	0	1	0	1	1	1	1	0	1
scaffold_138_9783	70.5806	8	0	0	1	0	0	1	1	0	1	1	1	1	1	0	1	0	0	0	1	1	1	1	1	0	1	0	1	0	0	0	0	1	1	0	1	1	0	1	0	1	0	1	1	1	1	0	1
scaffold_932_9467	70.5806	8	0	0	1	0	0	1	1	0	1	1	1	1	1	0	1	0	0	0	1	1	1	1	1	0	1	0	1	0	0	0	0	1	1	0	1	1	0	1	0	1	0	1	1	1	1	0	1
scaffold_932_9501	70.5806	8	0	0	1	0	0	1	1	0	1	1	1	1	1	0	1	0	0	0	1	1	1	1	1	0	1	0	1	0	0	0	0	1	1	0	1	1	0	1	0	1	0	1	1	1	1	0	1
scaffold_138_11061	70.5806	8	0	0	1	0	0	1	1	0	1	1	1	1	1	0	1	0	0	0	1	1	1	1	1	0	1	0	1	0	0	0	0	1	1	0	1	1	0	1	0	1	0	1	1	1	1	0	1
scaffold_138_11051	70.5806	8	0	0	1	0	0	1	1	0	1	1	1	1	1	0	1	0	0	0	1	1	1	1	1	0	1	0	1	0	0	0	0	1	1	0	1	1	0	1	0	1	0	1	1	1	1	0	1
scaffold_35515_70	72.2858	8	0	0	1	0	0	1	1	0	1	1	1	1	1	0	1	0	0	0	1	1	1	1	1	0	1	0	1	0	0	0	1	1	1	0	1	0	0	1	0	1	0	1	1	1	1	0	1
scaffold_548_3486	72.2858	8	0	0	1	0	0	1	1	0	1	1	1	1	1	0	1	0	0	0	1	1	1	1	1	0	1	0	1	0	0	0	1	1	1	0	1	0	0	1	0	1	0	1	1	1	1	0	1
scaffold_548_3495	72.2858	8	0	0	1	0	0	1	1	0	1	1	1	1	1	0	1	0	0	0	1	1	1	1	1	0	1	0	1	0	0	0	1	1	1	0	1	0	0	1	0	1	0	1	1	1	1	0	1
scaffold_548_3505	72.2858	8	0	0	1	0	0	1	1	0	1	1	1	1	1	0	1	0	0	0	1	1	1	1	1	0	1	0	1	0	0	0	1	1	1	0	1	0	0	1	0	1	0	1	1	1	1	0	1
scaffold_37461_3262	73.7066	8	0	0	1	0	0	1	1	0	1	1	1	1	1	0	1	0	0	0	1	1	1	0	1	0	1	0	1	0	0	0	1	1	1	0	1	0	0	1	0	1	0	1	1	1	1	1	1
scaffold_9073_7294	73.7066	8	0	0	1	0	0	1	1	0	1	1	1	1	1	0	1	0	0	0	1	1	1	0	1	0	1	0	1	0	0	0	1	1	1	0	1	0	0	1	0	1	0	1	1	1	1	1	1
scaffold_15061_2261	73.7066	8	0	0	1	0	0	1	1	0	1	1	1	1	1	0	1	0	0	0	1	1	1	0	1	0	1	0	1	0	0	0	1	1	1	0	1	0	0	1	0	1	0	1	1	1	1	1	1
scaffold_15061_238	73.7066	8	0	0	1	0	0	1	1	0	1	1	1	1	1	0	1	0	0	0	1	1	1	0	1	0	1	0	1	0	0	0	1	1	1	0	1	0	0	1	0	1	0	1	1	1	1	1	1
scaffold_15061_252	73.7066	8	0	0	1	0	0	1	1	0	1	1	1	1	1	0	1	0	0	0	1	1	1	0	1	0	1	0	1	0	0	0	1	1	1	0	1	0	0	1	0	1	0	1	1	1	1	1	1
scaffold_15061_285	73.7066	8	0	0	1	0	0	1	1	0	1	1	1	1	1	0	1	0	0	0	1	1	1	0	1	0	1	0	1	0	0	0	1	1	1	0	1	0	0	1	0	1	0	1	1	1	1	1	1
scaffold_9073_7352	73.7066	8	0	0	1	0	0	1	1	0	1	1	1	1	1	0	1	0	0	0	1	1	1	0	1	0	1	0	1	0	0	0	1	1	1	0	1	0	0	1	0	1	0	1	1	1	1	1	1
scaffold_10765_1475	0	9	0	1	0	0	0	1	1	1	0	0	0	0	1	0	0	1	1	1	1	0	1	1	0	1	1	1	1	1	0	0	0	1	0	0	0	0	0	1	0	0	0	1	1	0	0	1	0
scaffold_2274_18661	0	9	0	1	0	0	0	1	1	1	0	0	0	0	1	0	0	1	1	1	1	0	1	1	0	1	1	1	1	1	0	0	0	1	0	0	0	0	0	1	0	0	0	1	1	0	0	1	0
scaffold_2274_18664	0	9	0	1	0	0	0	1	1	1	0	0	0	0	1	0	0	1	1	1	1	0	1	1	0	1	1	1	1	1	0	0	0	1	0	0	0	0	0	1	0	0	0	1	1	0	0	1	0
scaffold_2274_18687	0	9	0	1	0	0	0	1	1	1	0	0	0	0	1	0	0	1	1	1	1	0	1	1	0	1	1	1	1	1	0	0	0	1	0	0	0	0	0	1	0	0	0	1	1	0	0	1	0
scaffold_19177_636	0.284094	9	0	1	0	0	0	1	1	1	0	0	0	0	1	0	0	1	1	1	1	0	1	1	0	1	1	1	1	1	0	0	0	1	0	0	0	0	0	1	0	0	0	1	1	0	0	1	0
scaffold_30980_795	0.284094	9	0	1	0	0	0	1	1	1	0	0	0	0	1	0	0	1	1	1	1	0	1	1	0	1	1	1	1	1	0	0	0	1	0	0	0	0	0	1	0	0	0	1	1	0	0	1	0
scaffold_210_510	0.595766	9	0	1	0	0	0	1	1	1	0	0	0	0	1	0	0	1	1	1	1	0	1	1	0	1	1	1	1	1	0	0	0	1	0	0	0	0	0	1	0	0	0	1	1	0	0	1	0
scaffold_1979_1623	3.6961	9	0	1	0	0	0	1	1	1	0	0	0	0	1	0	0	1	1	1	1	0	1	1	0	1	1	1	1	1	1	0	0	1	0	0	0	0	0	1	0	0	0	1	1	1	0	1	0
scaffold_54797_392	3.6961	9	0	1	0	0	0	1	1	1	0	0	0	0	1	0	0	1	1	1	1	0	1	1	0	1	1	1	1	1	1	0	0	1	0	0	0	0	0	1	0	0	0	1	1	1	0	1	0
scaffold_13009_2645	3.6961	9	0	1	0	0	0	1	1	1	0	0	0	0	1	0	0	1	1	1	1	0	1	1	0	1	1	1	1	1	1	0	0	1	0	0	0	0	0	1	0	0	0	1	1	1	0	1	0
scaffold_1979_1659	3.6961	9	0	1	0	0	0	1	1	1	0	0	0	0	1	0	0	1	1	1	1	0	1	1	0	1	1	1	1	1	1	0	0	1	0	0	0	0	0	1	0	0	0	1	1	1	0	1	0
scaffold_1979_1664	3.6961	9	0	1	0	0	0	1	1	1	0	0	0	0	1	0	0	1	1	1	1	0	1	1	0	1	1	1	1	1	1	0	0	1	0	0	0	0	0	1	0	0	0	1	1	1	0	1	0
scaffold_48060_1390	5.97039	9	0	1	0	0	0	1	1	1	0	0	0	0	1	1	0	1	1	1	1	0	1	1	0	1	1	1	1	1	1	0	0	1	0	0	0	0	0	1	0	0	0	1	1	1	0	1	0
scaffold_24954_1802	5.97039	9	0	1	0	0	0	1	1	1	0	0	0	0	1	1	0	1	1	1	1	0	1	1	0	1	1	1	1	1	1	0	0	1	0	0	0	0	0	1	0	0	0	1	1	1	0	1	0
scaffold_24954_1865	5.97039	9	0	1	0	0	0	1	1	1	0	0	0	0	1	1	0	1	1	1	1	0	1	1	0	1	1	1	1	1	1	0	0	1	0	0	0	0	0	1	0	0	0	1	1	1	0	1	0
scaffold_48060_1269	6.5386	9	0	1	0	0	0	1	1	1	0	0	0	0	1	1	0	1	1	1	1	0	1	1	0	1	1	1	1	1	1	0	0	1	0	0	0	0	0	1	0	0	0	1	1	1	0	1	0
scaffold_14290_5746	7.10681	9	0	1	0	0	0	1	1	1	0	0	0	0	1	1	0	1	1	1	1	0	1	1	0	1	1	1	1	1	1	0	0	1	0	0	0	0	0	1	0	0	0	1	1	1	0	1	0
scaffold_14290_5744	7.95916	9	0	1	0	0	0	1	1	1	0	0	0	0	1	1	0	1	1	1	1	0	1	1	0	1	1	1	1	1	1	0	0	1	0	0	0	0	0	1	0	0	0	1	1	1	0	1	0
scaffold_14290_5672	8.52737	9	0	1	0	0	0	1	1	1	0	0	0	0	1	1	0	1	1	1	1	0	1	1	0	1	1	1	1	1	1	0	0	1	0	0	0	0	0	1	0	0	0	1	1	1	0	1	0
scaffold_14290_5783	8.52737	9	0	1	0	0	0	1	1	1	0	0	0	0	1	1	0	1	1	1	1	0	1	1	0	1	1	1	1	1	1	0	0	1	0	0	0	0	0	1	0	0	0	1	1	1	0	1	0
scaffold_14290_5693	8.52737	9	0	1	0	0	0	1	1	1	0	0	0	0	1	1	0	1	1	1	1	0	1	1	0	1	1	1	1	1	1	0	0	1	0	0	0	0	0	1	0	0	0	1	1	1	0	1	0
scaffold_14290_5694	8.52737	9	0	1	0	0	0	1	1	1	0	0	0	0	1	1	0	1	1	1	1	0	1	1	0	1	1	1	1	1	1	0	0	1	0	0	0	0	0	1	0	0	0	1	1	1	0	1	0
scaffold_14290_5786	8.52737	9	0	1	0	0	0	1	1	1	0	0	0	0	1	1	0	1	1	1	1	0	1	1	0	1	1	1	1	1	1	0	0	1	0	0	0	0	0	1	0	0	0	1	1	1	0	1	0
scaffold_14290_5813	8.52737	9	0	1	0	0	0	1	1	1	0	0	0	0	1	1	0	1	1	1	1	0	1	1	0	1	1	1	1	1	1	0	0	1	0	0	0	0	0	1	0	0	0	1	1	1	0	1	0
scaffold_10258_1783	11.9354	9	0	1	0	0	0	1	1	1	0	0	0	0	1	1	0	1	1	1	1	1	1	1	0	1	1	1	1	1	0	0	1	1	0	0	0	0	0	1	0	0	0	1	1	1	0	1	0
scaffold_26051_2418	11.9354	9	0	1	0	0	0	1	1	1	0	0	0	0	1	1	0	1	1	1	1	1	1	1	0	1	1	1	1	1	0	0	1	1	0	0	0	0	0	1	0	0	0	1	1	1	0	1	0
scaffold_79173_913	13.6406	9	0	1	0	0	0	1	1	1	0	0	0	0	1	1	0	1	1	1	1	1	1	1	0	1	1	1	1	1	0	0	1	0	0	0	0	0	0	1	0	0	0	1	1	1	0	1	0
SCF33185	13.6406	9	0	1	0	0	0	1	1	1	0	0	0	0	1	1	0	1	1	1	1	1	1	1	0	1	1	1	1	1	0	0	1	0	0	0	0	0	0	1	0	0	0	1	1	1	0	1	0
scaffold_76023_125	13.6406	9	0	1	0	0	0	1	1	1	0	0	0	0	1	1	0	1	1	1	1	1	1	1	0	1	1	1	1	1	0	0	1	0	0	0	0	0	0	1	0	0	0	1	1	1	0	1	0
scaffold_128497_294	13.6406	9	0	1	0	0	0	1	1	1	0	0	0	0	1	1	0	1	1	1	1	1	1	1	0	1	1	1	1	1	0	0	1	0	0	0	0	0	0	1	0	0	0	1	1	1	0	1	0
scaffold_44206_1901	13.6406	9	0	1	0	0	0	1	1	1	0	0	0	0	1	1	0	1	1	1	1	1	1	1	0	1	1	1	1	1	0	0	1	0	0	0	0	0	0	1	0	0	0	1	1	1	0	1	0
scaffold_44206_1961	13.6406	9	0	1	0	0	0	1	1	1	0	0	0	0	1	1	0	1	1	1	1	1	1	1	0	1	1	1	1	1	0	0	1	0	0	0	0	0	0	1	0	0	0	1	1	1	0	1	0
scaffold_93293_94	14.7751	9	0	1	0	0	0	1	1	1	0	0	0	0	1	1	0	1	1	1	1	1	1	1	0	1	1	1	1	1	0	0	1	0	0	0	0	0	0	1	1	0	0	1	1	1	0	1	0
scaffold_9644_6723	14.7751	9	0	1	0	0	0	1	1	1	0	0	0	0	1	1	0	1	1	1	1	1	1	1	0	1	1	1	1	1	0	0	1	0	0	0	0	0	0	1	1	0	0	1	1	1	0	1	0
scaffold_13813_4093	14.7751	9	0	1	0	0	0	1	1	1	0	0	0	0	1	1	0	1	1	1	1	1	1	1	0	1	1	1	1	1	0	0	1	0	0	0	0	0	0	1	1	0	0	1	1	1	0	1	0
scaffold_13813_4139	14.7751	9	0	1	0	0	0	1	1	1	0	0	0	0	1	1	0	1	1	1	1	1	1	1	0	1	1	1	1	1	0	0	1	0	0	0	0	0	0	1	1	0	0	1	1	1	0	1	0
scaffold_17282_641	14.7751	9	0	1	0	0	0	1	1	1	0	0	0	0	1	1	0	1	1	1	1	1	1	1	0	1	1	1	1	1	0	0	1	0	0	0	0	0	0	1	1	0	0	1	1	1	0	1	0
scaffold_22850_3535	14.7751	9	0	1	0	0	0	1	1	1	0	0	0	0	1	1	0	1	1	1	1	1	1	1	0	1	1	1	1	1	0	0	1	0	0	0	0	0	0	1	1	0	0	1	1	1	0	1	0
scf306f	14.7751	9	0	1	0	0	0	1	1	1	0	0	0	0	1	1	0	1	1	1	1	1	1	1	0	1	1	1	1	1	0	0	1	0	0	0	0	0	0	1	1	0	0	1	1	1	0	1	0
ct95842	16.1959	9	0	1	0	0	0	1	1	1	0	0	0	0	1	1	0	1	1	1	1	1	1	1	0	1	1	1	1	1	0	0	1	0	0	0	0	0	0	1	1	0	0	1	1	1	0	1	0
scaffold_6957_6337	17.0482	9	0	1	0	0	0	1	1	1	0	0	0	0	1	1	0	1	1	1	1	1	1	1	0	1	1	1	1	1	0	0	1	0	0	0	0	0	0	1	1	0	0	1	1	1	0	1	0
scaffold_16287_5091	17.0482	9	0	1	0	0	0	1	1	1	0	0	0	0	1	1	0	1	1	1	1	1	1	1	0	1	1	1	1	1	0	0	1	0	0	0	0	0	0	1	1	0	0	1	1	1	0	1	0
scaffold_16287_5120	17.0482	9	0	1	0	0	0	1	1	1	0	0	0	0	1	1	0	1	1	1	1	1	1	1	0	1	1	1	1	1	0	0	1	0	0	0	0	0	0	1	1	0	0	1	1	1	0	1	0
scaffold_26405_1611	17.0482	9	0	1	0	0	0	1	1	1	0	0	0	0	1	1	0	1	1	1	1	1	1	1	0	1	1	1	1	1	0	0	1	0	0	0	0	0	0	1	1	0	0	1	1	1	0	1	0
scaffold_6957_6362	17.0482	9	0	1	0	0	0	1	1	1	0	0	0	0	1	1	0	1	1	1	1	1	1	1	0	1	1	1	1	1	0	0	1	0	0	0	0	0	0	1	1	0	0	1	1	1	0	1	0
scaffold_69838_316	17.0482	9	0	1	0	0	0	1	1	1	0	0	0	0	1	1	0	1	1	1	1	1	1	1	0	1	1	1	1	1	0	0	1	0	0	0	0	0	0	1	1	0	0	1	1	1	0	1	0
scaffold_34067_2425	19.3225	9	0	1	0	0	0	1	1	1	0	0	0	0	1	1	0	1	1	1	1	1	1	1	0	1	1	1	1	1	0	0	1	0	0	0	0	0	0	1	1	0	0	1	1	1	0	1	0
scaffold_8878_4178	19.3225	9	0	1	0	0	0	1	1	1	0	0	0	0	1	1	0	1	1	1	1	1	1	1	0	1	1	1	1	1	0	0	1	0	0	0	0	0	0	1	1	0	0	1	1	1	0	1	0
scaffold_444_4221	20.7434	9	0	1	0	0	0	1	1	1	0	0	0	0	1	1	0	1	1	1	1	1	1	1	0	1	1	1	1	1	0	0	1	0	0	0	0	0	0	1	1	0	0	1	1	1	0	1	0
SCF1648	23.3019	9	0	1	0	0	0	1	1	1	0	0	0	0	1	1	0	1	1	1	1	1	1	1	0	1	1	1	1	1	0	0	1	0	0	0	0	0	0	1	1	0	0	1	1	1	0	1	0
scaffold_8255_6439	23.3019	9	0	1	0	0	0	1	1	1	0	0	0	0	1	1	0	1	1	1	1	1	1	1	0	1	1	1	1	1	0	0	1	0	0	0	0	0	0	1	1	0	0	1	1	1	0	1	0
scaffold_1055_6401	23.3019	9	0	1	0	0	0	1	1	1	0	0	0	0	1	1	0	1	1	1	1	1	1	1	0	1	1	1	1	1	0	0	1	0	0	0	0	0	0	1	1	0	0	1	1	1	0	1	0
scaffold_25251_2604	23.3019	9	0	1	0	0	0	1	1	1	0	0	0	0	1	1	0	1	1	1	1	1	1	1	0	1	1	1	1	1	0	0	1	0	0	0	0	0	0	1	1	0	0	1	1	1	0	1	0
scaffold_34903_1018	23.3019	9	0	1	0	0	0	1	1	1	0	0	0	0	1	1	0	1	1	1	1	1	1	1	0	1	1	1	1	1	0	0	1	0	0	0	0	0	0	1	1	0	0	1	1	1	0	1	0
scaffold_49571_561	23.3019	9	0	1	0	0	0	1	1	1	0	0	0	0	1	1	0	1	1	1	1	1	1	1	0	1	1	1	1	1	0	0	1	0	0	0	0	0	0	1	1	0	0	1	1	1	0	1	0
scaffold_5269_3478	25.0071	9	0	1	0	0	0	1	1	1	0	0	0	0	1	1	0	1	1	1	1	1	1	1	0	1	1	1	1	1	0	0	1	0	0	0	0	0	0	1	1	0	0	1	1	1	0	1	0
scaffold_4922_2301	25.0071	9	0	1	0	0	0	1	1	1	0	0	0	0	1	1	0	1	1	1	1	1	1	1	0	1	1	1	1	1	0	0	1	0	0	0	0	0	0	1	1	0	0	1	1	1	0	1	0
scaffold_4922_2193	25.0071	9	0	1	0	0	0	1	1	1	0	0	0	0	1	1	0	1	1	1	1	1	1	1	0	1	1	1	1	1	0	0	1	0	0	0	0	0	0	1	1	0	0	1	1	1	0	1	0
scaffold_4922_2218	25.0071	9	0	1	0	0	0	1	1	1	0	0	0	0	1	1	0	1	1	1	1	1	1	1	0	1	1	1	1	1	0	0	1	0	0	0	0	0	0	1	1	0	0	1	1	1	0	1	0
scaffold_5269_3482	25.0071	9	0	1	0	0	0	1	1	1	0	0	0	0	1	1	0	1	1	1	1	1	1	1	0	1	1	1	1	1	0	0	1	0	0	0	0	0	0	1	1	0	0	1	1	1	0	1	0
scaffold_5269_3486	25.0071	9	0	1	0	0	0	1	1	1	0	0	0	0	1	1	0	1	1	1	1	1	1	1	0	1	1	1	1	1	0	0	1	0	0	0	0	0	0	1	1	0	0	1	1	1	0	1	0
scaffold_62146_770	27.2814	9	0	1	0	0	0	1	1	1	0	0	0	0	1	1	0	1	1	1	1	1	1	1	0	1	1	1	1	1	0	0	1	0	0	0	0	0	0	1	1	0	0	1	1	1	0	1	0
scaffold_79892_1285	27.2814	9	0	1	0	0	0	1	1	1	0	0	0	0	1	1	0	1	1	1	1	1	1	1	0	1	1	1	1	1	0	0	1	0	0	0	0	0	0	1	1	0	0	1	1	1	0	1	0
scaffold_205562_156	38.5336	9	0	0	0	0	0	0	1	1	0	0	1	0	1	1	0	1	1	1	1	1	1	1	0	1	1	1	1	1	0	0	1	0	0	0	0	1	0	0	1	1	0	1	1	1	0	1	0
scaffold_63993_1419	38.5336	9	0	0	0	0	0	0	1	1	0	0	1	0	1	1	0	1	1	1	1	1	1	1	0	1	1	1	1	1	0	0	1	0	0	0	0	1	0	0	1	1	0	1	1	1	0	1	0
scaffold_83546_53	39.9651	9	0	0	0	0	0	0	1	1	0	0	1	0	1	1	0	1	1	1	1	1	1	1	0	1	1	1	1	1	0	0	1	0	0	0	0	1	0	0	1	1	0	1	1	1	0	1	0
scaffold_18170_2804	39.9651	9	0	0	0	0	0	0	1	1	0	0	1	0	1	1	0	1	1	1	1	1	1	1	0	1	1	1	1	1	0	0	1	0	0	0	0	1	0	0	1	1	0	1	1	1	0	1	0
scaffold_33902_3433	39.9651	9	0	0	0	0	0	0	1	1	0	0	1	0	1	1	0	1	1	1	1	1	1	1	0	1	1	1	1	1	0	0	1	0	0	0	0	1	0	0	1	1	0	1	1	1	0	1	0
scaffold_12292_3425	39.9651	9	0	0	0	0	0	0	1	1	0	0	1	0	1	1	0	1	1	1	1	1	1	1	0	1	1	1	1	1	0	0	1	0	0	0	0	1	0	0	1	1	0	1	1	1	0	1	0
scaffold_12829_3142	39.9651	9	0	0	0	0	0	0	1	1	0	0	1	0	1	1	0	1	1	1	1	1	1	1	0	1	1	1	1	1	0	0	1	0	0	0	0	1	0	0	1	1	0	1	1	1	0	1	0
scaffold_25778_2786	43.3795	9	0	0	0	0	0	0	1	1	0	0	1	0	1	1	0	1	1	1	1	1	1	1	0	1	1	1	1	1	0	0	1	0	0	0	1	1	0	0	1	1	0	0	1	1	1	1	0
scaffold_12738_3868	43.3795	9	0	0	0	0	0	0	1	1	0	0	1	0	1	1	0	1	1	1	1	1	1	1	0	1	1	1	1	1	0	0	1	0	0	0	1	1	0	0	1	1	0	0	1	1	1	1	0
scaffold_151423_88	43.3795	9	0	0	0	0	0	0	1	1	0	0	1	0	1	1	0	1	1	1	1	1	1	1	0	1	1	1	1	1	0	0	1	0	0	0	1	1	0	0	1	1	0	0	1	1	1	1	0
scaffold_25778_2823	43.3795	9	0	0	0	0	0	0	1	1	0	0	1	0	1	1	0	1	1	1	1	1	1	1	0	1	1	1	1	1	0	0	1	0	0	0	1	1	0	0	1	1	0	0	1	1	1	1	0
scaffold_25778_2836	43.3795	9	0	0	0	0	0	0	1	1	0	0	1	0	1	1	0	1	1	1	1	1	1	1	0	1	1	1	1	1	0	0	1	0	0	0	1	1	0	0	1	1	0	0	1	1	1	1	0
scaffold_42902_2273	43.3795	9	0	0	0	0	0	0	1	1	0	0	1	0	1	1	0	1	1	1	1	1	1	1	0	1	1	1	1	1	0	0	1	0	0	0	1	1	0	0	1	1	0	0	1	1	1	1	0
scaffold_2866_4294	45.0847	9	0	0	0	0	0	0	1	1	0	0	1	0	1	1	0	1	1	1	1	1	1	1	0	1	1	1	1	1	0	0	1	0	0	0	1	1	0	0	1	1	0	0	1	1	1	1	0
scaffold_63518_1592	45.0847	9	0	0	0	0	0	0	1	1	0	0	1	0	1	1	0	1	1	1	1	1	1	1	0	1	1	1	1	1	0	0	1	0	0	0	1	1	0	0	1	1	0	0	1	1	1	1	0
scaffold_38679_360	45.0847	9	0	0	0	0	0	0	1	1	0	0	1	0	1	1	0	1	1	1	1	1	1	1	0	1	1	1	1	1	0	0	1	0	0	0	1	1	0	0	1	1	0	0	1	1	1	1	0
scaffold_63518_1474	45.0847	9	0	0	0	0	0	0	1	1	0	0	1	0	1	1	0	1	1	1	1	1	1	1	0	1	1	1	1	1	0	0	1	0	0	0	1	1	0	0	1	1	0	0	1	1	1	1	0
scaffold_2866_7926	45.0847	9	0	0	0	0	0	0	1	1	0	0	1	0	1	1	0	1	1	1	1	1	1	1	0	1	1	1	1	1	0	0	1	0	0	0	1	1	0	0	1	1	0	0	1	1	1	1	0
scaffold_2866_662	45.0847	9	0	0	0	0	0	0	1	1	0	0	1	0	1	1	0	1	1	1	1	1	1	1	0	1	1	1	1	1	0	0	1	0	0	0	1	1	0	0	1	1	0	0	1	1	1	1	0
scaffold_6068_344	45.0847	9	0	0	0	0	0	0	1	1	0	0	1	0	1	1	0	1	1	1	1	1	1	1	0	1	1	1	1	1	0	0	1	0	0	0	1	1	0	0	1	1	0	0	1	1	1	1	0
scaffold_6068_377	45.0847	9	0	0	0	0	0	0	1	1	0	0	1	0	1	1	0	1	1	1	1	1	1	1	0	1	1	1	1	1	0	0	1	0	0	0	1	1	0	0	1	1	0	0	1	1	1	1	0
scaffold_6068_391	45.0847	9	0	0	0	0	0	0	1	1	0	0	1	0	1	1	0	1	1	1	1	1	1	1	0	1	1	1	1	1	0	0	1	0	0	0	1	1	0	0	1	1	0	0	1	1	1	1	0
scaffold_85911_227	45.0847	9	0	0	0	0	0	0	1	1	0	0	1	0	1	1	0	1	1	1	1	1	1	1	0	1	1	1	1	1	0	0	1	0	0	0	1	1	0	0	1	1	0	0	1	1	1	1	0
scaffold_121346_260	48.4991	9	0	0	0	0	0	0	1	1	1	0	1	0	1	1	0	1	1	1	1	1	1	1	0	1	1	1	1	1	0	0	1	0	0	0	0	1	0	0	1	1	0	0	1	1	1	1	0
scaffold_2787_7427	48.4991	9	0	0	0	0	0	0	1	1	1	0	1	0	1	1	0	1	1	1	1	1	1	1	0	1	1	1	1	1	0	0	1	0	0	0	0	1	0	0	1	1	0	0	1	1	1	1	0
scaffold_34559_2775	48.4991	9	0	0	0	0	0	0	1	1	1	0	1	0	1	1	0	1	1	1	1	1	1	1	0	1	1	1	1	1	0	0	1	0	0	0	0	1	0	0	1	1	0	0	1	1	1	1	0
scaffold_121346_261	48.4991	9	0	0	0	0	0	0	1	1	1	0	1	0	1	1	0	1	1	1	1	1	1	1	0	1	1	1	1	1	0	0	1	0	0	0	0	1	0	0	1	1	0	0	1	1	1	1	0
scaffold_1505_1846	48.4991	9	0	0	0	0	0	0	1	1	1	0	1	0	1	1	0	1	1	1	1	1	1	1	0	1	1	1	1	1	0	0	1	0	0	0	0	1	0	0	1	1	0	0	1	1	1	1	0
scaffold_16137_2835	55.6497	9	0	0	0	0	0	0	1	1	1	0	1	0	1	1	0	0	1	1	1	1	1	1	1	1	1	1	1	0	0	0	1	0	0	0	0	1	0	0	1	1	0	0	1	1	1	1	0
scaffold_54579_1193	55.6497	9	0	0	0	0	0	0	1	1	1	0	1	0	1	1	0	0	1	1	1	1	1	1	1	1	1	1	1	0	0	0	1	0	0	0	0	1	0	0	1	1	0	0	1	1	1	1	0
scaffold_72724_1068	55.6497	9	0	0	0	0	0	0	1	1	1	0	1	0	1	1	0	0	1	1	1	1	1	1	1	1	1	1	1	0	0	0	1	0	0	0	0	1	0	0	1	1	0	0	1	1	1	1	0
scaffold_29920_2780	59.3484	9	0	0	0	0	0	0	1	1	1	0	1	0	1	1	0	0	1	0	1	1	1	0	1	1	1	1	1	0	0	0	1	0	0	0	0	1	0	0	0	1	0	0	1	1	1	1	0
scaffold_39936_2399	59.3484	9	0	0	0	0	0	0	1	1	1	0	1	0	1	1	0	0	1	0	1	1	1	0	1	1	1	1	1	0	0	0	1	0	0	0	0	1	0	0	0	1	0	0	1	1	1	1	0
scaffold_51678_1380	62.7628	9	0	0	0	0	0	0	1	1	1	0	1	0	1	1	0	0	1	0	1	1	1	0	1	1	1	1	1	0	0	0	1	1	0	0	0	1	0	0	0	1	0	0	1	1	1	1	0
scaffold_58550_973	62.7628	9	0	0	0	0	0	0	1	1	1	0	1	0	1	1	0	0	1	0	1	1	1	0	1	1	1	1	1	0	0	0	1	1	0	0	0	1	0	0	0	1	0	0	1	1	1	1	0
scaffold_74624_182	62.7628	9	0	0	0	0	0	0	1	1	1	0	1	0	1	1	0	0	1	0	1	1	1	0	1	1	1	1	1	0	0	0	1	1	0	0	0	1	0	0	0	1	0	0	1	1	1	1	0
scaffold_74624_248	62.7628	9	0	0	0	0	0	0	1	1	1	0	1	0	1	1	0	0	1	0	1	1	1	0	1	1	1	1	1	0	0	0	1	1	0	0	0	1	0	0	0	1	0	0	1	1	1	1	0
scaffold_31978_561	65.0371	9	0	0	0	0	0	0	1	1	1	0	1	0	1	1	0	1	1	0	1	1	1	0	1	1	1	1	1	0	0	0	1	1	0	0	0	1	0	0	0	1	0	0	1	1	1	1	0
scaffold_5203_8104	65.0371	9	0	0	0	0	0	0	1	1	1	0	1	0	1	1	0	1	1	0	1	1	1	0	1	1	1	1	1	0	0	0	1	1	0	0	0	1	0	0	0	1	0	0	1	1	1	1	0
scaffold_10605_4259	65.0371	9	0	0	0	0	0	0	1	1	1	0	1	0	1	1	0	1	1	0	1	1	1	0	1	1	1	1	1	0	0	0	1	1	0	0	0	1	0	0	0	1	0	0	1	1	1	1	0
scaffold_10605_4295	65.0371	9	0	0	0	0	0	0	1	1	1	0	1	0	1	1	0	1	1	0	1	1	1	0	1	1	1	1	1	0	0	0	1	1	0	0	0	1	0	0	0	1	0	0	1	1	1	1	0
scaffold_5203_8030	65.0371	9	0	0	0	0	0	0	1	1	1	0	1	0	1	1	0	1	1	0	1	1	1	0	1	1	1	1	1	0	0	0	1	1	0	0	0	1	0	0	0	1	0	0	1	1	1	1	0
scaffold_5203_8037	65.0371	9	0	0	0	0	0	0	1	1	1	0	1	0	1	1	0	1	1	0	1	1	1	0	1	1	1	1	1	0	0	0	1	1	0	0	0	1	0	0	0	1	0	0	1	1	1	1	0
scaffold_5203_8072	65.0371	9	0	0	0	0	0	0	1	1	1	0	1	0	1	1	0	1	1	0	1	1	1	0	1	1	1	1	1	0	0	0	1	1	0	0	0	1	0	0	0	1	0	0	1	1	1	1	0
scaffold_5203_8147	65.0371	9	0	0	0	0	0	0	1	1	1	0	1	0	1	1	0	1	1	0	1	1	1	0	1	1	1	1	1	0	0	0	1	1	0	0	0	1	0	0	0	1	0	0	1	1	1	1	0
scaffold_17741_2859	76.6024	9	0	0	0	0	0	0	1	1	1	0	1	0	1	1	0	1	0	0	1	1	1	0	1	1	1	1	1	0	0	0	0	1	0	0	0	1	0	1	0	1	0	0	1	1	1	1	0
scaffold_17741_2943	76.6024	9	0	0	0	0	0	0	1	1	1	0	1	0	1	1	0	1	0	0	1	1	1	0	1	1	1	1	1	0	0	0	0	1	0	0	0	1	0	1	0	1	0	0	1	1	1	1	0
scaffold_49892_392	76.6024	9	0	0	0	0	0	0	1	1	1	0	1	0	1	1	0	1	0	0	1	1	1	0	1	1	1	1	1	0	0	0	0	1	0	0	0	1	0	1	0	1	0	0	1	1	1	1	0
scaffold_5068_6540	76.6024	9	0	0	0	0	0	0	1	1	1	0	1	0	1	1	0	1	0	0	1	1	1	0	1	1	1	1	1	0	0	0	0	1	0	0	0	1	0	1	0	1	0	0	1	1	1	1	0
scaffold_27798_3359	77.1508	9	0	0	0	0	1	0	1	1	1	0	1	0	1	1	0	1	0	0	1	1	1	0	1	1	1	1	1	0	0	0	0	1	0	0	0	1	0	1	0	1	0	0	1	1	1	1	0
scaffold_21405_3373	77.1508	9	0	0	0	0	1	0	1	1	1	0	1	0	1	1	0	1	0	0	1	1	1	0	1	1	1	1	1	0	0	0	0	1	0	0	0	1	0	1	0	1	0	0	1	1	1	1	0
scaffold_27798_3427	77.1508	9	0	0	0	0	1	0	1	1	1	0	1	0	1	1	0	1	0	0	1	1	1	0	1	1	1	1	1	0	0	0	0	1	0	0	0	1	0	1	0	1	0	0	1	1	1	1	0
scaffold_64009_1771	77.1508	9	0	0	0	0	1	0	1	1	1	0	1	0	1	1	0	1	0	0	1	1	1	0	1	1	1	1	1	0	0	0	0	1	0	0	0	1	0	1	0	1	0	0	1	1	1	1	0
ct154206	80.2959	9	0	0	0	0	1	0	1	1	1	0	1	0	1	1	0	1	0	0	1	1	1	0	1	1	1	1	1	0	0	0	0	1	0	0	0	1	0	1	0	1	0	0	1	1	1	1	0
scaffold_32504_717	80.2959	9	0	0	0	0	1	0	1	1	1	0	1	0	1	1	0	1	0	0	1	1	1	0	1	1	1	1	1	0	0	0	0	1	0	0	0	1	0	1	0	1	0	0	1	1	1	1	0
scaffold_32504_721	80.2959	9	0	0	0	0	1	0	1	1	1	0	1	0	1	1	0	1	0	0	1	1	1	0	1	1	1	1	1	0	0	0	0	1	0	0	0	1	0	1	0	1	0	0	1	1	1	1	0
scaffold_36218_1323	80.2959	9	0	0	0	0	1	0	1	1	1	0	1	0	1	1	0	1	0	0	1	1	1	0	1	1	1	1	1	0	0	0	0	1	0	0	0	1	0	1	0	1	0	0	1	1	1	1	0
scaffold_4532_4507	80.2959	9	0	0	0	0	1	0	1	1	1	0	1	0	1	1	0	1	0	0	1	1	1	0	1	1	1	1	1	0	0	0	0	1	0	0	0	1	0	1	0	1	0	0	1	1	1	1	0
scaffold_75092_1026	80.2959	9	0	0	0	0	1	0	1	1	1	0	1	0	1	1	0	1	0	0	1	1	1	0	1	1	1	1	1	0	0	0	0	1	0	0	0	1	0	1	0	1	0	0	1	1	1	1	0
scaffold_75092_1030	80.2959	9	0	0	0	0	1	0	1	1	1	0	1	0	1	1	0	1	0	0	1	1	1	0	1	1	1	1	1	0	0	0	0	1	0	0	0	1	0	1	0	1	0	0	1	1	1	1	0
scaffold_11296_2620	81.7167	9	0	0	0	0	1	0	1	1	1	0	1	0	1	1	0	1	0	0	1	1	1	0	1	1	1	1	1	0	0	0	0	1	0	0	0	1	0	1	0	1	0	0	1	1	1	1	0
scaffold_10644_3373	81.7167	9	0	0	0	0	1	0	1	1	1	0	1	0	1	1	0	1	0	0	1	1	1	0	1	1	1	1	1	0	0	0	0	1	0	0	0	1	0	1	0	1	0	0	1	1	1	1	0
scaffold_10644_3379	81.7167	9	0	0	0	0	1	0	1	1	1	0	1	0	1	1	0	1	0	0	1	1	1	0	1	1	1	1	1	0	0	0	0	1	0	0	0	1	0	1	0	1	0	0	1	1	1	1	0
scaffold_10644_3410	81.7167	9	0	0	0	0	1	0	1	1	1	0	1	0	1	1	0	1	0	0	1	1	1	0	1	1	1	1	1	0	0	0	0	1	0	0	0	1	0	1	0	1	0	0	1	1	1	1	0
scaffold_25752_2969	81.7167	9	0	0	0	0	1	0	1	1	1	0	1	0	1	1	0	1	0	0	1	1	1	0	1	1	1	1	1	0	0	0	0	1	0	0	0	1	0	1	0	1	0	0	1	1	1	1	0
scaffold_87641_1208	81.7167	9	0	0	0	0	1	0	1	1	1	0	1	0	1	1	0	1	0	0	1	1	1	0	1	1	1	1	1	0	0	0	0	1	0	0	0	1	0	1	0	1	0	0	1	1	1	1	0
scaffold_87641_1229	81.7167	9	0	0	0	0	1	0	1	1	1	0	1	0	1	1	0	1	0	0	1	1	1	0	1	1	1	1	1	0	0	0	0	1	0	0	0	1	0	1	0	1	0	0	1	1	1	1	0
scaffold_2030_10553	84.2221	9	0	0	0	0	1	0	1	1	1	0	1	0	1	1	0	1	0	0	0	1	1	0	1	1	1	1	1	0	0	0	0	1	0	0	0	1	0	1	0	1	0	0	1	1	1	1	0
scaffold_30128_1137	84.2221	9	0	0	0	0	1	0	1	1	1	0	1	0	1	1	0	1	0	0	0	1	1	0	1	1	1	1	1	0	0	0	0	1	0	0	0	1	0	1	0	1	0	0	1	1	1	1	0
scaffold_66901_790	84.8207	9	0	0	0	0	1	0	1	1	1	0	1	0	1	1	0	1	0	0	0	1	1	0	1	1	1	1	1	0	0	0	0	1	0	0	0	1	0	1	0	1	0	0	1	1	1	1	0
scaffold_52643_2159	85.1277	9	0	0	0	0	1	0	1	1	1	0	1	0	1	1	0	1	0	0	0	1	1	0	1	1	1	1	1	0	0	0	0	1	0	0	0	1	0	1	0	1	0	0	1	1	1	1	0
scaffold_43752_379	85.1277	9	0	0	0	0	1	0	1	1	1	0	1	0	1	1	0	1	0	0	0	1	1	0	1	1	1	1	1	0	0	0	0	1	0	0	0	1	0	1	0	1	0	0	1	1	1	1	0
scaffold_9991_3920	85.1277	9	0	0	0	0	1	0	1	1	1	0	1	0	1	1	0	1	0	0	0	1	1	0	1	1	1	1	1	0	0	0	0	1	0	0	0	1	0	1	0	1	0	0	1	1	1	1	0
scaffold_12168_6563	85.1277	9	0	0	0	0	1	0	1	1	1	0	1	0	1	1	0	1	0	0	0	1	1	0	1	1	1	1	1	0	0	0	0	1	0	0	0	1	0	1	0	1	0	0	1	1	1	1	0
scaffold_2924_1269	85.1277	9	0	0	0	0	1	0	1	1	1	0	1	0	1	1	0	1	0	0	0	1	1	0	1	1	1	1	1	0	0	0	0	1	0	0	0	1	0	1	0	1	0	0	1	1	1	1	0
scaffold_12168_6609	85.1277	9	0	0	0	0	1	0	1	1	1	0	1	0	1	1	0	1	0	0	0	1	1	0	1	1	1	1	1	0	0	0	0	1	0	0	0	1	0	1	0	1	0	0	1	1	1	1	0
scaffold_12168_6649	85.1277	9	0	0	0	0	1	0	1	1	1	0	1	0	1	1	0	1	0	0	0	1	1	0	1	1	1	1	1	0	0	0	0	1	0	0	0	1	0	1	0	1	0	0	1	1	1	1	0
scaffold_15776_2629	85.1277	9	0	0	0	0	1	0	1	1	1	0	1	0	1	1	0	1	0	0	0	1	1	0	1	1	1	1	1	0	0	0	0	1	0	0	0	1	0	1	0	1	0	0	1	1	1	1	0
scaffold_18405_5022	85.1277	9	0	0	0	0	1	0	1	1	1	0	1	0	1	1	0	1	0	0	0	1	1	0	1	1	1	1	1	0	0	0	0	1	0	0	0	1	0	1	0	1	0	0	1	1	1	1	0
scaffold_2615_2937	85.1277	9	0	0	0	0	1	0	1	1	1	0	1	0	1	1	0	1	0	0	0	1	1	0	1	1	1	1	1	0	0	0	0	1	0	0	0	1	0	1	0	1	0	0	1	1	1	1	0
scaffold_44967_1885	85.1277	9	0	0	0	0	1	0	1	1	1	0	1	0	1	1	0	1	0	0	0	1	1	0	1	1	1	1	1	0	0	0	0	1	0	0	0	1	0	1	0	1	0	0	1	1	1	1	0
scaffold_54212_9	85.1277	9	0	0	0	0	1	0	1	1	1	0	1	0	1	1	0	1	0	0	0	1	1	0	1	1	1	1	1	0	0	0	0	1	0	0	0	1	0	1	0	1	0	0	1	1	1	1	0
scaffold_3698_12740	88.2567	9	0	0	0	0	1	0	1	1	1	0	1	0	1	1	1	1	0	0	0	1	1	0	1	1	1	0	1	0	0	0	0	1	0	0	0	1	0	1	0	1	0	0	1	1	1	1	0
scaffold_57514_1484	88.2567	9	0	0	0	0	1	0	1	1	1	0	1	0	1	1	1	1	0	0	0	1	1	0	1	1	1	0	1	0	0	0	0	1	0	0	0	1	0	1	0	1	0	0	1	1	1	1	0
scaffold_100975_742	88.2567	9	0	0	0	0	1	0	1	1	1	0	1	0	1	1	1	1	0	0	0	1	1	0	1	1	1	0	1	0	0	0	0	1	0	0	0	1	0	1	0	1	0	0	1	1	1	1	0
scaffold_28271_2504	88.2567	9	0	0	0	0	1	0	1	1	1	0	1	0	1	1	1	1	0	0	0	1	1	0	1	1	1	0	1	0	0	0	0	1	0	0	0	1	0	1	0	1	0	0	1	1	1	1	0
scaffold_358_2197	88.2567	9	0	0	0	0	1	0	1	1	1	0	1	0	1	1	1	1	0	0	0	1	1	0	1	1	1	0	1	0	0	0	0	1	0	0	0	1	0	1	0	1	0	0	1	1	1	1	0
scaffold_70962_1187	88.2567	9	0	0	0	0	1	0	1	1	1	0	1	0	1	1	1	1	0	0	0	1	1	0	1	1	1	0	1	0	0	0	0	1	0	0	0	1	0	1	0	1	0	0	1	1	1	1	0
scaffold_75059_1365	88.2567	9	0	0	0	0	1	0	1	1	1	0	1	0	1	1	1	1	0	0	0	1	1	0	1	1	1	0	1	0	0	0	0	1	0	0	0	1	0	1	0	1	0	0	1	1	1	1	0
scaffold_49223_1835	88.2567	9	0	0	0	0	1	0	1	1	1	0	1	0	1	1	1	1	0	0	0	1	1	0	1	1	1	0	1	0	0	0	0	1	0	0	0	1	0	1	0	1	0	0	1	1	1	1	0
scaffold_35338_818	88.2567	9	0	0	0	0	1	0	1	1	1	0	1	0	1	1	1	1	0	0	0	1	1	0	1	1	1	0	1	0	0	0	0	1	0	0	0	1	0	1	0	1	0	0	1	1	1	1	0
scaffold_100975_707	88.2567	9	0	0	0	0	1	0	1	1	1	0	1	0	1	1	1	1	0	0	0	1	1	0	1	1	1	0	1	0	0	0	0	1	0	0	0	1	0	1	0	1	0	0	1	1	1	1	0
scaffold_4439_7802	88.2567	9	0	0	0	0	1	0	1	1	1	0	1	0	1	1	1	1	0	0	0	1	1	0	1	1	1	0	1	0	0	0	0	1	0	0	0	1	0	1	0	1	0	0	1	1	1	1	0
scaffold_90507_423	88.2567	9	0	0	0	0	1	0	1	1	1	0	1	0	1	1	1	1	0	0	0	1	1	0	1	1	1	0	1	0	0	0	0	1	0	0	0	1	0	1	0	1	0	0	1	1	1	1	0
scaffold_167122_133	88.2567	9	0	0	0	0	1	0	1	1	1	0	1	0	1	1	1	1	0	0	0	1	1	0	1	1	1	0	1	0	0	0	0	1	0	0	0	1	0	1	0	1	0	0	1	1	1	1	0
scaffold_167122_141	88.2567	9	0	0	0	0	1	0	1	1	1	0	1	0	1	1	1	1	0	0	0	1	1	0	1	1	1	0	1	0	0	0	0	1	0	0	0	1	0	1	0	1	0	0	1	1	1	1	0
scaffold_33804_3091	88.2567	9	0	0	0	0	1	0	1	1	1	0	1	0	1	1	1	1	0	0	0	1	1	0	1	1	1	0	1	0	0	0	0	1	0	0	0	1	0	1	0	1	0	0	1	1	1	1	0
scaffold_6314_8219	88.2567	9	0	0	0	0	1	0	1	1	1	0	1	0	1	1	1	1	0	0	0	1	1	0	1	1	1	0	1	0	0	0	0	1	0	0	0	1	0	1	0	1	0	0	1	1	1	1	0
scaffold_71644_1324	88.2567	9	0	0	0	0	1	0	1	1	1	0	1	0	1	1	1	1	0	0	0	1	1	0	1	1	1	0	1	0	0	0	0	1	0	0	0	1	0	1	0	1	0	0	1	1	1	1	0
scaffold_17431_1305	92.8134	9	0	0	0	0	1	0	1	1	1	0	0	0	1	1	1	1	0	0	0	0	1	0	1	1	1	0	1	1	0	0	0	1	0	0	0	1	0	1	0	0	0	0	1	1	1	1	0
scaffold_45996_633	92.8134	9	0	0	0	0	1	0	1	1	1	0	0	0	1	1	1	1	0	0	0	0	1	0	1	1	1	0	1	1	0	0	0	1	0	0	0	1	0	1	0	0	0	0	1	1	1	1	0
SCF41971	92.8134	9	0	0	0	0	1	0	1	1	1	0	0	0	1	1	1	1	0	0	0	0	1	0	1	1	1	0	1	1	0	0	0	1	0	0	0	1	0	1	0	0	0	0	1	1	1	1	0
scaffold_1075_1586	92.8134	9	0	0	0	0	1	0	1	1	1	0	0	0	1	1	1	1	0	0	0	0	1	0	1	1	1	0	1	1	0	0	0	1	0	0	0	1	0	1	0	0	0	0	1	1	1	1	0
scaffold_85585_491	92.8134	9	0	0	0	0	1	0	1	1	1	0	0	0	1	1	1	1	0	0	0	0	1	0	1	1	1	0	1	1	0	0	0	1	0	0	0	1	0	1	0	0	0	0	1	1	1	1	0
scaffold_103001_225	92.8134	9	0	0	0	0	1	0	1	1	1	0	0	0	1	1	1	1	0	0	0	0	1	0	1	1	1	0	1	1	0	0	0	1	0	0	0	1	0	1	0	0	0	0	1	1	1	1	0
scaffold_30993_256	92.8134	9	0	0	0	0	1	0	1	1	1	0	0	0	1	1	1	1	0	0	0	0	1	0	1	1	1	0	1	1	0	0	0	1	0	0	0	1	0	1	0	0	0	0	1	1	1	1	0
scaffold_1155_331	92.8134	9	0	0	0	0	1	0	1	1	1	0	0	0	1	1	1	1	0	0	0	0	1	0	1	1	1	0	1	1	0	0	0	1	0	0	0	1	0	1	0	0	0	0	1	1	1	1	0
scaffold_30993_288	92.8134	9	0	0	0	0	1	0	1	1	1	0	0	0	1	1	1	1	0	0	0	0	1	0	1	1	1	0	1	1	0	0	0	1	0	0	0	1	0	1	0	0	0	0	1	1	1	1	0
scaffold_73455_1589	92.8134	9	0	0	0	0	1	0	1	1	1	0	0	0	1	1	1	1	0	0	0	0	1	0	1	1	1	0	1	1	0	0	0	1	0	0	0	1	0	1	0	0	0	0	1	1	1	1	0
scaffold_194_6347	96.5048	9	0	0	0	0	1	0	1	1	1	0	0	0	1	1	1	1	0	0	0	0	1	0	1	1	1	0	1	1	0	0	0	1	0	0	0	1	0	1	0	0	0	0	1	1	1	1	0
scaffold_63804_1841	96.5048	9	0	0	0	0	1	0	1	1	1	0	0	0	1	1	1	1	0	0	0	0	1	0	1	1	1	0	1	1	0	0	0	1	0	0	0	1	0	1	0	0	0	0	1	1	1	1	0
scaffold_194_6436	96.5048	9	0	0	0	0	1	0	1	1	1	0	0	0	1	1	1	1	0	0	0	0	1	0	1	1	1	0	1	1	0	0	0	1	0	0	0	1	0	1	0	0	0	0	1	1	1	1	0
scaffold_121825_591	96.5048	9	0	0	0	0	1	0	1	1	1	0	0	0	1	1	1	1	0	0	0	0	1	0	1	1	1	0	1	1	0	0	0	1	0	0	0	1	0	1	0	0	0	0	1	1	1	1	0
scaffold_194_6358	96.5048	9	0	0	0	0	1	0	1	1	1	0	0	0	1	1	1	1	0	0	0	0	1	0	1	1	1	0	1	1	0	0	0	1	0	0	0	1	0	1	0	0	0	0	1	1	1	1	0
scaffold_194_6502	96.5048	9	0	0	0	0	1	0	1	1	1	0	0	0	1	1	1	1	0	0	0	0	1	0	1	1	1	0	1	1	0	0	0	1	0	0	0	1	0	1	0	0	0	0	1	1	1	1	0
scaffold_54656_638	96.5048	9	0	0	0	0	1	0	1	1	1	0	0	0	1	1	1	1	0	0	0	0	1	0	1	1	1	0	1	1	0	0	0	1	0	0	0	1	0	1	0	0	0	0	1	1	1	1	0
scaffold_194_7118	97.073	9	0	0	0	0	1	0	1	1	1	0	0	0	1	1	1	1	0	0	0	0	1	0	1	1	1	0	1	1	0	0	0	1	0	0	0	1	0	1	0	0	0	0	1	1	1	1	0
scaffold_122452_559	97.6412	9	0	0	0	0	1	0	1	1	1	0	0	0	1	1	1	1	0	0	0	0	1	0	1	1	1	0	1	1	0	0	0	1	0	0	0	1	0	1	0	0	0	0	1	1	1	1	0
scaffold_75389_682	97.6412	9	0	0	0	0	1	0	1	1	1	0	0	0	1	1	1	1	0	0	0	0	1	0	1	1	1	0	1	1	0	0	0	1	0	0	0	1	0	1	0	0	0	0	1	1	1	1	0
scaffold_23222_3141	97.6412	9	0	0	0	0	1	0	1	1	1	0	0	0	1	1	1	1	0	0	0	0	1	0	1	1	1	0	1	1	0	0	0	1	0	0	0	1	0	1	0	0	0	0	1	1	1	1	0
scaffold_38673_1604	97.6412	9	0	0	0	0	1	0	1	1	1	0	0	0	1	1	1	1	0	0	0	0	1	0	1	1	1	0	1	1	0	0	0	1	0	0	0	1	0	1	0	0	0	0	1	1	1	1	0
scaffold_1265_14025	97.6412	9	0	0	0	0	1	0	1	1	1	0	0	0	1	1	1	1	0	0	0	0	1	0	1	1	1	0	1	1	0	0	0	1	0	0	0	1	0	1	0	0	0	0	1	1	1	1	0
scaffold_117779_389	97.6412	9	0	0	0	0	1	0	1	1	1	0	0	0	1	1	1	1	0	0	0	0	1	0	1	1	1	0	1	1	0	0	0	1	0	0	0	1	0	1	0	0	0	0	1	1	1	1	0
scaffold_117779_413	97.6412	9	0	0	0	0	1	0	1	1	1	0	0	0	1	1	1	1	0	0	0	0	1	0	1	1	1	0	1	1	0	0	0	1	0	0	0	1	0	1	0	0	0	0	1	1	1	1	0
scaffold_122452_468	97.6412	9	0	0	0	0	1	0	1	1	1	0	0	0	1	1	1	1	0	0	0	0	1	0	1	1	1	0	1	1	0	0	0	1	0	0	0	1	0	1	0	0	0	0	1	1	1	1	0
scaffold_122452_511	97.6412	9	0	0	0	0	1	0	1	1	1	0	0	0	1	1	1	1	0	0	0	0	1	0	1	1	1	0	1	1	0	0	0	1	0	0	0	1	0	1	0	0	0	0	1	1	1	1	0
scaffold_132408_312	97.6412	9	0	0	0	0	1	0	1	1	1	0	0	0	1	1	1	1	0	0	0	0	1	0	1	1	1	0	1	1	0	0	0	1	0	0	0	1	0	1	0	0	0	0	1	1	1	1	0
scaffold_134255_141	97.6412	9	0	0	0	0	1	0	1	1	1	0	0	0	1	1	1	1	0	0	0	0	1	0	1	1	1	0	1	1	0	0	0	1	0	0	0	1	0	1	0	0	0	0	1	1	1	1	0
scaffold_134255_62	97.6412	9	0	0	0	0	1	0	1	1	1	0	0	0	1	1	1	1	0	0	0	0	1	0	1	1	1	0	1	1	0	0	0	1	0	0	0	1	0	1	0	0	0	0	1	1	1	1	0
scaffold_134255_90	97.6412	9	0	0	0	0	1	0	1	1	1	0	0	0	1	1	1	1	0	0	0	0	1	0	1	1	1	0	1	1	0	0	0	1	0	0	0	1	0	1	0	0	0	0	1	1	1	1	0
scaffold_4231_7194	97.6412	9	0	0	0	0	1	0	1	1	1	0	0	0	1	1	1	1	0	0	0	0	1	0	1	1	1	0	1	1	0	0	0	1	0	0	0	1	0	1	0	0	0	0	1	1	1	1	0
scaffold_54656_645	97.6412	9	0	0	0	0	1	0	1	1	1	0	0	0	1	1	1	1	0	0	0	0	1	0	1	1	1	0	1	1	0	0	0	1	0	0	0	1	0	1	0	0	0	0	1	1	1	1	0
scaffold_59210_173	97.6412	9	0	0	0	0	1	0	1	1	1	0	0	0	1	1	1	1	0	0	0	0	1	0	1	1	1	0	1	1	0	0	0	1	0	0	0	1	0	1	0	0	0	0	1	1	1	1	0
scaffold_59210_272	97.6412	9	0	0	0	0	1	0	1	1	1	0	0	0	1	1	1	1	0	0	0	0	1	0	1	1	1	0	1	1	0	0	0	1	0	0	0	1	0	1	0	0	0	0	1	1	1	1	0
scaffold_6205_1276	97.6412	9	0	0	0	0	1	0	1	1	1	0	0	0	1	1	1	1	0	0	0	0	1	0	1	1	1	0	1	1	0	0	0	1	0	0	0	1	0	1	0	0	0	0	1	1	1	1	0
scaffold_6205_1284	97.6412	9	0	0	0	0	1	0	1	1	1	0	0	0	1	1	1	1	0	0	0	0	1	0	1	1	1	0	1	1	0	0	0	1	0	0	0	1	0	1	0	0	0	0	1	1	1	1	0
scaffold_6205_1305	97.6412	9	0	0	0	0	1	0	1	1	1	0	0	0	1	1	1	1	0	0	0	0	1	0	1	1	1	0	1	1	0	0	0	1	0	0	0	1	0	1	0	0	0	0	1	1	1	1	0
scaffold_6205_1342	97.6412	9	0	0	0	0	1	0	1	1	1	0	0	0	1	1	1	1	0	0	0	0	1	0	1	1	1	0	1	1	0	0	0	1	0	0	0	1	0	1	0	0	0	0	1	1	1	1	0
scaffold_67183_2577	97.6412	9	0	0	0	0	1	0	1	1	1	0	0	0	1	1	1	1	0	0	0	0	1	0	1	1	1	0	1	1	0	0	0	1	0	0	0	1	0	1	0	0	0	0	1	1	1	1	0
scaffold_71223_732	97.6412	9	0	0	0	0	1	0	1	1	1	0	0	0	1	1	1	1	0	0	0	0	1	0	1	1	1	0	1	1	0	0	0	1	0	0	0	1	0	1	0	0	0	0	1	1	1	1	0
scaffold_6416_3097	0	10	0	1	0	0	1	1	1	0	0	1	0	0	0	1	1	0	1	0	1	1	0	1	0	0	0	0	1	1	1	1	0	1	0	0	0	0	1	0	1	0	1	1	1	0	0	1	0
scaffold_55248_2308	0	10	0	1	0	0	1	1	1	0	0	1	0	0	0	1	1	0	1	0	1	1	0	1	0	0	0	0	1	1	1	1	0	1	0	0	0	0	1	0	1	0	1	1	1	0	0	1	0
scaffold_15395_2991	0	10	0	1	0	0	1	1	1	0	0	1	0	0	0	1	1	0	1	0	1	1	0	1	0	0	0	0	1	1	1	1	0	1	0	0	0	0	1	0	1	0	1	1	1	0	0	1	0
scaffold_77758_825	0	10	0	1	0	0	1	1	1	0	0	1	0	0	0	1	1	0	1	0	1	1	0	1	0	0	0	0	1	1	1	1	0	1	0	0	0	0	1	0	1	0	1	1	1	0	0	1	0
scaffold_102935_478	0	10	0	1	0	0	1	1	1	0	0	1	0	0	0	1	1	0	1	0	1	1	0	1	0	0	0	0	1	1	1	1	0	1	0	0	0	0	1	0	1	0	1	1	1	0	0	1	0
scaffold_102935_479	0	10	0	1	0	0	1	1	1	0	0	1	0	0	0	1	1	0	1	0	1	1	0	1	0	0	0	0	1	1	1	1	0	1	0	0	0	0	1	0	1	0	1	1	1	0	0	1	0
scaffold_15395_2954	0	10	0	1	0	0	1	1	1	0	0	1	0	0	0	1	1	0	1	0	1	1	0	1	0	0	0	0	1	1	1	1	0	1	0	0	0	0	1	0	1	0	1	1	1	0	0	1	0
scaffold_6416_3001	0.307603	10	0	1	0	0	1	1	1	0	0	1	0	0	0	1	1	1	1	0	1	1	0	1	0	0	0	0	1	1	1	1	0	1	0	0	0	0	1	0	1	0	1	1	1	0	0	1	0
scaffold_6416_3024	0.307603	10	0	1	0	0	1	1	1	0	0	1	0	0	0	1	1	1	1	0	1	1	0	1	0	0	0	0	1	1	1	1	0	1	0	0	0	0	1	0	1	0	1	1	1	0	0	1	0
SCF56747	1.98899	10	0	1	0	0	1	1	1	0	0	1	0	0	0	1	1	1	1	0	1	1	0	1	0	0	0	0	1	1	1	1	0	1	0	0	0	0	1	0	1	0	1	1	1	0	0	1	0
scaffold_5025_5154	1.98899	10	0	1	0	0	1	1	1	0	0	1	0	0	0	1	1	1	1	0	1	1	0	1	0	0	0	0	1	1	1	1	0	1	0	0	0	0	1	0	1	0	1	1	1	0	0	1	0
scaffold_24669_3669	1.98899	10	0	1	0	0	1	1	1	0	0	1	0	0	0	1	1	1	1	0	1	1	0	1	0	0	0	0	1	1	1	1	0	1	0	0	0	0	1	0	1	0	1	1	1	0	0	1	0
scaffold_15274_4164	1.98899	10	0	1	0	0	1	1	1	0	0	1	0	0	0	1	1	1	1	0	1	1	0	1	0	0	0	0	1	1	1	1	0	1	0	0	0	0	1	0	1	0	1	1	1	0	0	1	0
scaffold_15395_3078	1.98899	10	0	1	0	0	1	1	1	0	0	1	0	0	0	1	1	1	1	0	1	1	0	1	0	0	0	0	1	1	1	1	0	1	0	0	0	0	1	0	1	0	1	1	1	0	0	1	0
scaffold_24669_3670	1.98899	10	0	1	0	0	1	1	1	0	0	1	0	0	0	1	1	1	1	0	1	1	0	1	0	0	0	0	1	1	1	1	0	1	0	0	0	0	1	0	1	0	1	1	1	0	0	1	0
scaffold_24669_3714	1.98899	10	0	1	0	0	1	1	1	0	0	1	0	0	0	1	1	1	1	0	1	1	0	1	0	0	0	0	1	1	1	1	0	1	0	0	0	0	1	0	1	0	1	1	1	0	0	1	0
scaffold_5025_5172	1.98899	10	0	1	0	0	1	1	1	0	0	1	0	0	0	1	1	1	1	0	1	1	0	1	0	0	0	0	1	1	1	1	0	1	0	0	0	0	1	0	1	0	1	1	1	0	0	1	0
scaffold_72474_394	1.98899	10	0	1	0	0	1	1	1	0	0	1	0	0	0	1	1	1	1	0	1	1	0	1	0	0	0	0	1	1	1	1	0	1	0	0	0	0	1	0	1	0	1	1	1	0	0	1	0
scaffold_94262_148	1.98899	10	0	1	0	0	1	1	1	0	0	1	0	0	0	1	1	1	1	0	1	1	0	1	0	0	0	0	1	1	1	1	0	1	0	0	0	0	1	0	1	0	1	1	1	0	0	1	0
scaffold_7448_397	4.26227	10	0	0	0	0	1	1	1	0	0	1	0	0	0	1	1	1	1	0	1	1	0	1	0	0	0	0	1	1	1	1	0	1	0	0	0	0	1	0	1	1	0	1	1	0	0	1	0
scaffold_27242_3193	4.26227	10	0	0	0	0	1	1	1	0	0	1	0	0	0	1	1	1	1	0	1	1	0	1	0	0	0	0	1	1	1	1	0	1	0	0	0	0	1	0	1	1	0	1	1	0	0	1	0
scaffold_338_6101	4.26227	10	0	0	0	0	1	1	1	0	0	1	0	0	0	1	1	1	1	0	1	1	0	1	0	0	0	0	1	1	1	1	0	1	0	0	0	0	1	0	1	1	0	1	1	0	0	1	0
scaffold_338_6115	4.26227	10	0	0	0	0	1	1	1	0	0	1	0	0	0	1	1	1	1	0	1	1	0	1	0	0	0	0	1	1	1	1	0	1	0	0	0	0	1	0	1	1	0	1	1	0	0	1	0
scaffold_338_6182	4.26227	10	0	0	0	0	1	1	1	0	0	1	0	0	0	1	1	1	1	0	1	1	0	1	0	0	0	0	1	1	1	1	0	1	0	0	0	0	1	0	1	1	0	1	1	0	0	1	0
scaffold_338_6183	4.26227	10	0	0	0	0	1	1	1	0	0	1	0	0	0	1	1	1	1	0	1	1	0	1	0	0	0	0	1	1	1	1	0	1	0	0	0	0	1	0	1	1	0	1	1	0	0	1	0
scaffold_49844_2271	5.96747	10	0	0	0	0	1	1	1	0	0	1	0	0	0	1	1	1	1	0	1	1	0	1	0	0	0	0	1	1	1	1	0	1	0	0	0	0	1	0	1	1	0	1	1	0	0	1	0
scaffold_49844_2260	5.96747	10	0	0	0	0	1	1	1	0	0	1	0	0	0	1	1	1	1	0	1	1	0	1	0	0	0	0	1	1	1	1	0	1	0	0	0	0	1	0	1	1	0	1	1	0	0	1	0
SCF23210	8.81145	10	0	0	0	0	1	1	1	0	0	1	0	0	0	1	1	1	0	0	1	1	0	1	0	0	0	0	1	1	1	1	0	1	0	0	0	0	1	0	1	1	0	1	1	0	0	1	0
scaffold_38990_630	8.81145	10	0	0	0	0	1	1	1	0	0	1	0	0	0	1	1	1	0	0	1	1	0	1	0	0	0	0	1	1	1	1	0	1	0	0	0	0	1	0	1	1	0	1	1	0	0	1	0
scaffold_12319_1654	9.09554	10	0	0	0	0	1	1	1	0	0	1	0	0	0	1	1	1	0	0	1	1	0	1	0	0	0	0	1	1	1	1	0	1	0	0	0	0	1	0	1	1	0	1	1	0	0	1	0
scaffold_36745_953	9.09554	10	0	0	0	0	1	1	1	0	0	1	0	0	0	1	1	1	0	0	1	1	0	1	0	0	0	0	1	1	1	1	0	1	0	0	0	0	1	0	1	1	0	1	1	0	0	1	0
scaffold_11847_1481	9.09554	10	0	0	0	0	1	1	1	0	0	1	0	0	0	1	1	1	0	0	1	1	0	1	0	0	0	0	1	1	1	1	0	1	0	0	0	0	1	0	1	1	0	1	1	0	0	1	0
scaffold_6859_6098	9.09554	10	0	0	0	0	1	1	1	0	0	1	0	0	0	1	1	1	0	0	1	1	0	1	0	0	0	0	1	1	1	1	0	1	0	0	0	0	1	0	1	1	0	1	1	0	0	1	0
SCF26014	9.09554	10	0	0	0	0	1	1	1	0	0	1	0	0	0	1	1	1	0	0	1	1	0	1	0	0	0	0	1	1	1	1	0	1	0	0	0	0	1	0	1	1	0	1	1	0	0	1	0
scaffold_6239_3448	12.9058	10	1	0	0	0	1	1	1	0	0	1	0	1	0	1	1	1	0	0	1	1	0	0	0	0	0	0	1	1	1	1	0	1	0	0	0	0	1	0	1	1	0	1	1	0	0	1	0
scaffold_30193_2295	12.9058	10	1	0	0	0	1	1	1	0	0	1	0	1	0	1	1	1	0	0	1	1	0	0	0	0	0	0	1	1	1	1	0	1	0	0	0	0	1	0	1	1	0	1	1	0	0	1	0
scaffold_6239_3526	12.9058	10	1	0	0	0	1	1	1	0	0	1	0	1	0	1	1	1	0	0	1	1	0	0	0	0	0	0	1	1	1	1	0	1	0	0	0	0	1	0	1	1	0	1	1	0	0	1	0
scaffold_89151_796	13.0473	10	1	0	0	0	1	1	1	0	0	1	0	1	0	1	1	1	0	0	1	1	0	0	0	0	0	0	1	1	1	1	0	1	0	0	0	0	1	0	1	1	0	1	1	0	0	1	0
SCF2288	13.1945	10	1	0	0	0	1	1	1	0	0	1	0	1	0	1	1	1	0	0	1	1	0	0	0	0	0	0	1	1	1	1	0	1	0	0	0	0	1	0	1	1	0	1	1	0	0	1	0
scaffold_31237_548	16.3212	10	1	0	0	0	1	0	1	0	0	1	0	1	0	1	1	1	0	0	1	1	0	0	0	0	0	0	1	1	1	1	0	0	0	0	0	0	1	0	1	1	0	1	1	0	0	1	0
scaffold_26452_1178	18.3681	10	1	0	0	0	1	0	1	0	0	1	0	1	0	1	1	1	0	0	1	1	0	0	0	0	0	0	1	1	1	1	0	0	0	0	0	0	1	0	0	1	0	1	1	0	0	1	0
scaffold_26452_1129	18.3681	10	1	0	0	0	1	0	1	0	0	1	0	1	0	1	1	1	0	0	1	1	0	0	0	0	0	0	1	1	1	1	0	0	0	0	0	0	1	0	0	1	0	1	1	0	0	1	0
scaffold_92594_451	19.4459	10	1	0	0	0	1	0	1	0	0	1	0	1	0	1	1	1	0	0	1	1	0	0	0	0	0	0	1	1	1	1	0	0	0	0	0	0	1	0	0	1	0	1	1	0	0	1	0
scaffold_12927_5340	19.4459	10	1	0	0	0	1	0	1	0	0	1	0	1	0	1	1	1	0	0	1	1	0	0	0	0	0	0	1	1	1	1	0	0	0	0	0	0	1	0	0	1	0	1	1	0	0	1	0
scaffold_56089_1579	20.5824	10	1	0	0	0	1	0	1	0	0	1	0	1	0	1	1	1	0	0	1	1	0	0	0	0	0	0	1	1	1	1	0	0	0	0	0	0	1	0	0	1	0	1	1	0	0	1	0
scaffold_15801_4648	20.5824	10	1	0	0	0	1	0	1	0	0	1	0	1	0	1	1	1	0	0	1	1	0	0	0	0	0	0	1	1	1	1	0	0	0	0	0	0	1	0	0	1	0	1	1	0	0	1	0
scaffold_83262_749	21.4348	10	1	0	0	0	1	0	1	0	1	1	0	1	0	1	1	1	0	0	1	1	0	0	0	0	0	0	1	1	1	1	0	0	0	0	0	0	1	0	0	1	0	1	1	0	0	1	0
scaffold_19377_686	22.5713	10	1	0	0	0	1	0	1	0	1	1	0	1	0	1	1	1	0	0	1	1	0	0	0	0	0	0	1	1	1	1	0	0	0	0	0	0	1	0	0	1	0	1	1	0	0	1	0
scaffold_73494_747	23.7079	10	1	0	0	0	1	0	1	0	1	1	0	1	0	1	1	1	0	0	1	1	0	0	0	1	0	0	1	1	1	1	0	0	0	0	0	0	1	0	0	1	0	1	1	0	0	1	0
scaffold_31373_419	23.7079	10	1	0	0	0	1	0	1	0	1	1	0	1	0	1	1	1	0	0	1	1	0	0	0	1	0	0	1	1	1	1	0	0	0	0	0	0	1	0	0	1	0	1	1	0	0	1	0
scaffold_173749_80	28.5442	10	1	1	0	0	1	0	1	0	1	1	1	1	0	1	1	1	0	0	0	1	0	1	0	1	1	0	1	1	1	1	0	0	0	0	0	0	1	0	0	1	0	0	1	0	0	1	0
scaffold_68094_1379	28.5442	10	1	1	0	0	1	0	1	0	1	1	1	1	0	1	1	1	0	0	0	1	0	1	0	1	1	0	1	1	1	1	0	0	0	0	0	0	1	0	0	1	0	0	1	0	0	1	0
scaffold_54877_1023	29.3966	10	1	1	0	0	1	0	1	0	1	1	1	1	0	1	1	1	0	0	0	1	0	1	0	1	1	0	1	1	1	1	0	0	0	0	0	0	1	0	0	1	0	0	1	0	0	1	0
scaffold_54877_1055	29.3966	10	1	1	0	0	1	0	1	0	1	1	1	1	0	1	1	1	0	0	0	1	0	1	0	1	1	0	1	1	1	1	0	0	0	0	0	0	1	0	0	1	0	0	1	0	0	1	0
scaffold_62514_876	31.6694	10	1	1	0	0	1	0	1	0	1	1	1	1	0	1	1	1	0	0	0	1	0	1	0	1	1	0	1	1	1	1	0	0	0	0	0	0	1	0	0	1	0	0	1	0	0	1	0
scaffold_17629_5179	32.806	10	1	1	0	0	1	0	1	0	1	1	1	1	0	1	1	1	0	0	0	1	0	1	0	1	1	0	1	1	1	1	0	0	0	0	0	0	1	0	0	1	0	0	1	0	0	1	0
scaffold_15708_2420	32.806	10	1	1	0	0	1	0	1	0	1	1	1	1	0	1	1	1	0	0	0	1	0	1	0	1	1	0	1	1	1	1	0	0	0	0	0	0	1	0	0	1	0	0	1	0	0	1	0
scaffold_9993_6382	35.6499	10	1	1	0	0	1	0	1	0	1	1	1	1	0	1	1	1	0	0	0	1	0	1	0	1	1	0	1	1	1	1	0	0	0	0	0	0	1	0	0	1	0	0	1	0	0	0	0
scaffold_64537_1864	37.3551	10	1	1	0	0	1	0	1	0	1	1	1	1	1	1	1	1	0	0	0	1	0	1	0	1	1	0	1	1	1	1	0	0	0	0	0	0	1	0	0	1	0	0	1	0	0	0	0
scaffold_14255_2890	37.3551	10	1	1	0	0	1	0	1	0	1	1	1	1	1	1	1	1	0	0	0	1	0	1	0	1	1	0	1	1	1	1	0	0	0	0	0	0	1	0	0	1	0	0	1	0	0	0	0
scaffold_88772_989	38.776	10	1	1	0	0	1	0	1	0	1	1	1	1	1	1	1	1	0	0	0	1	0	1	0	1	1	0	1	1	1	1	0	0	0	0	0	0	1	0	0	1	0	0	1	0	0	0	0
scaffold_88772_1012	38.776	10	1	1	0	0	1	0	1	0	1	1	1	1	1	1	1	1	0	0	0	1	0	1	0	1	1	0	1	1	1	1	0	0	0	0	0	0	1	0	0	1	0	0	1	0	0	0	0
scaffold_2979_9917	39.9125	10	1	1	0	0	1	0	1	0	1	1	1	1	1	1	1	1	0	0	0	1	0	1	0	1	1	0	1	1	1	1	0	0	0	0	0	0	1	0	0	1	0	0	1	0	0	0	0
scaffold_18203_3098	39.9125	10	1	1	0	0	1	0	1	0	1	1	1	1	1	1	1	1	0	0	0	1	0	1	0	1	1	0	1	1	1	1	0	0	0	0	0	0	1	0	0	1	0	0	1	0	0	0	0
scaffold_18203_3105	39.9125	10	1	1	0	0	1	0	1	0	1	1	1	1	1	1	1	1	0	0	0	1	0	1	0	1	1	0	1	1	1	1	0	0	0	0	0	0	1	0	0	1	0	0	1	0	0	0	0
scaffold_18203_3115	39.9125	10	1	1	0	0	1	0	1	0	1	1	1	1	1	1	1	1	0	0	0	1	0	1	0	1	1	0	1	1	1	1	0	0	0	0	0	0	1	0	0	1	0	0	1	0	0	0	0
scaffold_7223_2548	39.9125	10	1	1	0	0	1	0	1	0	1	1	1	1	1	1	1	1	0	0	0	1	0	1	0	1	1	0	1	1	1	1	0	0	0	0	0	0	1	0	0	1	0	0	1	0	0	0	0
scaffold_7223_2551	39.9125	10	1	1	0	0	1	0	1	0	1	1	1	1	1	1	1	1	0	0	0	1	0	1	0	1	1	0	1	1	1	1	0	0	0	0	0	0	1	0	0	1	0	0	1	0	0	0	0
scaffold_7223_2560	39.9125	10	1	1	0	0	1	0	1	0	1	1	1	1	1	1	1	1	0	0	0	1	0	1	0	1	1	0	1	1	1	1	0	0	0	0	0	0	1	0	0	1	0	0	1	0	0	0	0
scaffold_7223_7998	39.9125	10	1	1	0	0	1	0	1	0	1	1	1	1	1	1	1	1	0	0	0	1	0	1	0	1	1	0	1	1	1	1	0	0	0	0	0	0	1	0	0	1	0	0	1	0	0	0	0
scaffold_31291_1978	41.0491	10	1	1	0	0	1	0	1	0	1	1	1	1	1	1	1	1	0	0	0	1	0	1	0	1	1	0	1	1	1	1	0	0	0	0	0	0	1	0	0	1	0	0	1	0	0	0	0
scaffold_10256_1367	41.0491	10	1	1	0	0	1	0	1	0	1	1	1	1	1	1	1	1	0	0	0	1	0	1	0	1	1	0	1	1	1	1	0	0	0	0	0	0	1	0	0	1	0	0	1	0	0	0	0
scaffold_29399_427	41.0491	10	1	1	0	0	1	0	1	0	1	1	1	1	1	1	1	1	0	0	0	1	0	1	0	1	1	0	1	1	1	1	0	0	0	0	0	0	1	0	0	1	0	0	1	0	0	0	0
scaffold_70180_394	41.0491	10	1	1	0	0	1	0	1	0	1	1	1	1	1	1	1	1	0	0	0	1	0	1	0	1	1	0	1	1	1	1	0	0	0	0	0	0	1	0	0	1	0	0	1	0	0	0	0
scaffold_21095_4899	44.1782	10	1	1	0	0	1	0	1	0	1	1	1	1	1	1	1	1	0	1	0	1	0	1	1	1	1	0	0	1	1	1	0	0	1	0	0	0	1	0	0	1	0	0	1	0	0	0	1
scaffold_59688_228	44.1782	10	1	1	0	0	1	0	1	0	1	1	1	1	1	1	1	1	0	1	0	1	0	1	1	1	1	0	0	1	1	1	0	0	1	0	0	0	1	0	0	1	0	0	1	0	0	0	1
scaffold_21027_3942	44.4623	10	1	1	0	0	1	0	1	0	1	1	1	1	1	1	1	1	0	1	0	1	0	1	1	1	1	0	0	1	1	1	0	0	1	0	0	0	1	0	0	1	0	0	1	0	0	0	1
scaffold_69643_1338	44.4623	10	1	1	0	0	1	0	1	0	1	1	1	1	1	1	1	1	0	1	0	1	0	1	1	1	1	0	0	1	1	1	0	0	1	0	0	0	1	0	0	1	0	0	1	0	0	0	1
scaffold_19785_3909	44.4623	10	1	1	0	0	1	0	1	0	1	1	1	1	1	1	1	1	0	1	0	1	0	1	1	1	1	0	0	1	1	1	0	0	1	0	0	0	1	0	0	1	0	0	1	0	0	0	1
scaffold_16458_4547	44.4623	10	1	1	0	0	1	0	1	0	1	1	1	1	1	1	1	1	0	1	0	1	0	1	1	1	1	0	0	1	1	1	0	0	1	0	0	0	1	0	0	1	0	0	1	0	0	0	1
scaffold_50614_1881	44.4623	10	1	1	0	0	1	0	1	0	1	1	1	1	1	1	1	1	0	1	0	1	0	1	1	1	1	0	0	1	1	1	0	0	1	0	0	0	1	0	0	1	0	0	1	0	0	0	1
scaffold_43599_778	47.0213	10	1	0	0	0	1	0	1	0	1	1	1	1	1	1	1	1	0	1	0	1	0	1	1	1	1	0	0	1	0	1	0	0	1	0	0	0	1	0	0	1	0	0	1	0	0	0	1
scaffold_39896_942	47.0213	10	1	0	0	0	1	0	1	0	1	1	1	1	1	1	1	1	0	1	0	1	0	1	1	1	1	0	0	1	0	1	0	0	1	0	0	0	1	0	0	1	0	0	1	0	0	0	1
scaffold_9057_2704	47.0213	10	1	0	0	0	1	0	1	0	1	1	1	1	1	1	1	1	0	1	0	1	0	1	1	1	1	0	0	1	0	1	0	0	1	0	0	0	1	0	0	1	0	0	1	0	0	0	1
scaffold_75617_1013	47.0213	10	1	0	0	0	1	0	1	0	1	1	1	1	1	1	1	1	0	1	0	1	0	1	1	1	1	0	0	1	0	1	0	0	1	0	0	0	1	0	0	1	0	0	1	0	0	0	1
scaffold_39896_956	47.0213	10	1	0	0	0	1	0	1	0	1	1	1	1	1	1	1	1	0	1	0	1	0	1	1	1	1	0	0	1	0	1	0	0	1	0	0	0	1	0	0	1	0	0	1	0	0	0	1
scaffold_46144_2710	49.5785	10	1	0	0	0	1	0	1	0	1	1	1	1	1	1	1	1	0	1	0	1	0	1	1	1	1	0	0	1	0	1	0	0	1	0	0	0	1	0	0	1	0	0	1	0	0	0	1
scaffold_46144_2472	49.5785	10	1	0	0	0	1	0	1	0	1	1	1	1	1	1	1	1	0	1	0	1	0	1	1	1	1	0	0	1	0	1	0	0	1	0	0	0	1	0	0	1	0	0	1	0	0	0	1
scaffold_215093_133	49.5785	10	1	0	0	0	1	0	1	0	1	1	1	1	1	1	1	1	0	1	0	1	0	1	1	1	1	0	0	1	0	1	0	0	1	0	0	0	1	0	0	1	0	0	1	0	0	0	1
scaffold_46144_2509	49.5785	10	1	0	0	0	1	0	1	0	1	1	1	1	1	1	1	1	0	1	0	1	0	1	1	1	1	0	0	1	0	1	0	0	1	0	0	0	1	0	0	1	0	0	1	0	0	0	1
scaffold_46144_2617	49.5785	10	1	0	0	0	1	0	1	0	1	1	1	1	1	1	1	1	0	1	0	1	0	1	1	1	1	0	0	1	0	1	0	0	1	0	0	0	1	0	0	1	0	0	1	0	0	0	1
scaffold_46144_2727	49.5785	10	1	0	0	0	1	0	1	0	1	1	1	1	1	1	1	1	0	1	0	1	0	1	1	1	1	0	0	1	0	1	0	0	1	0	0	0	1	0	0	1	0	0	1	0	0	0	1
scaffold_5638_9005	49.5785	10	1	0	0	0	1	0	1	0	1	1	1	1	1	1	1	1	0	1	0	1	0	1	1	1	1	0	0	1	0	1	0	0	1	0	0	0	1	0	0	1	0	0	1	0	0	0	1
scaffold_39489_1268	51.5682	10	1	0	0	0	1	0	1	0	1	1	1	1	1	1	1	1	0	1	0	1	0	1	1	1	1	0	0	1	0	1	0	0	1	0	0	0	1	0	0	1	0	1	1	0	0	0	1
scaffold_19499_3539	53.2734	10	1	0	0	0	1	0	1	0	1	1	1	1	1	0	1	1	0	1	0	1	0	1	1	1	1	0	0	1	0	1	0	0	1	0	0	0	1	0	0	1	0	1	1	0	0	0	1
scaffold_4545_1974	56.4537	10	1	0	0	0	1	0	1	0	1	1	1	1	1	0	1	1	0	1	0	1	0	1	1	1	1	0	0	1	0	1	0	0	1	1	0	0	1	0	0	1	0	1	0	0	0	0	1
scaffold_3098_9342	56.4537	10	1	0	0	0	1	0	1	0	1	1	1	1	1	0	1	1	0	1	0	1	0	1	1	1	1	0	0	1	0	1	0	0	1	1	0	0	1	0	0	1	0	1	0	0	0	0	1
scaffold_4545_1993	56.4537	10	1	0	0	0	1	0	1	0	1	1	1	1	1	0	1	1	0	1	0	1	0	1	1	1	1	0	0	1	0	1	0	0	1	1	0	0	1	0	0	1	0	1	0	0	0	0	1
scaffold_6929_8428	56.4537	10	1	0	0	0	1	0	1	0	1	1	1	1	1	0	1	1	0	1	0	1	0	1	1	1	1	0	0	1	0	1	0	0	1	1	0	0	1	0	0	1	0	1	0	0	0	0	1
scaffold_29128_891	57.8223	10	1	0	0	0	1	0	1	0	1	1	1	0	1	0	1	1	0	1	0	1	0	1	1	1	0	0	0	1	0	1	0	0	1	1	0	0	1	0	0	1	0	1	0	0	0	0	1
scaffold_39122_1554	57.8223	10	1	0	0	0	1	0	1	0	1	1	1	0	1	0	1	1	0	1	0	1	0	1	1	1	0	0	0	1	0	1	0	0	1	1	0	0	1	0	0	1	0	1	0	0	0	0	1
scaffold_141834_282	57.8223	10	1	0	0	0	1	0	1	0	1	1	1	0	1	0	1	1	0	1	0	1	0	1	1	1	0	0	0	1	0	1	0	0	1	1	0	0	1	0	0	1	0	1	0	0	0	0	1
scaffold_141834_295	57.8223	10	1	0	0	0	1	0	1	0	1	1	1	0	1	0	1	1	0	1	0	1	0	1	1	1	0	0	0	1	0	1	0	0	1	1	0	0	1	0	0	1	0	1	0	0	0	0	1
scaffold_28423_2322	57.8223	10	1	0	0	0	1	0	1	0	1	1	1	0	1	0	1	1	0	1	0	1	0	1	1	1	0	0	0	1	0	1	0	0	1	1	0	0	1	0	0	1	0	1	0	0	0	0	1
scaffold_29128_892	57.8223	10	1	0	0	0	1	0	1	0	1	1	1	0	1	0	1	1	0	1	0	1	0	1	1	1	0	0	0	1	0	1	0	0	1	1	0	0	1	0	0	1	0	1	0	0	0	0	1
scaffold_38606_2357	57.8223	10	1	0	0	0	1	0	1	0	1	1	1	0	1	0	1	1	0	1	0	1	0	1	1	1	0	0	0	1	0	1	0	0	1	1	0	0	1	0	0	1	0	1	0	0	0	0	1
scaffold_39122_1658	57.8223	10	1	0	0	0	1	0	1	0	1	1	1	0	1	0	1	1	0	1	0	1	0	1	1	1	0	0	0	1	0	1	0	0	1	1	0	0	1	0	0	1	0	1	0	0	0	0	1
scaffold_39122_1673	57.8223	10	1	0	0	0	1	0	1	0	1	1	1	0	1	0	1	1	0	1	0	1	0	1	1	1	0	0	0	1	0	1	0	0	1	1	0	0	1	0	0	1	0	1	0	0	0	0	1
scaffold_43464_1120	57.8223	10	1	0	0	0	1	0	1	0	1	1	1	0	1	0	1	1	0	1	0	1	0	1	1	1	0	0	0	1	0	1	0	0	1	1	0	0	1	0	0	1	0	1	0	0	0	0	1
scaffold_50932_1681	57.8223	10	1	0	0	0	1	0	1	0	1	1	1	0	1	0	1	1	0	1	0	1	0	1	1	1	0	0	0	1	0	1	0	0	1	1	0	0	1	0	0	1	0	1	0	0	0	0	1
scaffold_21402_3106	66.1023	10	1	0	0	0	1	1	1	0	1	1	1	0	1	0	0	1	1	1	0	1	0	1	1	1	0	1	0	0	0	1	0	0	1	1	0	0	1	0	0	1	1	1	0	0	1	0	1
scaffold_4207_3561	66.1023	10	1	0	0	0	1	1	1	0	1	1	1	0	1	0	0	1	1	1	0	1	0	1	1	1	0	1	0	0	0	1	0	0	1	1	0	0	1	0	0	1	1	1	0	0	1	0	1
scaffold_88399_539	68.092	10	1	0	1	0	1	1	1	0	1	1	1	0	1	0	0	1	1	1	0	1	0	1	1	1	0	1	0	0	0	1	0	0	1	1	0	0	1	0	0	1	1	1	0	0	1	0	1
scaffold_110582_149	68.092	10	1	0	1	0	1	1	1	0	1	1	1	0	1	0	0	1	1	1	0	1	0	1	1	1	0	1	0	0	0	1	0	0	1	1	0	0	1	0	0	1	1	1	0	0	1	0	1
scaffold_54304_23	68.092	10	1	0	1	0	1	1	1	0	1	1	1	0	1	0	0	1	1	1	0	1	0	1	1	1	0	1	0	0	0	1	0	0	1	1	0	0	1	0	0	1	1	1	0	0	1	0	1
scaffold_54475_150	68.092	10	1	0	1	0	1	1	1	0	1	1	1	0	1	0	0	1	1	1	0	1	0	1	1	1	0	1	0	0	0	1	0	0	1	1	0	0	1	0	0	1	1	1	0	0	1	0	1
scaffold_54475_191	68.092	10	1	0	1	0	1	1	1	0	1	1	1	0	1	0	0	1	1	1	0	1	0	1	1	1	0	1	0	0	0	1	0	0	1	1	0	0	1	0	0	1	1	1	0	0	1	0	1
scaffold_54475_192	68.092	10	1	0	1	0	1	1	1	0	1	1	1	0	1	0	0	1	1	1	0	1	0	1	1	1	0	1	0	0	0	1	0	0	1	1	0	0	1	0	0	1	1	1	0	0	1	0	1
scaffold_61484_808	68.092	10	1	0	1	0	1	1	1	0	1	1	1	0	1	0	0	1	1	1	0	1	0	1	1	1	0	1	0	0	0	1	0	0	1	1	0	0	1	0	0	1	1	1	0	0	1	0	1
scaffold_21784_3909	74.6637	10	1	0	1	1	1	1	1	0	1	1	1	0	1	0	0	1	1	1	0	1	0	1	1	1	0	1	0	0	0	1	0	0	1	1	1	0	1	0	0	1	1	1	0	0	1	0	1
scaffold_21784_2125	74.6637	10	1	0	1	1	1	1	1	0	1	1	1	0	1	0	0	1	1	1	0	1	0	1	1	1	0	1	0	0	0	1	0	0	1	1	1	0	1	0	0	1	1	1	0	0	1	0	1
scaffold_21784_3930	74.6637	10	1	0	1	1	1	1	1	0	1	1	1	0	1	0	0	1	1	1	0	1	0	1	1	1	0	1	0	0	0	1	0	0	1	1	1	0	1	0	0	1	1	1	0	0	1	0	1
scaffold_3376_7137	74.6637	10	1	0	1	1	1	1	1	0	1	1	1	0	1	0	0	1	1	1	0	1	0	1	1	1	0	1	0	0	0	1	0	0	1	1	1	0	1	0	0	1	1	1	0	0	1	0	1
scaffold_158708_249	78.9354	10	1	1	1	1	1	1	1	0	1	1	1	0	0	0	0	1	1	1	0	1	0	1	1	1	0	1	0	0	0	1	0	0	1	1	1	0	1	0	0	1	1	1	0	0	1	0	0
scaffold_28539_2202	78.9354	10	1	1	1	1	1	1	1	0	1	1	1	0	0	0	0	1	1	1	0	1	0	1	1	1	0	1	0	0	0	1	0	0	1	1	1	0	1	0	0	1	1	1	0	0	1	0	0
scaffold_11845_6550	78.9354	10	1	1	1	1	1	1	1	0	1	1	1	0	0	0	0	1	1	1	0	1	0	1	1	1	0	1	0	0	0	1	0	0	1	1	1	0	1	0	0	1	1	1	0	0	1	0	0
scaffold_10518_1181	78.9354	10	1	1	1	1	1	1	1	0	1	1	1	0	0	0	0	1	1	1	0	1	0	1	1	1	0	1	0	0	0	1	0	0	1	1	1	0	1	0	0	1	1	1	0	0	1	0	0
scaffold_113755_700	78.9354	10	1	1	1	1	1	1	1	0	1	1	1	0	0	0	0	1	1	1	0	1	0	1	1	1	0	1	0	0	0	1	0	0	1	1	1	0	1	0	0	1	1	1	0	0	1	0	0
scaffold_33247_2083	78.9354	10	1	1	1	1	1	1	1	0	1	1	1	0	0	0	0	1	1	1	0	1	0	1	1	1	0	1	0	0	0	1	0	0	1	1	1	0	1	0	0	1	1	1	0	0	1	0	0
scaffold_817_7023	78.9354	10	1	1	1	1	1	1	1	0	1	1	1	0	0	0	0	1	1	1	0	1	0	1	1	1	0	1	0	0	0	1	0	0	1	1	1	0	1	0	0	1	1	1	0	0	1	0	0
vm38401	78.9354	10	1	1	1	1	1	1	1	0	1	1	1	0	0	0	0	1	1	1	0	1	0	1	1	1	0	1	0	0	0	1	0	0	1	1	1	0	1	0	0	1	1	1	0	0	1	0	0
scaffold_56243_890	93.5417	10	1	1	1	1	1	1	1	0	1	1	1	0	0	1	1	1	1	1	0	1	0	1	1	1	1	1	0	1	0	1	0	0	1	1	1	0	0	0	0	1	1	1	0	1	1	0	0
scaffold_65155_1387	93.5417	10	1	1	1	1	1	1	1	0	1	1	1	0	0	1	1	1	1	1	0	1	0	1	1	1	1	1	0	1	0	1	0	0	1	1	1	0	0	0	0	1	1	1	0	1	1	0	0
SCF72209	0	11	0	0	1	0	0	0	1	0	0	0	1	1	0	0	0	1	1	0	0	0	1	0	1	1	0	0	1	1	1	0	0	1	0	0	1	1	1	0	0	1	0	0	0	0	1	1	0
scaffold_4468_1909	0	11	0	0	1	0	0	0	1	0	0	0	1	1	0	0	0	1	1	0	0	0	1	0	1	1	0	0	1	1	1	0	0	1	0	0	1	1	1	0	0	1	0	0	0	0	1	1	0
scaffold_16045_1970	0	11	0	0	1	0	0	0	1	0	0	0	1	1	0	0	0	1	1	0	0	0	1	0	1	1	0	0	1	1	1	0	0	1	0	0	1	1	1	0	0	1	0	0	0	0	1	1	0
scaffold_22330_2634	0	11	0	0	1	0	0	0	1	0	0	0	1	1	0	0	0	1	1	0	0	0	1	0	1	1	0	0	1	1	1	0	0	1	0	0	1	1	1	0	0	1	0	0	0	0	1	1	0
scaffold_22330_2675	0	11	0	0	1	0	0	0	1	0	0	0	1	1	0	0	0	1	1	0	0	0	1	0	1	1	0	0	1	1	1	0	0	1	0	0	1	1	1	0	0	1	0	0	0	0	1	1	0
scaffold_30694_2957	0	11	0	0	1	0	0	0	1	0	0	0	1	1	0	0	0	1	1	0	0	0	1	0	1	1	0	0	1	1	1	0	0	1	0	0	1	1	1	0	0	1	0	0	0	0	1	1	0
scaffold_31700_3277	0	11	0	0	1	0	0	0	1	0	0	0	1	1	0	0	0	1	1	0	0	0	1	0	1	1	0	0	1	1	1	0	0	1	0	0	1	1	1	0	0	1	0	0	0	0	1	1	0
scaffold_37645_1131	0	11	0	0	1	0	0	0	1	0	0	0	1	1	0	0	0	1	1	0	0	0	1	0	1	1	0	0	1	1	1	0	0	1	0	0	1	1	1	0	0	1	0	0	0	0	1	1	0
scaffold_42434_379	1.70521	11	0	0	1	0	0	0	1	0	0	1	1	1	0	0	0	1	1	0	0	0	1	0	1	1	0	0	1	1	1	0	0	1	0	0	1	1	1	0	0	1	0	0	0	0	1	1	0
scaffold_31556_1150	3.41039	11	0	0	1	0	0	0	1	0	0	1	1	1	0	0	0	1	1	0	0	0	1	0	1	1	0	0	1	1	1	0	0	1	0	0	1	1	1	0	0	1	0	0	0	0	1	1	0
scaffold_149826_175	3.41039	11	0	0	1	0	0	0	1	0	0	1	1	1	0	0	0	1	1	0	0	0	1	0	1	1	0	0	1	1	1	0	0	1	0	0	1	1	1	0	0	1	0	0	0	0	1	1	0
scaffold_59303_107	3.41039	11	0	0	1	0	0	0	1	0	0	1	1	1	0	0	0	1	1	0	0	0	1	0	1	1	0	0	1	1	1	0	0	1	0	0	1	1	1	0	0	1	0	0	0	0	1	1	0
scaffold_31556_1282	3.41039	11	0	0	1	0	0	0	1	0	0	1	1	1	0	0	0	1	1	0	0	0	1	0	1	1	0	0	1	1	1	0	0	1	0	0	1	1	1	0	0	1	0	0	0	0	1	1	0
scaffold_3933_67	3.41039	11	0	0	1	0	0	0	1	0	0	1	1	1	0	0	0	1	1	0	0	0	1	0	1	1	0	0	1	1	1	0	0	1	0	0	1	1	1	0	0	1	0	0	0	0	1	1	0
scaffold_59303_103	3.41039	11	0	0	1	0	0	0	1	0	0	1	1	1	0	0	0	1	1	0	0	0	1	0	1	1	0	0	1	1	1	0	0	1	0	0	1	1	1	0	0	1	0	0	0	0	1	1	0
scaffold_155_11484	5.3999	11	0	0	1	0	0	0	1	0	0	1	1	1	0	0	0	1	1	0	0	0	1	0	1	1	0	0	1	1	1	0	0	1	0	0	1	1	1	0	0	1	0	0	0	0	1	1	0
scaffold_9915_5880	5.3999	11	0	0	1	0	0	0	1	0	0	1	1	1	0	0	0	1	1	0	0	0	1	0	1	1	0	0	1	1	1	0	0	1	0	0	1	1	1	0	0	1	0	0	0	0	1	1	0
scaffold_19277_1566	5.3999	11	0	0	1	0	0	0	1	0	0	1	1	1	0	0	0	1	1	0	0	0	1	0	1	1	0	0	1	1	1	0	0	1	0	0	1	1	1	0	0	1	0	0	0	0	1	1	0
scaffold_27949_1363	5.68399	11	0	0	1	0	0	0	1	0	0	1	1	1	0	0	0	1	1	0	0	0	1	0	1	1	0	0	1	1	1	0	0	1	0	0	1	1	1	0	0	1	0	0	0	0	1	1	0
scaffold_75222_296	5.68399	11	0	0	1	0	0	0	1	0	0	1	1	1	0	0	0	1	1	0	0	0	1	0	1	1	0	0	1	1	1	0	0	1	0	0	1	1	1	0	0	1	0	0	0	0	1	1	0
scaffold_122563_322	5.96809	11	0	0	1	0	0	0	0	0	0	1	1	1	0	0	0	1	1	0	0	0	1	0	1	1	0	0	1	1	1	0	0	1	0	0	1	1	1	0	0	1	0	0	0	0	1	1	0
scaffold_125_21038	5.96809	11	0	0	1	0	0	0	0	0	0	1	1	1	0	0	0	1	1	0	0	0	1	0	1	1	0	0	1	1	1	0	0	1	0	0	1	1	1	0	0	1	0	0	0	0	1	1	0
scaffold_125_21064	5.96809	11	0	0	1	0	0	0	0	0	0	1	1	1	0	0	0	1	1	0	0	0	1	0	1	1	0	0	1	1	1	0	0	1	0	0	1	1	1	0	0	1	0	0	0	0	1	1	0
scaffold_125_21075	5.96809	11	0	0	1	0	0	0	0	0	0	1	1	1	0	0	0	1	1	0	0	0	1	0	1	1	0	0	1	1	1	0	0	1	0	0	1	1	1	0	0	1	0	0	0	0	1	1	0
scaffold_125_21110	5.96809	11	0	0	1	0	0	0	0	0	0	1	1	1	0	0	0	1	1	0	0	0	1	0	1	1	0	0	1	1	1	0	0	1	0	0	1	1	1	0	0	1	0	0	0	0	1	1	0
scaffold_57381_750	14.5748	11	0	1	1	0	0	0	0	0	0	1	1	1	1	0	0	1	1	1	0	0	1	0	1	1	0	0	1	1	1	0	0	1	0	0	1	1	1	0	1	1	0	1	0	0	1	1	0
scaffold_57381_722	14.5748	11	0	1	1	0	0	0	0	0	0	1	1	1	1	0	0	1	1	1	0	0	1	0	1	1	0	0	1	1	1	0	0	1	0	0	1	1	1	0	1	1	0	1	0	0	1	1	0
scaffold_57381_849	14.5748	11	0	1	1	0	0	0	0	0	0	1	1	1	1	0	0	1	1	1	0	0	1	0	1	1	0	0	1	1	1	0	0	1	0	0	1	1	1	0	1	1	0	1	0	0	1	1	0
scaffold_24233_376	21.4229	11	0	1	1	1	0	0	0	0	0	1	1	1	1	0	0	1	1	1	0	0	1	0	1	1	0	0	1	0	1	0	0	1	0	0	1	1	0	0	1	1	0	1	0	0	1	1	1
scaffold_19468_3891	21.4229	11	0	1	1	1	0	0	0	0	0	1	1	1	1	0	0	1	1	1	0	0	1	0	1	1	0	0	1	0	1	0	0	1	0	0	1	1	0	0	1	1	0	1	0	0	1	1	1
scaffold_5550_5713	22.2642	11	0	1	1	1	0	0	0	0	0	1	1	1	1	0	0	1	1	1	0	0	1	0	1	1	0	0	1	0	1	0	0	1	0	0	1	1	0	0	1	1	0	1	0	0	1	1	1
scaffold_4768_9292	22.2642	11	0	1	1	1	0	0	0	0	0	1	1	1	1	0	0	1	1	1	0	0	1	0	1	1	0	0	1	0	1	0	0	1	0	0	1	1	0	0	1	1	0	1	0	0	1	1	1
scaffold_43797_884	23.6851	11	0	1	1	1	0	0	0	0	0	1	1	1	1	0	0	1	1	1	0	0	1	0	1	1	0	0	1	0	1	0	0	1	0	0	1	1	0	1	1	1	0	1	0	0	1	1	1
scaffold_1122_2182	23.6851	11	0	1	1	1	0	0	0	0	0	1	1	1	1	0	0	1	1	1	0	0	1	0	1	1	0	0	1	0	1	0	0	1	0	0	1	1	0	1	1	1	0	1	0	0	1	1	1
SCF81294	29.6498	11	1	1	1	1	0	0	0	0	0	1	1	1	1	0	0	1	1	0	0	0	1	0	1	1	0	0	1	0	1	0	0	1	0	0	1	1	0	1	1	1	0	1	0	0	1	1	1
scaffold_70819_248	29.6498	11	1	1	1	1	0	0	0	0	0	1	1	1	1	0	0	1	1	0	0	0	1	0	1	1	0	0	1	0	1	0	0	1	0	0	1	1	0	1	1	1	0	1	0	0	1	1	1
scf3072b	29.6498	11	1	1	1	1	0	0	0	0	0	1	1	1	1	0	0	1	1	0	0	0	1	0	1	1	0	0	1	0	1	0	0	1	0	0	1	1	0	1	1	1	0	1	0	0	1	1	1
scaffold_14916_2838	29.6498	11	1	1	1	1	0	0	0	0	0	1	1	1	1	0	0	1	1	0	0	0	1	0	1	1	0	0	1	0	1	0	0	1	0	0	1	1	0	1	1	1	0	1	0	0	1	1	1
scaffold_2729_8402	29.6498	11	1	1	1	1	0	0	0	0	0	1	1	1	1	0	0	1	1	0	0	0	1	0	1	1	0	0	1	0	1	0	0	1	0	0	1	1	0	1	1	1	0	1	0	0	1	1	1
scaffold_4803_6119	30.5021	11	1	1	1	1	0	0	0	0	0	1	1	1	1	0	0	1	1	0	0	0	1	0	1	1	0	0	1	0	1	0	0	1	0	0	1	1	0	1	1	1	0	1	0	0	1	1	1
scaffold_58982_213	30.5021	11	1	1	1	1	0	0	0	0	0	1	1	1	1	0	0	1	1	0	0	0	1	0	1	1	0	0	1	0	1	0	0	1	0	0	1	1	0	1	1	1	0	1	0	0	1	1	1
scaffold_4803_6092	30.5021	11	1	1	1	1	0	0	0	0	0	1	1	1	1	0	0	1	1	0	0	0	1	0	1	1	0	0	1	0	1	0	0	1	0	0	1	1	0	1	1	1	0	1	0	0	1	1	1
scaffold_115280_182	31.3545	11	1	1	1	1	0	0	0	0	0	1	1	1	1	0	0	1	1	0	0	0	1	0	1	1	0	0	1	0	1	0	0	1	0	0	1	1	0	1	1	1	0	1	0	0	1	1	1
scaffold_28856_1997	31.3545	11	1	1	1	1	0	0	0	0	0	1	1	1	1	0	0	1	1	0	0	0	1	0	1	1	0	0	1	0	1	0	0	1	0	0	1	1	0	1	1	1	0	1	0	0	1	1	1
scaffold_203346_49	31.3545	11	1	1	1	1	0	0	0	0	0	1	1	1	1	0	0	1	1	0	0	0	1	0	1	1	0	0	1	0	1	0	0	1	0	0	1	1	0	1	1	1	0	1	0	0	1	1	1
scaffold_62302_570	32.2069	11	1	1	1	1	0	0	0	0	0	1	1	1	1	0	0	1	1	0	0	0	1	0	1	1	0	0	1	0	1	0	0	1	0	0	1	1	0	1	1	1	0	1	0	0	1	1	1
scaffold_62302_445	32.2069	11	1	1	1	1	0	0	0	0	0	1	1	1	1	0	0	1	1	0	0	0	1	0	1	1	0	0	1	0	1	0	0	1	0	0	1	1	0	1	1	1	0	1	0	0	1	1	1
scaffold_62302_451	32.2069	11	1	1	1	1	0	0	0	0	0	1	1	1	1	0	0	1	1	0	0	0	1	0	1	1	0	0	1	0	1	0	0	1	0	0	1	1	0	1	1	1	0	1	0	0	1	1	1
scaffold_62302_458	32.2069	11	1	1	1	1	0	0	0	0	0	1	1	1	1	0	0	1	1	0	0	0	1	0	1	1	0	0	1	0	1	0	0	1	0	0	1	1	0	1	1	1	0	1	0	0	1	1	1
scaffold_62302_619	32.2069	11	1	1	1	1	0	0	0	0	0	1	1	1	1	0	0	1	1	0	0	0	1	0	1	1	0	0	1	0	1	0	0	1	0	0	1	1	0	1	1	1	0	1	0	0	1	1	1
scaffold_62302_620	32.2069	11	1	1	1	1	0	0	0	0	0	1	1	1	1	0	0	1	1	0	0	0	1	0	1	1	0	0	1	0	1	0	0	1	0	0	1	1	0	1	1	1	0	1	0	0	1	1	1
scaffold_11935_885	37.3384	11	1	1	1	1	0	0	0	0	0	1	1	1	1	0	0	1	1	0	0	0	1	0	1	1	0	0	1	0	1	0	0	1	0	0	0	1	0	1	1	1	0	1	0	0	1	1	1
scaffold_8503_4247	37.3384	11	1	1	1	1	0	0	0	0	0	1	1	1	1	0	0	1	1	0	0	0	1	0	1	1	0	0	1	0	1	0	0	1	0	0	0	1	0	1	1	1	0	1	0	0	1	1	1
scaffold_11935_895	37.3384	11	1	1	1	1	0	0	0	0	0	1	1	1	1	0	0	1	1	0	0	0	1	0	1	1	0	0	1	0	1	0	0	1	0	0	0	1	0	1	1	1	0	1	0	0	1	1	1
scaffold_11935_898	37.3384	11	1	1	1	1	0	0	0	0	0	1	1	1	1	0	0	1	1	0	0	0	1	0	1	1	0	0	1	0	1	0	0	1	0	0	0	1	0	1	1	1	0	1	0	0	1	1	1
scaffold_49068_2619	37.3384	11	1	1	1	1	0	0	0	0	0	1	1	1	1	0	0	1	1	0	0	0	1	0	1	1	0	0	1	0	1	0	0	1	0	0	0	1	0	1	1	1	0	1	0	0	1	1	1
scaffold_8503_4213	37.3384	11	1	1	1	1	0	0	0	0	0	1	1	1	1	0	0	1	1	0	0	0	1	0	1	1	0	0	1	0	1	0	0	1	0	0	0	1	0	1	1	1	0	1	0	0	1	1	1
scaffold_42138_168	38.1908	11	1	1	1	1	0	0	0	0	0	1	1	1	1	0	0	1	1	0	0	0	1	0	1	1	0	0	1	0	1	0	0	1	0	0	0	1	0	1	1	1	0	1	0	0	1	1	1
scaffold_13211_6511	38.1908	11	1	1	1	1	0	0	0	0	0	1	1	1	1	0	0	1	1	0	0	0	1	0	1	1	0	0	1	0	1	0	0	1	0	0	0	1	0	1	1	1	0	1	0	0	1	1	1
scaffold_42138_96	38.1908	11	1	1	1	1	0	0	0	0	0	1	1	1	1	0	0	1	1	0	0	0	1	0	1	1	0	0	1	0	1	0	0	1	0	0	0	1	0	1	1	1	0	1	0	0	1	1	1
scaffold_2044_5981	39.8822	11	1	1	1	1	0	0	0	0	0	1	1	1	1	0	0	1	1	0	0	0	1	0	1	1	0	0	1	0	1	0	0	1	0	0	0	1	0	1	1	1	0	1	0	0	1	1	1
scaffold_14991_5981	39.8822	11	1	1	1	1	0	0	0	0	0	1	1	1	1	0	0	1	1	0	0	0	1	0	1	1	0	0	1	0	1	0	0	1	0	0	0	1	0	1	1	1	0	1	0	0	1	1	1
scaffold_143020_259	40.179	11	1	1	1	1	0	0	0	0	0	1	1	1	1	0	0	1	1	0	0	0	1	0	1	1	0	0	1	0	1	0	0	1	0	0	0	1	0	1	1	1	0	1	0	0	1	1	1
scaffold_38945_3027	40.179	11	1	1	1	1	0	0	0	0	0	1	1	1	1	0	0	1	1	0	0	0	1	0	1	1	0	0	1	0	1	0	0	1	0	0	0	1	0	1	1	1	0	1	0	0	1	1	1
scaffold_95332_586	40.179	11	1	1	1	1	0	0	0	0	0	1	1	1	1	0	0	1	1	0	0	0	1	0	1	1	0	0	1	0	1	0	0	1	0	0	0	1	0	1	1	1	0	1	0	0	1	1	1
SCF183590	40.179	11	1	1	1	1	0	0	0	0	0	1	1	1	1	0	0	1	1	0	0	0	1	0	1	1	0	0	1	0	1	0	0	1	0	0	0	1	0	1	1	1	0	1	0	0	1	1	1
scaffold_155461_120	40.179	11	1	1	1	1	0	0	0	0	0	1	1	1	1	0	0	1	1	0	0	0	1	0	1	1	0	0	1	0	1	0	0	1	0	0	0	1	0	1	1	1	0	1	0	0	1	1	1
scaffold_155461_132	40.179	11	1	1	1	1	0	0	0	0	0	1	1	1	1	0	0	1	1	0	0	0	1	0	1	1	0	0	1	0	1	0	0	1	0	0	0	1	0	1	1	1	0	1	0	0	1	1	1
scaffold_32485_3398	40.179	11	1	1	1	1	0	0	0	0	0	1	1	1	1	0	0	1	1	0	0	0	1	0	1	1	0	0	1	0	1	0	0	1	0	0	0	1	0	1	1	1	0	1	0	0	1	1	1
scaffold_40899_2290	40.179	11	1	1	1	1	0	0	0	0	0	1	1	1	1	0	0	1	1	0	0	0	1	0	1	1	0	0	1	0	1	0	0	1	0	0	0	1	0	1	1	1	0	1	0	0	1	1	1
scaffold_7181_4291	40.179	11	1	1	1	1	0	0	0	0	0	1	1	1	1	0	0	1	1	0	0	0	1	0	1	1	0	0	1	0	1	0	0	1	0	0	0	1	0	1	1	1	0	1	0	0	1	1	1
scaffold_7181_4292	40.179	11	1	1	1	1	0	0	0	0	0	1	1	1	1	0	0	1	1	0	0	0	1	0	1	1	0	0	1	0	1	0	0	1	0	0	0	1	0	1	1	1	0	1	0	0	1	1	1
scaffold_73369_127	40.179	11	1	1	1	1	0	0	0	0	0	1	1	1	1	0	0	1	1	0	0	0	1	0	1	1	0	0	1	0	1	0	0	1	0	0	0	1	0	1	1	1	0	1	0	0	1	1	1
SCF21596	41.8842	11	1	1	1	1	0	0	0	0	0	1	1	1	1	0	0	1	1	0	0	0	1	0	1	1	0	0	1	0	1	0	0	1	0	0	0	1	0	1	1	1	0	1	0	0	1	1	1
scaffold_75872_1296	41.8842	11	1	1	1	1	0	0	0	0	0	1	1	1	1	0	0	1	1	0	0	0	1	0	1	1	0	0	1	0	1	0	0	1	0	0	0	1	0	1	1	1	0	1	0	0	1	1	1
scaffold_75872_1335	41.8842	11	1	1	1	1	0	0	0	0	0	1	1	1	1	0	0	1	1	0	0	0	1	0	1	1	0	0	1	0	1	0	0	1	0	0	0	1	0	1	1	1	0	1	0	0	1	1	1
scaffold_49289_590	45.5841	11	1	1	1	1	0	0	0	0	0	1	1	1	1	0	1	1	0	0	0	0	1	1	1	1	1	0	1	1	1	0	0	1	0	0	0	1	0	1	1	1	0	1	0	0	1	1	1
scaffold_49289_591	45.5841	11	1	1	1	1	0	0	0	0	0	1	1	1	1	0	1	1	0	0	0	0	1	1	1	1	1	0	1	1	1	0	0	1	0	0	0	1	0	1	1	1	0	1	0	0	1	1	1
scaffold_49289_592	45.5841	11	1	1	1	1	0	0	0	0	0	1	1	1	1	0	1	1	0	0	0	0	1	1	1	1	1	0	1	1	1	0	0	1	0	0	0	1	0	1	1	1	0	1	0	0	1	1	1
scaffold_49289_664	45.5841	11	1	1	1	1	0	0	0	0	0	1	1	1	1	0	1	1	0	0	0	0	1	1	1	1	1	0	1	1	1	0	0	1	0	0	0	1	0	1	1	1	0	1	0	0	1	1	1
scaffold_49289_770	45.5841	11	1	1	1	1	0	0	0	0	0	1	1	1	1	0	1	1	0	0	0	0	1	1	1	1	1	0	1	1	1	0	0	1	0	0	0	1	0	1	1	1	0	1	0	0	1	1	1
scaffold_16331_1770	50.4196	11	1	1	1	1	0	0	0	0	0	1	0	1	1	0	1	1	0	0	0	0	1	1	1	1	1	0	1	1	1	0	0	1	0	0	0	1	0	1	1	1	0	1	0	0	1	1	1
scaffold_33043_2724	50.4196	11	1	1	1	1	0	0	0	0	0	1	0	1	1	0	1	1	0	0	0	0	1	1	1	1	1	0	1	1	1	0	0	1	0	0	0	1	0	1	1	1	0	1	0	0	1	1	1
scaffold_16331_1181	50.4196	11	1	1	1	1	0	0	0	0	0	1	0	1	1	0	1	1	0	0	0	0	1	1	1	1	1	0	1	1	1	0	0	1	0	0	0	1	0	1	1	1	0	1	0	0	1	1	1
scaffold_16331_1732	50.4196	11	1	1	1	1	0	0	0	0	0	1	0	1	1	0	1	1	0	0	0	0	1	1	1	1	1	0	1	1	1	0	0	1	0	0	0	1	0	1	1	1	0	1	0	0	1	1	1
scaffold_91186_478	50.4196	11	1	1	1	1	0	0	0	0	0	1	0	1	1	0	1	1	0	0	0	0	1	1	1	1	1	0	1	1	1	0	0	1	0	0	0	1	0	1	1	1	0	1	0	0	1	1	1
SCF132506	51.9275	11	1	1	1	1	0	0	0	0	0	1	0	1	1	0	1	1	0	0	0	0	1	1	1	1	1	0	1	1	1	0	0	0	0	0	0	1	0	1	1	1	0	1	0	0	1	1	1
scaffold_3740_7926	51.9275	11	1	1	1	1	0	0	0	0	0	1	0	1	1	0	1	1	0	0	0	0	1	1	1	1	1	0	1	1	1	0	0	0	0	0	0	1	0	1	1	1	0	1	0	0	1	1	1
scaffold_29481_191	52.0756	11	1	1	1	1	0	0	0	0	0	1	0	1	1	0	1	1	0	0	0	0	1	1	1	1	1	0	1	1	1	0	0	0	0	0	0	1	0	1	1	1	0	1	0	0	1	1	1
scaffold_51138_759	55.4623	11	1	1	1	1	0	0	0	0	0	1	0	1	1	0	1	0	0	0	0	0	1	1	1	1	1	0	1	1	1	0	0	0	0	0	0	0	0	1	1	1	0	1	0	0	0	1	1
SCF123189	55.4623	11	1	1	1	1	0	0	0	0	0	1	0	1	1	0	1	0	0	0	0	0	1	1	1	1	1	0	1	1	1	0	0	0	0	0	0	0	0	1	1	1	0	1	0	0	0	1	1
scaffold_177069_72	55.4623	11	1	1	1	1	0	0	0	0	0	1	0	1	1	0	1	0	0	0	0	0	1	1	1	1	1	0	1	1	1	0	0	0	0	0	0	0	0	1	1	1	0	1	0	0	0	1	1
scaffold_21445_4206	55.4623	11	1	1	1	1	0	0	0	0	0	1	0	1	1	0	1	0	0	0	0	0	1	1	1	1	1	0	1	1	1	0	0	0	0	0	0	0	0	1	1	1	0	1	0	0	0	1	1
scaffold_41512_1102	55.4623	11	1	1	1	1	0	0	0	0	0	1	0	1	1	0	1	0	0	0	0	0	1	1	1	1	1	0	1	1	1	0	0	0	0	0	0	0	0	1	1	1	0	1	0	0	0	1	1
scaffold_702_3686	55.4623	11	1	1	1	1	0	0	0	0	0	1	0	1	1	0	1	0	0	0	0	0	1	1	1	1	1	0	1	1	1	0	0	0	0	0	0	0	0	1	1	1	0	1	0	0	0	1	1
scaffold_73693_498	55.4623	11	1	1	1	1	0	0	0	0	0	1	0	1	1	0	1	0	0	0	0	0	1	1	1	1	1	0	1	1	1	0	0	0	0	0	0	0	0	1	1	1	0	1	0	0	0	1	1
scaffold_5712_6591	57.1052	11	1	1	1	1	0	0	0	1	0	1	0	1	1	0	1	0	0	0	0	0	1	1	1	1	1	0	1	1	1	0	0	0	0	0	0	0	0	1	1	1	0	1	0	0	0	1	1
scaffold_68358_358	57.1052	11	1	1	1	1	0	0	0	1	0	1	0	1	1	0	1	0	0	0	0	0	1	1	1	1	1	0	1	1	1	0	0	0	0	0	0	0	0	1	1	1	0	1	0	0	0	1	1
scaffold_7023_6005	57.1052	11	1	1	1	1	0	0	0	1	0	1	0	1	1	0	1	0	0	0	0	0	1	1	1	1	1	0	1	1	1	0	0	0	0	0	0	0	0	1	1	1	0	1	0	0	0	1	1
scaffold_231_5020	57.1052	11	1	1	1	1	0	0	0	1	0	1	0	1	1	0	1	0	0	0	0	0	1	1	1	1	1	0	1	1	1	0	0	0	0	0	0	0	0	1	1	1	0	1	0	0	0	1	1
scaffold_55939_484	57.1052	11	1	1	1	1	0	0	0	1	0	1	0	1	1	0	1	0	0	0	0	0	1	1	1	1	1	0	1	1	1	0	0	0	0	0	0	0	0	1	1	1	0	1	0	0	0	1	1
scaffold_7023_6056	57.1052	11	1	1	1	1	0	0	0	1	0	1	0	1	1	0	1	0	0	0	0	0	1	1	1	1	1	0	1	1	1	0	0	0	0	0	0	0	0	1	1	1	0	1	0	0	0	1	1
scaffold_95677_941	57.1052	11	1	1	1	1	0	0	0	1	0	1	0	1	1	0	1	0	0	0	0	0	1	1	1	1	1	0	1	1	1	0	0	0	0	0	0	0	0	1	1	1	0	1	0	0	0	1	1
scaffold_44881_490	59.0949	11	1	1	1	1	0	0	0	1	0	1	0	1	1	0	1	0	0	0	0	0	1	1	1	1	1	0	1	1	1	0	0	0	0	0	0	0	0	1	1	1	0	1	0	0	0	1	1
scaffold_120192_162	59.0949	11	1	1	1	1	0	0	0	1	0	1	0	1	1	0	1	0	0	0	0	0	1	1	1	1	1	0	1	1	1	0	0	0	0	0	0	0	0	1	1	1	0	1	0	0	0	1	1
scaffold_120192_179	59.0949	11	1	1	1	1	0	0	0	1	0	1	0	1	1	0	1	0	0	0	0	0	1	1	1	1	1	0	1	1	1	0	0	0	0	0	0	0	0	1	1	1	0	1	0	0	0	1	1
scaffold_120192_195	59.0949	11	1	1	1	1	0	0	0	1	0	1	0	1	1	0	1	0	0	0	0	0	1	1	1	1	1	0	1	1	1	0	0	0	0	0	0	0	0	1	1	1	0	1	0	0	0	1	1
scaffold_132698_254	59.0949	11	1	1	1	1	0	0	0	1	0	1	0	1	1	0	1	0	0	0	0	0	1	1	1	1	1	0	1	1	1	0	0	0	0	0	0	0	0	1	1	1	0	1	0	0	0	1	1
scaffold_59697_1170	59.0949	11	1	1	1	1	0	0	0	1	0	1	0	1	1	0	1	0	0	0	0	0	1	1	1	1	1	0	1	1	1	0	0	0	0	0	0	0	0	1	1	1	0	1	0	0	0	1	1
scaffold_41327_1994	61.6539	11	1	1	1	1	0	0	0	1	0	1	0	1	1	0	1	0	0	0	0	0	1	1	1	1	1	0	1	1	1	0	0	0	0	1	0	0	0	1	1	1	0	1	0	0	0	1	1
scaffold_64205_1675	61.6539	11	1	1	1	1	0	0	0	1	0	1	0	1	1	0	1	0	0	0	0	0	1	1	1	1	1	0	1	1	1	0	0	0	0	1	0	0	0	1	1	1	0	1	0	0	0	1	1
scaffold_64205_1765	61.6539	11	1	1	1	1	0	0	0	1	0	1	0	1	1	0	1	0	0	0	0	0	1	1	1	1	1	0	1	1	1	0	0	0	0	1	0	0	0	1	1	1	0	1	0	0	0	1	1
scaffold_1316_996	61.6539	11	1	1	1	1	0	0	0	1	0	1	0	1	1	0	1	0	0	0	0	0	1	1	1	1	1	0	1	1	1	0	0	0	0	1	0	0	0	1	1	1	0	1	0	0	0	1	1
scaffold_112006_715	61.6539	11	1	1	1	1	0	0	0	1	0	1	0	1	1	0	1	0	0	0	0	0	1	1	1	1	1	0	1	1	1	0	0	0	0	1	0	0	0	1	1	1	0	1	0	0	0	1	1
scaffold_15089_3672	61.6539	11	1	1	1	1	0	0	0	1	0	1	0	1	1	0	1	0	0	0	0	0	1	1	1	1	1	0	1	1	1	0	0	0	0	1	0	0	0	1	1	1	0	1	0	0	0	1	1
scaffold_15089_3677	61.6539	11	1	1	1	1	0	0	0	1	0	1	0	1	1	0	1	0	0	0	0	0	1	1	1	1	1	0	1	1	1	0	0	0	0	1	0	0	0	1	1	1	0	1	0	0	0	1	1
scaffold_15623_4581	61.6539	11	1	1	1	1	0	0	0	1	0	1	0	1	1	0	1	0	0	0	0	0	1	1	1	1	1	0	1	1	1	0	0	0	0	1	0	0	0	1	1	1	0	1	0	0	0	1	1
scaffold_41327_2015	61.6539	11	1	1	1	1	0	0	0	1	0	1	0	1	1	0	1	0	0	0	0	0	1	1	1	1	1	0	1	1	1	0	0	0	0	1	0	0	0	1	1	1	0	1	0	0	0	1	1
scaffold_47109_461	61.6539	11	1	1	1	1	0	0	0	1	0	1	0	1	1	0	1	0	0	0	0	0	1	1	1	1	1	0	1	1	1	0	0	0	0	1	0	0	0	1	1	1	0	1	0	0	0	1	1
scaffold_80880_198	61.6539	11	1	1	1	1	0	0	0	1	0	1	0	1	1	0	1	0	0	0	0	0	1	1	1	1	1	0	1	1	1	0	0	0	0	1	0	0	0	1	1	1	0	1	0	0	0	1	1
scaffold_59709_425	61.938	11	1	1	1	1	0	0	0	1	0	1	0	1	1	0	1	0	0	0	0	0	1	1	1	1	1	0	1	1	1	0	0	0	0	1	0	0	0	1	1	1	0	1	0	0	0	1	1
scaffold_59709_467	62.2221	11	1	1	1	1	0	0	0	1	0	1	0	1	1	0	1	0	0	0	0	0	1	1	1	1	1	0	1	1	1	0	0	0	0	1	0	0	0	1	1	1	0	1	0	0	0	1	1
scaffold_1316_7468	62.5062	11	1	1	1	1	0	0	0	1	0	1	0	1	1	0	1	0	0	0	0	0	1	1	1	1	1	0	1	1	1	0	0	0	0	1	0	0	0	1	1	1	0	1	0	0	0	1	1
scaffold_68927_461	62.5062	11	1	1	1	1	0	0	0	1	0	1	0	1	1	0	1	0	0	0	0	0	1	1	1	1	1	0	1	1	1	0	0	0	0	1	0	0	0	1	1	1	0	1	0	0	0	1	1
scaffold_1316_7461	62.5062	11	1	1	1	1	0	0	0	1	0	1	0	1	1	0	1	0	0	0	0	0	1	1	1	1	1	0	1	1	1	0	0	0	0	1	0	0	0	1	1	1	0	1	0	0	0	1	1
scaffold_1316_953	62.5062	11	1	1	1	1	0	0	0	1	0	1	0	1	1	0	1	0	0	0	0	0	1	1	1	1	1	0	1	1	1	0	0	0	0	1	0	0	0	1	1	1	0	1	0	0	0	1	1
scaffold_1316_964	62.5062	11	1	1	1	1	0	0	0	1	0	1	0	1	1	0	1	0	0	0	0	0	1	1	1	1	1	0	1	1	1	0	0	0	0	1	0	0	0	1	1	1	0	1	0	0	0	1	1
scaffold_1316_7389	63.6428	11	1	1	1	1	0	0	0	1	0	1	0	1	1	0	1	0	0	0	0	0	1	1	1	1	1	0	1	1	1	0	0	0	0	1	0	0	0	1	1	1	0	1	0	0	0	1	1
scaffold_253_10157	63.6428	11	1	1	1	1	0	0	0	1	0	1	0	1	1	0	1	0	0	0	0	0	1	1	1	1	1	0	1	1	1	0	0	0	0	1	0	0	0	1	1	1	0	1	0	0	0	1	1
scaffold_16279_3838	67.0572	11	1	1	1	1	0	0	0	1	0	1	0	1	1	0	1	0	0	1	0	0	1	1	1	1	1	0	1	1	1	0	0	0	0	1	0	0	0	1	1	1	0	1	0	0	0	1	1
scaffold_50450_1430	67.0572	11	1	1	1	1	0	0	0	1	0	1	0	1	1	0	1	0	0	1	0	0	1	1	1	1	1	0	1	1	1	0	0	0	0	1	0	0	0	1	1	1	0	1	0	0	0	1	1
scaffold_24497_4032	70.9366	11	1	1	1	1	0	0	0	1	0	1	0	1	1	0	1	0	0	1	0	0	1	1	1	1	1	0	1	1	1	1	0	0	0	1	0	0	0	1	1	1	0	1	0	1	0	1	1
scaffold_24497_4078	71.1846	11	1	1	1	1	0	0	0	1	0	1	0	1	1	0	1	0	0	1	0	0	1	1	1	1	1	0	1	1	1	1	0	0	0	1	0	0	0	1	1	1	0	1	0	1	0	1	1
scaffold_24497_4093	71.1846	11	1	1	1	1	0	0	0	1	0	1	0	1	1	0	1	0	0	1	0	0	1	1	1	1	1	0	1	1	1	1	0	0	0	1	0	0	0	1	1	1	0	1	0	1	0	1	1
scaffold_23050_4797	73.8411	11	1	1	1	1	0	0	0	1	0	1	0	1	1	0	1	0	0	1	0	0	1	1	1	1	1	0	1	1	1	1	0	0	0	1	0	0	0	1	1	1	0	1	0	1	0	1	1
scaffold_2406_6866	73.8411	11	1	1	1	1	0	0	0	1	0	1	0	1	1	0	1	0	0	1	0	0	1	1	1	1	1	0	1	1	1	1	0	0	0	1	0	0	0	1	1	1	0	1	0	1	0	1	1
scaffold_7424_3177	73.8411	11	1	1	1	1	0	0	0	1	0	1	0	1	1	0	1	0	0	1	0	0	1	1	1	1	1	0	1	1	1	1	0	0	0	1	0	0	0	1	1	1	0	1	0	1	0	1	1
scaffold_23050_4798	73.8411	11	1	1	1	1	0	0	0	1	0	1	0	1	1	0	1	0	0	1	0	0	1	1	1	1	1	0	1	1	1	1	0	0	0	1	0	0	0	1	1	1	0	1	0	1	0	1	1
scaffold_23050_4801	73.8411	11	1	1	1	1	0	0	0	1	0	1	0	1	1	0	1	0	0	1	0	0	1	1	1	1	1	0	1	1	1	1	0	0	0	1	0	0	0	1	1	1	0	1	0	1	0	1	1
scaffold_7424_3180	73.8411	11	1	1	1	1	0	0	0	1	0	1	0	1	1	0	1	0	0	1	0	0	1	1	1	1	1	0	1	1	1	1	0	0	0	1	0	0	0	1	1	1	0	1	0	1	0	1	1
scaffold_101679_385	76.9702	11	1	1	1	1	0	0	0	1	0	1	0	1	1	0	1	0	0	1	0	0	1	1	1	1	0	0	1	1	1	1	0	0	0	1	0	0	0	1	1	1	0	1	0	0	0	1	1
scaffold_62739_665	76.9702	11	1	1	1	1	0	0	0	1	0	1	0	1	1	0	1	0	0	1	0	0	1	1	1	1	0	0	1	1	1	1	0	0	0	1	0	0	0	1	1	1	0	1	0	0	0	1	1
scaffold_69192_1122	76.9702	11	1	1	1	1	0	0	0	1	0	1	0	1	1	0	1	0	0	1	0	0	1	1	1	1	0	0	1	1	1	1	0	0	0	1	0	0	0	1	1	1	0	1	0	0	0	1	1
scaffold_101679_312	76.9702	11	1	1	1	1	0	0	0	1	0	1	0	1	1	0	1	0	0	1	0	0	1	1	1	1	0	0	1	1	1	1	0	0	0	1	0	0	0	1	1	1	0	1	0	0	0	1	1
scaffold_71851_333	76.9702	11	1	1	1	1	0	0	0	1	0	1	0	1	1	0	1	0	0	1	0	0	1	1	1	1	0	0	1	1	1	1	0	0	0	1	0	0	0	1	1	1	0	1	0	0	0	1	1
scaffold_45944_2124	78.391	11	1	1	1	1	0	0	0	1	0	1	0	1	1	0	1	0	0	1	0	0	1	1	1	1	0	0	1	1	1	1	0	0	0	1	0	0	0	1	1	1	0	1	0	0	0	1	1
scaffold_24931_474	78.391	11	1	1	1	1	0	0	0	1	0	1	0	1	1	0	1	0	0	1	0	0	1	1	1	1	0	0	1	1	1	1	0	0	0	1	0	0	0	1	1	1	0	1	0	0	0	1	1
scaffold_2298_11891	79.5276	11	1	1	1	1	0	0	0	1	0	1	0	1	1	0	1	0	0	1	0	0	0	1	1	1	0	0	1	1	1	1	0	0	0	1	0	0	0	1	1	1	0	1	0	0	0	1	1
scaffold_60038_1382	79.5276	11	1	1	1	1	0	0	0	1	0	1	0	1	1	0	1	0	0	1	0	0	0	1	1	1	0	0	1	1	1	1	0	0	0	1	0	0	0	1	1	1	0	1	0	0	0	1	1
scaffold_2298_11927	79.5276	11	1	1	1	1	0	0	0	1	0	1	0	1	1	0	1	0	0	1	0	0	0	1	1	1	0	0	1	1	1	1	0	0	0	1	0	0	0	1	1	1	0	1	0	0	0	1	1
scaffold_2298_11944	79.5276	11	1	1	1	1	0	0	0	1	0	1	0	1	1	0	1	0	0	1	0	0	0	1	1	1	0	0	1	1	1	1	0	0	0	1	0	0	0	1	1	1	0	1	0	0	0	1	1
scaffold_292_10167	79.5276	11	1	1	1	1	0	0	0	1	0	1	0	1	1	0	1	0	0	1	0	0	0	1	1	1	0	0	1	1	1	1	0	0	0	1	0	0	0	1	1	1	0	1	0	0	0	1	1
scaffold_292_10212	79.5276	11	1	1	1	1	0	0	0	1	0	1	0	1	1	0	1	0	0	1	0	0	0	1	1	1	0	0	1	1	1	1	0	0	0	1	0	0	0	1	1	1	0	1	0	0	0	1	1
scaffold_20065_1714	82.6446	11	1	1	1	1	0	0	0	1	0	1	0	1	1	0	1	0	0	1	0	1	0	1	1	1	0	0	1	1	1	1	0	0	0	1	0	0	0	1	1	1	0	1	0	1	0	0	1
scaffold_20065_1781	85.2037	11	1	1	1	1	0	0	0	1	0	1	0	1	1	0	1	0	0	1	0	1	0	1	1	1	0	0	1	1	1	1	0	0	0	1	0	0	0	1	1	1	0	1	0	1	0	0	1
scaffold_158578_260	85.2037	11	1	1	1	1	0	0	0	1	0	1	0	1	1	0	1	0	0	1	0	1	0	1	1	1	0	0	1	1	1	1	0	0	0	1	0	0	0	1	1	1	0	1	0	1	0	0	1
scaffold_109495_451	85.2037	11	1	1	1	1	0	0	0	1	0	1	0	1	1	0	1	0	0	1	0	1	0	1	1	1	0	0	1	1	1	1	0	0	0	1	0	0	0	1	1	1	0	1	0	1	0	0	1
scaffold_123424_120	85.2037	11	1	1	1	1	0	0	0	1	0	1	0	1	1	0	1	0	0	1	0	1	0	1	1	1	0	0	1	1	1	1	0	0	0	1	0	0	0	1	1	1	0	1	0	1	0	0	1
scaffold_20065_1644	85.2037	11	1	1	1	1	0	0	0	1	0	1	0	1	1	0	1	0	0	1	0	1	0	1	1	1	0	0	1	1	1	1	0	0	0	1	0	0	0	1	1	1	0	1	0	1	0	0	1
scaffold_20065_1708	85.2037	11	1	1	1	1	0	0	0	1	0	1	0	1	1	0	1	0	0	1	0	1	0	1	1	1	0	0	1	1	1	1	0	0	0	1	0	0	0	1	1	1	0	1	0	1	0	0	1
scaffold_20065_1747	85.2037	11	1	1	1	1	0	0	0	1	0	1	0	1	1	0	1	0	0	1	0	1	0	1	1	1	0	0	1	1	1	1	0	0	0	1	0	0	0	1	1	1	0	1	0	1	0	0	1
scaffold_40455_1498	85.2037	11	1	1	1	1	0	0	0	1	0	1	0	1	1	0	1	0	0	1	0	1	0	1	1	1	0	0	1	1	1	1	0	0	0	1	0	0	0	1	1	1	0	1	0	1	0	0	1
scaffold_40708_1130	85.2037	11	1	1	1	1	0	0	0	1	0	1	0	1	1	0	1	0	0	1	0	1	0	1	1	1	0	0	1	1	1	1	0	0	0	1	0	0	0	1	1	1	0	1	0	1	0	0	1
scaffold_54241_922	85.2037	11	1	1	1	1	0	0	0	1	0	1	0	1	1	0	1	0	0	1	0	1	0	1	1	1	0	0	1	1	1	1	0	0	0	1	0	0	0	1	1	1	0	1	0	1	0	0	1
scaffold_28041_700	88.6181	11	1	1	1	1	0	0	0	1	0	1	0	1	1	0	1	0	0	1	0	1	0	1	1	1	0	0	1	1	1	1	0	0	0	1	1	0	0	1	1	1	0	1	0	1	0	0	1
scaffold_31501_3799	88.6181	11	1	1	1	1	0	0	0	1	0	1	0	1	1	0	1	0	0	1	0	1	0	1	1	1	0	0	1	1	1	1	0	0	0	1	1	0	0	1	1	1	0	1	0	1	0	0	1
scaffold_7196_7052	111.03	11	1	0	1	1	0	0	0	1	1	1	0	1	0	0	1	0	0	1	0	1	0	1	1	1	0	0	1	1	1	1	0	0	0	0	1	1	0	0	0	1	1	0	0	1	0	0	1
scaffold_6608_164	111.03	11	1	0	1	1	0	0	0	1	1	1	0	1	0	0	1	0	0	1	0	1	0	1	1	1	0	0	1	1	1	1	0	0	0	0	1	1	0	0	0	1	1	0	0	1	0	0	1
scaffold_49127_1442	111.03	11	1	0	1	1	0	0	0	1	1	1	0	1	0	0	1	0	0	1	0	1	0	1	1	1	0	0	1	1	1	1	0	0	0	0	1	1	0	0	0	1	1	0	0	1	0	0	1
scaffold_26838_3218	0	12	0	0	1	0	0	1	0	0	1	0	0	1	1	0	0	1	0	0	1	1	0	1	1	1	0	1	1	0	1	0	1	0	1	1	0	1	0	1	1	1	0	1	0	1	0	0	1
scaffold_22838_2568	0	12	0	0	1	0	0	1	0	0	1	0	0	1	1	0	0	1	0	0	1	1	0	1	1	1	0	1	1	0	1	0	1	0	1	1	0	1	0	1	1	1	0	1	0	1	0	0	1
Ig28559a	2.27429	12	0	0	1	0	0	1	0	0	1	0	0	1	1	0	0	1	0	0	1	1	0	1	1	1	0	1	1	0	1	0	1	0	1	1	0	1	0	1	1	1	0	1	0	1	0	0	1
scaffold_1807_2514	2.27429	12	0	0	1	0	0	1	0	0	1	0	0	1	1	0	0	1	0	0	1	1	0	1	1	1	0	1	1	0	1	0	1	0	1	1	0	1	0	1	1	1	0	1	0	1	0	0	1
ct140233	2.27429	12	0	0	1	0	0	1	0	0	1	0	0	1	1	0	0	1	0	0	1	1	0	1	1	1	0	1	1	0	1	0	1	0	1	1	0	1	0	1	1	1	0	1	0	1	0	0	1
scaffold_13856_331	2.27429	12	0	0	1	0	0	1	0	0	1	0	0	1	1	0	0	1	0	0	1	1	0	1	1	1	0	1	1	0	1	0	1	0	1	1	0	1	0	1	1	1	0	1	0	1	0	0	1
scaffold_40876_1293	2.27429	12	0	0	1	0	0	1	0	0	1	0	0	1	1	0	0	1	0	0	1	1	0	1	1	1	0	1	1	0	1	0	1	0	1	1	0	1	0	1	1	1	0	1	0	1	0	0	1
SCF28279	2.27429	12	0	0	1	0	0	1	0	0	1	0	0	1	1	0	0	1	0	0	1	1	0	1	1	1	0	1	1	0	1	0	1	0	1	1	0	1	0	1	1	1	0	1	0	1	0	0	1
ct174735	4.83334	12	0	0	1	0	0	1	0	0	1	0	0	1	1	0	0	1	0	0	1	1	1	1	1	1	0	1	1	0	1	0	1	0	1	1	0	1	0	1	1	1	0	1	0	1	0	0	1
scaffold_107680_766	4.83334	12	0	0	1	0	0	1	0	0	1	0	0	1	1	0	0	1	0	0	1	1	1	1	1	1	0	1	1	0	1	0	1	0	1	1	0	1	0	1	1	1	0	1	0	1	0	0	1
scaffold_7226_7984	5.11744	12	0	0	1	0	0	1	0	0	1	0	0	1	1	0	0	1	0	0	1	1	1	1	1	1	0	1	1	0	1	0	1	0	1	1	0	1	0	1	1	1	0	1	0	1	0	0	1
scaffold_30487_2241	5.11744	12	0	0	1	0	0	1	0	0	1	0	0	1	1	0	0	1	0	0	1	1	1	1	1	1	0	1	1	0	1	0	1	0	1	1	0	1	0	1	1	1	0	1	0	1	0	0	1
scaffold_30487_2244	5.11744	12	0	0	1	0	0	1	0	0	1	0	0	1	1	0	0	1	0	0	1	1	1	1	1	1	0	1	1	0	1	0	1	0	1	1	0	1	0	1	1	1	0	1	0	1	0	0	1
scaffold_30487_2242	5.11744	12	0	0	1	0	0	1	0	0	1	0	0	1	1	0	0	1	0	0	1	1	1	1	1	1	0	1	1	0	1	0	1	0	1	1	0	1	0	1	1	1	0	1	0	1	0	0	1
scaffold_30487_2243	5.11744	12	0	0	1	0	0	1	0	0	1	0	0	1	1	0	0	1	0	0	1	1	1	1	1	1	0	1	1	0	1	0	1	0	1	1	0	1	0	1	1	1	0	1	0	1	0	0	1
scf6355	7.34278	12	0	0	1	0	0	1	0	0	1	0	1	1	1	0	1	1	0	0	1	1	1	1	1	1	0	1	1	0	1	1	1	0	1	1	0	1	0	1	1	1	0	1	0	1	0	0	1
scaffold_16656_4281	7.34278	12	0	0	1	0	0	1	0	0	1	0	1	1	1	0	1	1	0	0	1	1	1	1	1	1	0	1	1	0	1	1	1	0	1	1	0	1	0	1	1	1	0	1	0	1	0	0	1
scaffold_7243_8002	14.8025	12	0	0	1	0	0	1	0	0	0	1	1	0	1	0	1	1	0	0	1	1	1	1	1	1	1	1	1	0	1	1	1	0	1	1	0	1	0	1	1	1	0	1	0	0	1	0	1
scaffold_58926_848	14.8025	12	0	0	1	0	0	1	0	0	0	1	1	0	1	0	1	1	0	0	1	1	1	1	1	1	1	1	1	0	1	1	1	0	1	1	0	1	0	1	1	1	0	1	0	0	1	0	1
scaffold_104350_512	18.2462	12	0	0	0	0	0	1	0	0	0	1	1	0	1	0	1	1	0	0	1	1	1	1	1	1	1	1	1	0	1	1	1	0	1	1	1	1	0	1	1	1	0	0	0	0	1	0	1
scaffold_15719_4753	18.2462	12	0	0	0	0	0	1	0	0	0	1	1	0	1	0	1	1	0	0	1	1	1	1	1	1	1	1	1	0	1	1	1	0	1	1	1	1	0	1	1	1	0	0	0	0	1	0	1
scaffold_66132_490	18.2462	12	0	0	0	0	0	1	0	0	0	1	1	0	1	0	1	1	0	0	1	1	1	1	1	1	1	1	1	0	1	1	1	0	1	1	1	1	0	1	1	1	0	0	0	0	1	0	1
scaffold_2287_663	18.2462	12	0	0	0	0	0	1	0	0	0	1	1	0	1	0	1	1	0	0	1	1	1	1	1	1	1	1	1	0	1	1	1	0	1	1	1	1	0	1	1	1	0	0	0	0	1	0	1
scaffold_104350_511	18.2462	12	0	0	0	0	0	1	0	0	0	1	1	0	1	0	1	1	0	0	1	1	1	1	1	1	1	1	1	0	1	1	1	0	1	1	1	1	0	1	1	1	0	0	0	0	1	0	1
scaffold_14273_430	18.2462	12	0	0	0	0	0	1	0	0	0	1	1	0	1	0	1	1	0	0	1	1	1	1	1	1	1	1	1	0	1	1	1	0	1	1	1	1	0	1	1	1	0	0	0	0	1	0	1
scaffold_48814_2384	24.2322	12	0	0	0	0	0	1	0	0	0	1	1	0	1	0	1	1	0	0	1	1	1	0	1	1	1	1	1	0	1	1	0	0	1	1	1	1	0	1	0	1	0	0	0	0	1	0	1
scaffold_23551_1829	28.5039	12	0	1	0	0	0	1	0	0	0	1	1	0	1	0	1	1	0	0	1	1	1	0	1	0	1	1	1	0	1	1	0	0	1	1	1	1	0	1	0	1	0	0	1	0	1	0	1
scaffold_164253_141	32.4211	12	0	1	0	0	0	1	0	0	0	1	1	0	1	0	1	1	1	0	1	1	1	0	1	0	1	1	1	0	1	1	0	0	1	1	1	1	0	1	0	1	0	0	1	0	1	0	1
scaffold_17_20403	32.9446	12	0	1	0	0	0	1	0	0	0	1	1	0	1	0	1	1	1	0	1	1	1	0	1	0	1	1	1	0	1	1	0	0	1	1	1	1	0	1	0	1	0	0	1	0	1	0	1
scaffold_26512_1632	39.5082	12	0	1	0	0	0	1	1	0	0	1	1	0	1	0	1	1	1	0	1	1	1	0	0	0	1	0	1	0	1	1	0	1	0	0	1	1	0	1	0	1	0	0	1	0	1	0	1
scaffold_31487_1792	39.5082	12	0	1	0	0	0	1	1	0	0	1	1	0	1	0	1	1	1	0	1	1	1	0	0	0	1	0	1	0	1	1	0	1	0	0	1	1	0	1	0	1	0	0	1	0	1	0	1
scaffold_31487_1828	39.5082	12	0	1	0	0	0	1	1	0	0	1	1	0	1	0	1	1	1	0	1	1	1	0	0	0	1	0	1	0	1	1	0	1	0	0	1	1	0	1	0	1	0	0	1	0	1	0	1
scaffold_58572_1459	39.5082	12	0	1	0	0	0	1	1	0	0	1	1	0	1	0	1	1	1	0	1	1	1	0	0	0	1	0	1	0	1	1	0	1	0	0	1	1	0	1	0	1	0	0	1	0	1	0	1
scaffold_58572_1483	39.5082	12	0	1	0	0	0	1	1	0	0	1	1	0	1	0	1	1	1	0	1	1	1	0	0	0	1	0	1	0	1	1	0	1	0	0	1	1	0	1	0	1	0	0	1	0	1	0	1
scaffold_75253_1014	39.5082	12	0	1	0	0	0	1	1	0	0	1	1	0	1	0	1	1	1	0	1	1	1	0	0	0	1	0	1	0	1	1	0	1	0	0	1	1	0	1	0	1	0	0	1	0	1	0	1
scaffold_90506_779	39.5082	12	0	1	0	0	0	1	1	0	0	1	1	0	1	0	1	1	1	0	1	1	1	0	0	0	1	0	1	0	1	1	0	1	0	0	1	1	0	1	0	1	0	0	1	0	1	0	1
scaffold_90506_799	39.5082	12	0	1	0	0	0	1	1	0	0	1	1	0	1	0	1	1	1	0	1	1	1	0	0	0	1	0	1	0	1	1	0	1	0	0	1	1	0	1	0	1	0	0	1	0	1	0	1
scaffold_90506_813	39.5082	12	0	1	0	0	0	1	1	0	0	1	1	0	1	0	1	1	1	0	1	1	1	0	0	0	1	0	1	0	1	1	0	1	0	0	1	1	0	1	0	1	0	0	1	0	1	0	1
scaffold_3092_8217	40.681	12	0	1	0	0	0	1	1	0	0	1	1	0	1	0	1	1	1	0	1	1	1	0	0	0	1	0	1	0	1	1	0	1	0	0	1	1	0	1	0	1	0	0	1	0	1	0	1
scaffold_3092_8249	40.681	12	0	1	0	0	0	1	1	0	0	1	1	0	1	0	1	1	1	0	1	1	1	0	0	0	1	0	1	0	1	1	0	1	0	0	1	1	0	1	0	1	0	0	1	0	1	0	1
scaffold_3092_8276	40.681	12	0	1	0	0	0	1	1	0	0	1	1	0	1	0	1	1	1	0	1	1	1	0	0	0	1	0	1	0	1	1	0	1	0	0	1	1	0	1	0	1	0	0	1	0	1	0	1
scaffold_68603_1565	41.2407	12	0	1	0	0	0	1	1	0	0	1	1	0	1	0	1	1	1	0	1	1	1	0	0	0	1	0	1	0	1	1	0	1	0	0	1	1	0	1	0	1	0	0	1	0	1	0	1
scaffold_11983_1327	41.2407	12	0	1	0	0	0	1	1	0	0	1	1	0	1	0	1	1	1	0	1	1	1	0	0	0	1	0	1	0	1	1	0	1	0	0	1	1	0	1	0	1	0	0	1	0	1	0	1
SCF190609	41.2407	12	0	1	0	0	0	1	1	0	0	1	1	0	1	0	1	1	1	0	1	1	1	0	0	0	1	0	1	0	1	1	0	1	0	0	1	1	0	1	0	1	0	0	1	0	1	0	1
SCF46588	41.2407	12	0	1	0	0	0	1	1	0	0	1	1	0	1	0	1	1	1	0	1	1	1	0	0	0	1	0	1	0	1	1	0	1	0	0	1	1	0	1	0	1	0	0	1	0	1	0	1
SCF98180	41.2407	12	0	1	0	0	0	1	1	0	0	1	1	0	1	0	1	1	1	0	1	1	1	0	0	0	1	0	1	0	1	1	0	1	0	0	1	1	0	1	0	1	0	0	1	0	1	0	1
scaffold_67904_758	42.3773	12	0	1	0	0	0	1	1	0	0	1	1	0	1	0	1	1	1	0	1	1	1	0	0	0	1	0	1	0	1	1	0	1	0	0	1	1	0	1	0	1	0	0	1	0	1	0	1
scaffold_2600_3710	42.3773	12	0	1	0	0	0	1	1	0	0	1	1	0	1	0	1	1	1	0	1	1	1	0	0	0	1	0	1	0	1	1	0	1	0	0	1	1	0	1	0	1	0	0	1	0	1	0	1
scaffold_4678_2401	42.3773	12	0	1	0	0	0	1	1	0	0	1	1	0	1	0	1	1	1	0	1	1	1	0	0	0	1	0	1	0	1	1	0	1	0	0	1	1	0	1	0	1	0	0	1	0	1	0	1
scaffold_7628_4970	42.3773	12	0	1	0	0	0	1	1	0	0	1	1	0	1	0	1	1	1	0	1	1	1	0	0	0	1	0	1	0	1	1	0	1	0	0	1	1	0	1	0	1	0	0	1	0	1	0	1
scaffold_7628_3145	42.3773	12	0	1	0	0	0	1	1	0	0	1	1	0	1	0	1	1	1	0	1	1	1	0	0	0	1	0	1	0	1	1	0	1	0	0	1	1	0	1	0	1	0	0	1	0	1	0	1
scaffold_23451_2236	42.3773	12	0	1	0	0	0	1	1	0	0	1	1	0	1	0	1	1	1	0	1	1	1	0	0	0	1	0	1	0	1	1	0	1	0	0	1	1	0	1	0	1	0	0	1	0	1	0	1
scaffold_67904_760	42.3773	12	0	1	0	0	0	1	1	0	0	1	1	0	1	0	1	1	1	0	1	1	1	0	0	0	1	0	1	0	1	1	0	1	0	0	1	1	0	1	0	1	0	0	1	0	1	0	1
scaffold_67904_797	42.3773	12	0	1	0	0	0	1	1	0	0	1	1	0	1	0	1	1	1	0	1	1	1	0	0	0	1	0	1	0	1	1	0	1	0	0	1	1	0	1	0	1	0	0	1	0	1	0	1
scaffold_7628_4904	42.3773	12	0	1	0	0	0	1	1	0	0	1	1	0	1	0	1	1	1	0	1	1	1	0	0	0	1	0	1	0	1	1	0	1	0	0	1	1	0	1	0	1	0	0	1	0	1	0	1
scaffold_7628_4973	42.3773	12	0	1	0	0	0	1	1	0	0	1	1	0	1	0	1	1	1	0	1	1	1	0	0	0	1	0	1	0	1	1	0	1	0	0	1	1	0	1	0	1	0	0	1	0	1	0	1
scaffold_7628_5011	42.3773	12	0	1	0	0	0	1	1	0	0	1	1	0	1	0	1	1	1	0	1	1	1	0	0	0	1	0	1	0	1	1	0	1	0	0	1	1	0	1	0	1	0	0	1	0	1	0	1
scaffold_1179_7946	42.6659	12	0	1	0	0	0	1	1	0	0	1	1	0	1	0	1	1	1	0	1	1	1	0	0	0	1	0	1	0	1	1	0	1	0	0	1	1	0	1	0	1	0	0	1	0	1	0	1
scaffold_2254_1525	43.7933	12	1	1	0	0	0	1	1	0	0	1	1	0	1	0	1	1	1	0	1	1	1	0	0	0	1	0	1	0	1	1	0	1	0	0	1	1	0	1	0	1	0	0	1	0	1	0	1
scaffold_12986_5603	43.7933	12	1	1	0	0	0	1	1	0	0	1	1	0	1	0	1	1	1	0	1	1	1	0	0	0	1	0	1	0	1	1	0	1	0	0	1	1	0	1	0	1	0	0	1	0	1	0	1
scaffold_15718_3534	45.4448	12	1	1	0	0	0	1	1	0	0	1	1	0	1	0	1	1	1	0	1	1	1	0	0	0	1	0	1	0	1	1	0	1	0	0	1	1	0	1	0	1	0	0	1	0	1	0	1
scaffold_36869_918	45.4448	12	1	1	0	0	0	1	1	0	0	1	1	0	1	0	1	1	1	0	1	1	1	0	0	0	1	0	1	0	1	1	0	1	0	0	1	1	0	1	0	1	0	0	1	0	1	0	1
scaffold_26020_1654	45.4448	12	1	1	0	0	0	1	1	0	0	1	1	0	1	0	1	1	1	0	1	1	1	0	0	0	1	0	1	0	1	1	0	1	0	0	1	1	0	1	0	1	0	0	1	0	1	0	1
scaffold_50614_1897	45.4448	12	1	1	0	0	0	1	1	0	0	1	1	0	1	0	1	1	1	0	1	1	1	0	0	0	1	0	1	0	1	1	0	1	0	0	1	1	0	1	0	1	0	0	1	0	1	0	1
scaffold_89130_451	45.4448	12	1	1	0	0	0	1	1	0	0	1	1	0	1	0	1	1	1	0	1	1	1	0	0	0	1	0	1	0	1	1	0	1	0	0	1	1	0	1	0	1	0	0	1	0	1	0	1
scaffold_45860_1257	46.3501	12	1	1	0	0	0	1	1	0	0	1	1	0	1	0	1	1	1	0	1	1	1	0	0	0	1	0	1	0	1	1	0	1	0	0	1	1	0	0	0	1	0	0	1	0	1	0	1
scaffold_3221_3047	46.3501	12	1	1	0	0	0	1	1	0	0	1	1	0	1	0	1	1	1	0	1	1	1	0	0	0	1	0	1	0	1	1	0	1	0	0	1	1	0	0	0	1	0	0	1	0	1	0	1
scaffold_10455_4718	48.3398	12	1	1	0	0	0	1	1	0	0	1	1	0	1	0	1	1	1	0	1	1	1	0	0	0	1	0	1	0	1	1	0	1	0	0	1	1	0	0	0	1	0	0	1	0	1	0	1
scaffold_6159_7441	48.3398	12	1	1	0	0	0	1	1	0	0	1	1	0	1	0	1	1	1	0	1	1	1	0	0	0	1	0	1	0	1	1	0	1	0	0	1	1	0	0	0	1	0	0	1	0	1	0	1
scaffold_6406_7899	48.3398	12	1	1	0	0	0	1	1	0	0	1	1	0	1	0	1	1	1	0	1	1	1	0	0	0	1	0	1	0	1	1	0	1	0	0	1	1	0	0	0	1	0	0	1	0	1	0	1
scaffold_36157_874	48.3398	12	1	1	0	0	0	1	1	0	0	1	1	0	1	0	1	1	1	0	1	1	1	0	0	0	1	0	1	0	1	1	0	1	0	0	1	1	0	0	0	1	0	0	1	0	1	0	1
scaffold_17897_3881	48.3398	12	1	1	0	0	0	1	1	0	0	1	1	0	1	0	1	1	1	0	1	1	1	0	0	0	1	0	1	0	1	1	0	1	0	0	1	1	0	0	0	1	0	0	1	0	1	0	1
scaffold_6406_7913	48.3398	12	1	1	0	0	0	1	1	0	0	1	1	0	1	0	1	1	1	0	1	1	1	0	0	0	1	0	1	0	1	1	0	1	0	0	1	1	0	0	0	1	0	0	1	0	1	0	1
scaffold_6406_7942	48.3398	12	1	1	0	0	0	1	1	0	0	1	1	0	1	0	1	1	1	0	1	1	1	0	0	0	1	0	1	0	1	1	0	1	0	0	1	1	0	0	0	1	0	0	1	0	1	0	1
scaffold_72236_1066	48.3398	12	1	1	0	0	0	1	1	0	0	1	1	0	1	0	1	1	1	0	1	1	1	0	0	0	1	0	1	0	1	1	0	1	0	0	1	1	0	0	0	1	0	0	1	0	1	0	1
scaffold_10505_3485	55.2007	12	1	1	0	0	0	1	1	0	0	1	1	0	1	0	1	1	1	0	1	1	1	0	0	0	1	0	1	1	1	1	0	1	0	0	1	1	0	0	0	1	0	0	1	0	1	0	1
scaffold_85066_97	55.2007	12	1	1	0	0	0	1	1	0	0	1	1	0	1	0	1	1	1	0	1	1	1	0	0	0	1	0	1	1	1	1	0	1	0	0	1	1	0	0	0	1	0	0	1	0	1	0	1
SCF16166	55.2007	12	1	1	0	0	0	1	1	0	0	1	1	0	1	0	1	1	1	0	1	1	1	0	0	0	1	0	1	1	1	1	0	1	0	0	1	1	0	0	0	1	0	0	1	0	1	0	1
scaffold_40948_2457	55.2007	12	1	1	0	0	0	1	1	0	0	1	1	0	1	0	1	1	1	0	1	1	1	0	0	0	1	0	1	1	1	1	0	1	0	0	1	1	0	0	0	1	0	0	1	0	1	0	1
scaffold_10505_235	55.2007	12	1	1	0	0	0	1	1	0	0	1	1	0	1	0	1	1	1	0	1	1	1	0	0	0	1	0	1	1	1	1	0	1	0	0	1	1	0	0	0	1	0	0	1	0	1	0	1
scaffold_10505_247	55.2007	12	1	1	0	0	0	1	1	0	0	1	1	0	1	0	1	1	1	0	1	1	1	0	0	0	1	0	1	1	1	1	0	1	0	0	1	1	0	0	0	1	0	0	1	0	1	0	1
scaffold_10505_3543	55.2007	12	1	1	0	0	0	1	1	0	0	1	1	0	1	0	1	1	1	0	1	1	1	0	0	0	1	0	1	1	1	1	0	1	0	0	1	1	0	0	0	1	0	0	1	0	1	0	1
scaffold_12499_511	55.2007	12	1	1	0	0	0	1	1	0	0	1	1	0	1	0	1	1	1	0	1	1	1	0	0	0	1	0	1	1	1	1	0	1	0	0	1	1	0	0	0	1	0	0	1	0	1	0	1
scaffold_25205_1377	55.2007	12	1	1	0	0	0	1	1	0	0	1	1	0	1	0	1	1	1	0	1	1	1	0	0	0	1	0	1	1	1	1	0	1	0	0	1	1	0	0	0	1	0	0	1	0	1	0	1
scaffold_29956_2374	55.2007	12	1	1	0	0	0	1	1	0	0	1	1	0	1	0	1	1	1	0	1	1	1	0	0	0	1	0	1	1	1	1	0	1	0	0	1	1	0	0	0	1	0	0	1	0	1	0	1
scaffold_29956_2435	55.2007	12	1	1	0	0	0	1	1	0	0	1	1	0	1	0	1	1	1	0	1	1	1	0	0	0	1	0	1	1	1	1	0	1	0	0	1	1	0	0	0	1	0	0	1	0	1	0	1
scaffold_29956_2470	55.2007	12	1	1	0	0	0	1	1	0	0	1	1	0	1	0	1	1	1	0	1	1	1	0	0	0	1	0	1	1	1	1	0	1	0	0	1	1	0	0	0	1	0	0	1	0	1	0	1
scaffold_29956_2473	55.2007	12	1	1	0	0	0	1	1	0	0	1	1	0	1	0	1	1	1	0	1	1	1	0	0	0	1	0	1	1	1	1	0	1	0	0	1	1	0	0	0	1	0	0	1	0	1	0	1
scaffold_40948_2521	55.2007	12	1	1	0	0	0	1	1	0	0	1	1	0	1	0	1	1	1	0	1	1	1	0	0	0	1	0	1	1	1	1	0	1	0	0	1	1	0	0	0	1	0	0	1	0	1	0	1
scaffold_40948_2525	55.2007	12	1	1	0	0	0	1	1	0	0	1	1	0	1	0	1	1	1	0	1	1	1	0	0	0	1	0	1	1	1	1	0	1	0	0	1	1	0	0	0	1	0	0	1	0	1	0	1
scaffold_47067_2400	55.2007	12	1	1	0	0	0	1	1	0	0	1	1	0	1	0	1	1	1	0	1	1	1	0	0	0	1	0	1	1	1	1	0	1	0	0	1	1	0	0	0	1	0	0	1	0	1	0	1
scaffold_47067_2408	55.2007	12	1	1	0	0	0	1	1	0	0	1	1	0	1	0	1	1	1	0	1	1	1	0	0	0	1	0	1	1	1	1	0	1	0	0	1	1	0	0	0	1	0	0	1	0	1	0	1
scaffold_47067_2449	55.2007	12	1	1	0	0	0	1	1	0	0	1	1	0	1	0	1	1	1	0	1	1	1	0	0	0	1	0	1	1	1	1	0	1	0	0	1	1	0	0	0	1	0	0	1	0	1	0	1
scaffold_85066_171	55.2007	12	1	1	0	0	0	1	1	0	0	1	1	0	1	0	1	1	1	0	1	1	1	0	0	0	1	0	1	1	1	1	0	1	0	0	1	1	0	0	0	1	0	0	1	0	1	0	1
scaffold_2841_1842	58.3298	12	1	1	0	0	0	1	1	0	0	1	1	0	0	0	1	1	1	0	1	1	1	0	0	0	1	0	1	1	1	1	0	1	0	0	1	1	0	0	0	1	0	0	1	0	1	0	1
scaffold_2841_5173	58.3298	12	1	1	0	0	0	1	1	0	0	1	1	0	0	0	1	1	1	0	1	1	1	0	0	0	1	0	1	1	1	1	0	1	0	0	1	1	0	0	0	1	0	0	1	0	1	0	1
scaffold_2841_1878	58.3298	12	1	1	0	0	0	1	1	0	0	1	1	0	0	0	1	1	1	0	1	1	1	0	0	0	1	0	1	1	1	1	0	1	0	0	1	1	0	0	0	1	0	0	1	0	1	0	1
scaffold_2841_5178	58.3298	12	1	1	0	0	0	1	1	0	0	1	1	0	0	0	1	1	1	0	1	1	1	0	0	0	1	0	1	1	1	1	0	1	0	0	1	1	0	0	0	1	0	0	1	0	1	0	1
scaffold_2841_5226	58.3298	12	1	1	0	0	0	1	1	0	0	1	1	0	0	0	1	1	1	0	1	1	1	0	0	0	1	0	1	1	1	1	0	1	0	0	1	1	0	0	0	1	0	0	1	0	1	0	1
scaffold_2841_5253	58.3298	12	1	1	0	0	0	1	1	0	0	1	1	0	0	0	1	1	1	0	1	1	1	0	0	0	1	0	1	1	1	1	0	1	0	0	1	1	0	0	0	1	0	0	1	0	1	0	1
scaffold_28880_991	58.3298	12	1	1	0	0	0	1	1	0	0	1	1	0	0	0	1	1	1	0	1	1	1	0	0	0	1	0	1	1	1	1	0	1	0	0	1	1	0	0	0	1	0	0	1	0	1	0	1
scaffold_47570_2090	58.6139	12	1	1	0	0	0	1	1	0	0	1	1	0	0	0	1	1	1	0	1	1	1	0	0	0	1	0	1	1	1	1	0	1	0	0	1	1	0	0	0	1	0	0	1	0	1	0	1
scaffold_47570_2172	58.6139	12	1	1	0	0	0	1	1	0	0	1	1	0	0	0	1	1	1	0	1	1	1	0	0	0	1	0	1	1	1	1	0	1	0	0	1	1	0	0	0	1	0	0	1	0	1	0	1
scaffold_70077_1397	59.7491	12	1	1	0	0	0	1	1	0	0	1	1	0	0	0	1	1	1	0	1	1	1	0	0	0	1	0	1	1	1	1	0	1	0	0	1	1	0	0	0	1	0	0	1	0	1	0	1
scaffold_82930_73	59.7491	12	1	1	0	0	0	1	1	0	0	1	1	0	0	0	1	1	1	0	1	1	1	0	0	0	1	0	1	1	1	1	0	1	0	0	1	1	0	0	0	1	0	0	1	0	1	0	1
scaffold_86951_179	59.7491	12	1	1	0	0	0	1	1	0	0	1	1	0	0	0	1	1	1	0	1	1	1	0	0	0	1	0	1	1	1	1	0	1	0	0	1	1	0	0	0	1	0	0	1	0	1	0	1
scaffold_18939_1669	60.0332	12	1	1	0	0	0	1	1	0	0	1	1	0	0	0	1	1	1	0	1	1	1	0	0	0	1	0	1	1	1	1	0	1	0	0	1	1	0	0	0	1	0	0	1	0	1	0	1
scaffold_43277_235	60.0332	12	1	1	0	0	0	1	1	0	0	1	1	0	0	0	1	1	1	0	1	1	1	0	0	0	1	0	1	1	1	1	0	1	0	0	1	1	0	0	0	1	0	0	1	0	1	0	1
scaffold_102879_424	60.0332	12	1	1	0	0	0	1	1	0	0	1	1	0	0	0	1	1	1	0	1	1	1	0	0	0	1	0	1	1	1	1	0	1	0	0	1	1	0	0	0	1	0	0	1	0	1	0	1
scaffold_68502_443	61.1697	12	1	1	0	0	0	1	1	0	0	1	1	0	0	0	1	1	1	0	1	1	1	0	0	0	1	0	1	1	1	1	0	1	0	0	1	1	0	0	0	1	0	0	1	0	1	0	1
scaffold_5910_3381	61.1697	12	1	1	0	0	0	1	1	0	0	1	1	0	0	0	1	1	1	0	1	1	1	0	0	0	1	0	1	1	1	1	0	1	0	0	1	1	0	0	0	1	0	0	1	0	1	0	1
scaffold_5910_3270	61.1697	12	1	1	0	0	0	1	1	0	0	1	1	0	0	0	1	1	1	0	1	1	1	0	0	0	1	0	1	1	1	1	0	1	0	0	1	1	0	0	0	1	0	0	1	0	1	0	1
scaffold_49717_1688	61.1697	12	1	1	0	0	0	1	1	0	0	1	1	0	0	0	1	1	1	0	1	1	1	0	0	0	1	0	1	1	1	1	0	1	0	0	1	1	0	0	0	1	0	0	1	0	1	0	1
scaffold_3196_684	61.1697	12	1	1	0	0	0	1	1	0	0	1	1	0	0	0	1	1	1	0	1	1	1	0	0	0	1	0	1	1	1	1	0	1	0	0	1	1	0	0	0	1	0	0	1	0	1	0	1
scaffold_137170_64	61.1697	12	1	1	0	0	0	1	1	0	0	1	1	0	0	0	1	1	1	0	1	1	1	0	0	0	1	0	1	1	1	1	0	1	0	0	1	1	0	0	0	1	0	0	1	0	1	0	1
scaffold_10720_1491	61.1697	12	1	1	0	0	0	1	1	0	0	1	1	0	0	0	1	1	1	0	1	1	1	0	0	0	1	0	1	1	1	1	0	1	0	0	1	1	0	0	0	1	0	0	1	0	1	0	1
scaffold_125689_284	61.1697	12	1	1	0	0	0	1	1	0	0	1	1	0	0	0	1	1	1	0	1	1	1	0	0	0	1	0	1	1	1	1	0	1	0	0	1	1	0	0	0	1	0	0	1	0	1	0	1
scaffold_20334_1036	61.1697	12	1	1	0	0	0	1	1	0	0	1	1	0	0	0	1	1	1	0	1	1	1	0	0	0	1	0	1	1	1	1	0	1	0	0	1	1	0	0	0	1	0	0	1	0	1	0	1
scaffold_20334_1071	61.1697	12	1	1	0	0	0	1	1	0	0	1	1	0	0	0	1	1	1	0	1	1	1	0	0	0	1	0	1	1	1	1	0	1	0	0	1	1	0	0	0	1	0	0	1	0	1	0	1
scaffold_3196_10901	61.1697	12	1	1	0	0	0	1	1	0	0	1	1	0	0	0	1	1	1	0	1	1	1	0	0	0	1	0	1	1	1	1	0	1	0	0	1	1	0	0	0	1	0	0	1	0	1	0	1
scaffold_36840_2901	61.1697	12	1	1	0	0	0	1	1	0	0	1	1	0	0	0	1	1	1	0	1	1	1	0	0	0	1	0	1	1	1	1	0	1	0	0	1	1	0	0	0	1	0	0	1	0	1	0	1
scaffold_39644_1773	61.1697	12	1	1	0	0	0	1	1	0	0	1	1	0	0	0	1	1	1	0	1	1	1	0	0	0	1	0	1	1	1	1	0	1	0	0	1	1	0	0	0	1	0	0	1	0	1	0	1
scaffold_49344_1877	61.1697	12	1	1	0	0	0	1	1	0	0	1	1	0	0	0	1	1	1	0	1	1	1	0	0	0	1	0	1	1	1	1	0	1	0	0	1	1	0	0	0	1	0	0	1	0	1	0	1
scaffold_49344_1920	61.1697	12	1	1	0	0	0	1	1	0	0	1	1	0	0	0	1	1	1	0	1	1	1	0	0	0	1	0	1	1	1	1	0	1	0	0	1	1	0	0	0	1	0	0	1	0	1	0	1
scaffold_60057_1337	61.1697	12	1	1	0	0	0	1	1	0	0	1	1	0	0	0	1	1	1	0	1	1	1	0	0	0	1	0	1	1	1	1	0	1	0	0	1	1	0	0	0	1	0	0	1	0	1	0	1
scaffold_65833_429	61.1697	12	1	1	0	0	0	1	1	0	0	1	1	0	0	0	1	1	1	0	1	1	1	0	0	0	1	0	1	1	1	1	0	1	0	0	1	1	0	0	0	1	0	0	1	0	1	0	1
scaffold_66294_1225	61.1697	12	1	1	0	0	0	1	1	0	0	1	1	0	0	0	1	1	1	0	1	1	1	0	0	0	1	0	1	1	1	1	0	1	0	0	1	1	0	0	0	1	0	0	1	0	1	0	1
scaffold_97260_371	61.1697	12	1	1	0	0	0	1	1	0	0	1	1	0	0	0	1	1	1	0	1	1	1	0	0	0	1	0	1	1	1	1	0	1	0	0	1	1	0	0	0	1	0	0	1	0	1	0	1
scaffold_6589_6692	61.7362	12	1	1	0	0	0	1	1	0	0	1	1	0	0	0	1	1	1	0	1	1	1	0	0	0	1	0	1	1	1	1	0	1	0	0	1	1	0	0	0	1	0	0	1	0	1	0	1
scaffold_6589_6709	61.7362	12	1	1	0	0	0	1	1	0	0	1	1	0	0	0	1	1	1	0	1	1	1	0	0	0	1	0	1	1	1	1	0	1	0	0	1	1	0	0	0	1	0	0	1	0	1	0	1
scaffold_23507_302	62.0203	12	1	1	0	0	0	1	1	0	0	1	1	0	0	0	1	1	1	0	1	1	1	0	0	0	1	0	1	1	1	1	0	1	0	0	1	1	0	0	0	1	0	0	1	0	1	0	1
scaffold_50499_1887	62.0203	12	1	1	0	0	0	1	1	0	0	1	1	0	0	0	1	1	1	0	1	1	1	0	0	0	1	0	1	1	1	1	0	1	0	0	1	1	0	0	0	1	0	0	1	0	1	0	1
scaffold_22013_2732	62.3044	12	1	1	0	0	0	1	1	0	0	1	1	0	0	0	1	1	1	0	1	1	1	0	0	0	1	0	1	1	1	1	0	1	0	0	1	1	0	0	0	1	0	0	1	0	1	0	1
scaffold_22013_2734	62.3044	12	1	1	0	0	0	1	1	0	0	1	1	0	0	0	1	1	1	0	1	1	1	0	0	0	1	0	1	1	1	1	0	1	0	0	1	1	0	0	0	1	0	0	1	0	1	0	1
scaffold_43714_2328	62.5885	12	1	1	0	0	0	1	1	0	0	1	1	0	0	0	1	1	1	0	1	1	1	0	0	0	1	0	1	1	1	1	0	1	0	0	1	1	0	0	0	1	0	0	1	0	1	0	1
scaffold_43714_2445	62.5885	12	1	1	0	0	0	1	1	0	0	1	1	0	0	0	1	1	1	0	1	1	1	0	0	0	1	0	1	1	1	1	0	1	0	0	1	1	0	0	0	1	0	0	1	0	1	0	1
scaffold_11110_3086	62.5885	12	1	1	0	0	0	1	1	0	0	1	1	0	0	0	1	1	1	0	1	1	1	0	0	0	1	0	1	1	1	1	0	1	0	0	1	1	0	0	0	1	0	0	1	0	1	0	1
scaffold_116054_70	62.5885	12	1	1	0	0	0	1	1	0	0	1	1	0	0	0	1	1	1	0	1	1	1	0	0	0	1	0	1	1	1	1	0	1	0	0	1	1	0	0	0	1	0	0	1	0	1	0	1
scaffold_143889_97	62.5885	12	1	1	0	0	0	1	1	0	0	1	1	0	0	0	1	1	1	0	1	1	1	0	0	0	1	0	1	1	1	1	0	1	0	0	1	1	0	0	0	1	0	0	1	0	1	0	1
scaffold_27584_1015	62.5885	12	1	1	0	0	0	1	1	0	0	1	1	0	0	0	1	1	1	0	1	1	1	0	0	0	1	0	1	1	1	1	0	1	0	0	1	1	0	0	0	1	0	0	1	0	1	0	1
scaffold_27584_917	62.5885	12	1	1	0	0	0	1	1	0	0	1	1	0	0	0	1	1	1	0	1	1	1	0	0	0	1	0	1	1	1	1	0	1	0	0	1	1	0	0	0	1	0	0	1	0	1	0	1
scaffold_43714_2475	62.5885	12	1	1	0	0	0	1	1	0	0	1	1	0	0	0	1	1	1	0	1	1	1	0	0	0	1	0	1	1	1	1	0	1	0	0	1	1	0	0	0	1	0	0	1	0	1	0	1
scaffold_43714_2488	62.5885	12	1	1	0	0	0	1	1	0	0	1	1	0	0	0	1	1	1	0	1	1	1	0	0	0	1	0	1	1	1	1	0	1	0	0	1	1	0	0	0	1	0	0	1	0	1	0	1
scaffold_46424_524	62.5885	12	1	1	0	0	0	1	1	0	0	1	1	0	0	0	1	1	1	0	1	1	1	0	0	0	1	0	1	1	1	1	0	1	0	0	1	1	0	0	0	1	0	0	1	0	1	0	1
scaffold_6429_3472	62.5885	12	1	1	0	0	0	1	1	0	0	1	1	0	0	0	1	1	1	0	1	1	1	0	0	0	1	0	1	1	1	1	0	1	0	0	1	1	0	0	0	1	0	0	1	0	1	0	1
scaffold_6429_3479	62.5885	12	1	1	0	0	0	1	1	0	0	1	1	0	0	0	1	1	1	0	1	1	1	0	0	0	1	0	1	1	1	1	0	1	0	0	1	1	0	0	0	1	0	0	1	0	1	0	1
scaffold_6429_3509	62.5885	12	1	1	0	0	0	1	1	0	0	1	1	0	0	0	1	1	1	0	1	1	1	0	0	0	1	0	1	1	1	1	0	1	0	0	1	1	0	0	0	1	0	0	1	0	1	0	1
scaffold_85482_682	62.5885	12	1	1	0	0	0	1	1	0	0	1	1	0	0	0	1	1	1	0	1	1	1	0	0	0	1	0	1	1	1	1	0	1	0	0	1	1	0	0	0	1	0	0	1	0	1	0	1
scaffold_13080_2326	63.1567	12	1	1	0	0	0	1	1	0	0	1	1	0	0	0	1	1	1	0	1	1	1	0	0	0	1	0	1	1	1	1	0	1	0	0	1	1	0	0	0	1	0	0	1	0	1	0	1
scaffold_33010_3377	63.7249	12	1	1	0	0	0	1	1	0	0	1	1	0	0	0	1	1	1	0	1	1	1	0	0	0	1	0	1	1	1	1	0	1	0	0	1	1	0	0	0	1	0	0	1	0	1	0	1
scaffold_42513_141	63.7249	12	1	1	0	0	0	1	1	0	0	1	1	0	0	0	1	1	1	0	1	1	1	0	0	0	1	0	1	1	1	1	0	1	0	0	1	1	0	0	0	1	0	0	1	0	1	0	1
scaffold_11480_6973	63.7249	12	1	1	0	0	0	1	1	0	0	1	1	0	0	0	1	1	1	0	1	1	1	0	0	0	1	0	1	1	1	1	0	1	0	0	1	1	0	0	0	1	0	0	1	0	1	0	1
scaffold_95983_59	63.7249	12	1	1	0	0	0	1	1	0	0	1	1	0	0	0	1	1	1	0	1	1	1	0	0	0	1	0	1	1	1	1	0	1	0	0	1	1	0	0	0	1	0	0	1	0	1	0	1
scaffold_95983_82	63.7249	12	1	1	0	0	0	1	1	0	0	1	1	0	0	0	1	1	1	0	1	1	1	0	0	0	1	0	1	1	1	1	0	1	0	0	1	1	0	0	0	1	0	0	1	0	1	0	1
scaffold_29576_3713	70.5858	12	0	1	0	0	0	1	1	0	0	1	1	1	0	0	1	1	1	0	0	1	1	0	0	1	1	0	1	1	1	1	1	1	0	0	1	1	0	0	0	1	0	0	1	0	1	0	1
scaffold_38858_2957	70.5858	12	0	1	0	0	0	1	1	0	0	1	1	1	0	0	1	1	1	0	0	1	1	0	0	1	1	0	1	1	1	1	1	1	0	0	1	1	0	0	0	1	0	0	1	0	1	0	1
scaffold_60306_1438	70.5858	12	0	1	0	0	0	1	1	0	0	1	1	1	0	0	1	1	1	0	0	1	1	0	0	1	1	0	1	1	1	1	1	1	0	0	1	1	0	0	0	1	0	0	1	0	1	0	1
scaffold_45575_109	70.5858	12	0	1	0	0	0	1	1	0	0	1	1	1	0	0	1	1	1	0	0	1	1	0	0	1	1	0	1	1	1	1	1	1	0	0	1	1	0	0	0	1	0	0	1	0	1	0	1
SCF38942	70.5858	12	0	1	0	0	0	1	1	0	0	1	1	1	0	0	1	1	1	0	0	1	1	0	0	1	1	0	1	1	1	1	1	1	0	0	1	1	0	0	0	1	0	0	1	0	1	0	1
scaffold_5160_1395	72.8578	12	0	1	0	0	0	1	1	0	0	1	1	1	0	0	1	1	1	0	0	1	1	0	0	1	0	0	1	1	1	1	1	1	0	0	1	1	0	0	0	1	0	0	1	0	1	0	1
scaffold_5160_1428	72.8578	12	0	1	0	0	0	1	1	0	0	1	1	1	0	0	1	1	1	0	0	1	1	0	0	1	0	0	1	1	1	1	1	1	0	0	1	1	0	0	0	1	0	0	1	0	1	0	1
scf79c	74.563	12	0	1	0	0	0	1	1	0	0	1	1	1	0	0	1	1	1	0	0	1	1	0	0	1	0	0	1	1	1	1	1	1	0	0	1	1	0	0	0	1	0	0	1	0	1	0	1
scaffold_16770_2806	74.563	12	0	1	0	0	0	1	1	0	0	1	1	1	0	0	1	1	1	0	0	1	1	0	0	1	0	0	1	1	1	1	1	1	0	0	1	1	0	0	0	1	0	0	1	0	1	0	1
scaffold_82644_758	74.563	12	0	1	0	0	0	1	1	0	0	1	1	1	0	0	1	1	1	0	0	1	1	0	0	1	0	0	1	1	1	1	1	1	0	0	1	1	0	0	0	1	0	0	1	0	1	0	1
scaffold_12806_5033	75.9214	12	0	1	0	0	0	1	1	0	0	1	1	1	0	0	1	1	1	0	0	1	1	0	0	1	0	0	1	1	1	1	1	1	0	0	1	1	0	0	1	1	0	0	1	0	1	0	1
scaffold_48557_1043	75.9214	12	0	1	0	0	0	1	1	0	0	1	1	1	0	0	1	1	1	0	0	1	1	0	0	1	0	0	1	1	1	1	1	1	0	0	1	1	0	0	1	1	0	0	1	0	1	0	1
scaffold_91065_486	81.3564	12	0	1	0	0	0	1	1	0	0	1	1	1	0	0	1	1	1	0	0	1	1	0	1	1	0	0	1	1	1	1	1	1	0	0	1	1	0	0	1	1	0	0	1	0	1	0	1
scaffold_18911_3194	81.3564	12	0	1	0	0	0	1	1	0	0	1	1	1	0	0	1	1	1	0	0	1	1	0	1	1	0	0	1	1	1	1	1	1	0	0	1	1	0	0	1	1	0	0	1	0	1	0	1
scaffold_18911_3239	81.3564	12	0	1	0	0	0	1	1	0	0	1	1	1	0	0	1	1	1	0	0	1	1	0	1	1	0	0	1	1	1	1	1	1	0	0	1	1	0	0	1	1	0	0	1	0	1	0	1
scaffold_91065_549	81.3564	12	0	1	0	0	0	1	1	0	0	1	1	1	0	0	1	1	1	0	0	1	1	0	1	1	0	0	1	1	1	1	1	1	0	0	1	1	0	0	1	1	0	0	1	0	1	0	1
scaffold_68963_1680	86.5328	12	0	1	0	0	0	1	1	0	0	1	1	1	1	0	1	1	1	0	0	1	1	0	1	1	0	0	1	1	1	1	1	1	0	0	1	1	1	0	1	1	0	0	1	0	1	0	1
scaffold_75617_1047	86.5328	12	0	1	0	0	0	1	1	0	0	1	1	1	1	0	1	1	1	0	0	1	1	0	1	1	0	0	1	1	1	1	1	1	0	0	1	1	1	0	1	1	0	0	1	0	1	0	1
scaffold_14744_4094	86.5328	12	0	1	0	0	0	1	1	0	0	1	1	1	1	0	1	1	1	0	0	1	1	0	1	1	0	0	1	1	1	1	1	1	0	0	1	1	1	0	1	1	0	0	1	0	1	0	1
scaffold_16876_1110	87.6729	12	0	1	0	0	0	1	1	0	0	1	1	1	1	0	1	1	1	0	0	1	1	0	1	1	0	0	1	1	1	1	1	1	0	0	1	1	1	0	1	1	0	0	1	0	1	0	1
scaffold_85973_339	87.6729	12	0	1	0	0	0	1	1	0	0	1	1	1	1	0	1	1	1	0	0	1	1	0	1	1	0	0	1	1	1	1	1	1	0	0	1	1	1	0	1	1	0	0	1	0	1	0	1
scaffold_3883_6094	87.6729	12	0	1	0	0	0	1	1	0	0	1	1	1	1	0	1	1	1	0	0	1	1	0	1	1	0	0	1	1	1	1	1	1	0	0	1	1	1	0	1	1	0	0	1	0	1	0	1
scaffold_67779_294	95.685	12	0	1	0	0	0	1	0	0	0	1	1	1	1	0	1	0	1	0	0	1	1	0	1	1	0	0	1	1	1	1	1	1	0	0	1	1	1	1	1	1	0	0	1	0	1	0	0
scaffold_18697_5303	95.685	12	0	1	0	0	0	1	0	0	0	1	1	1	1	0	1	0	1	0	0	1	1	0	1	1	0	0	1	1	1	1	1	1	0	0	1	1	1	1	1	1	0	0	1	0	1	0	0
scaffold_67779_385	95.685	12	0	1	0	0	0	1	0	0	0	1	1	1	1	0	1	0	1	0	0	1	1	0	1	1	0	0	1	1	1	1	1	1	0	0	1	1	1	1	1	1	0	0	1	0	1	0	0
scaffold_152073_130	95.685	12	0	1	0	0	0	1	0	0	0	1	1	1	1	0	1	0	1	0	0	1	1	0	1	1	0	0	1	1	1	1	1	1	0	0	1	1	1	1	1	1	0	0	1	0	1	0	0
scaffold_152073_132	95.685	12	0	1	0	0	0	1	0	0	0	1	1	1	1	0	1	0	1	0	0	1	1	0	1	1	0	0	1	1	1	1	1	1	0	0	1	1	1	1	1	1	0	0	1	0	1	0	0
scaffold_39268_2552	95.685	12	0	1	0	0	0	1	0	0	0	1	1	1	1	0	1	0	1	0	0	1	1	0	1	1	0	0	1	1	1	1	1	1	0	0	1	1	1	1	1	1	0	0	1	0	1	0	0
scaffold_5172_4457	95.685	12	0	1	0	0	0	1	0	0	0	1	1	1	1	0	1	0	1	0	0	1	1	0	1	1	0	0	1	1	1	1	1	1	0	0	1	1	1	1	1	1	0	0	1	0	1	0	0
scaffold_35027_1000	99.3849	12	0	1	0	0	1	1	0	0	0	1	1	0	1	0	1	0	1	0	0	1	1	0	1	1	0	0	1	1	1	1	1	1	0	0	1	1	1	1	1	1	0	0	1	0	1	0	0
scaffold_29541_1440	99.3849	12	0	1	0	0	1	1	0	0	0	1	1	0	1	0	1	0	1	0	0	1	1	0	1	1	0	0	1	1	1	1	1	1	0	0	1	1	1	1	1	1	0	0	1	0	1	0	0
scaffold_3312_7352	99.3849	12	0	1	0	0	1	1	0	0	0	1	1	0	1	0	1	0	1	0	0	1	1	0	1	1	0	0	1	1	1	1	1	1	0	0	1	1	1	1	1	1	0	0	1	0	1	0	0
scaffold_51144_289	99.3849	12	0	1	0	0	1	1	0	0	0	1	1	0	1	0	1	0	1	0	0	1	1	0	1	1	0	0	1	1	1	1	1	1	0	0	1	1	1	1	1	1	0	0	1	0	1	0	0
scaffold_3103_2792	99.3849	12	0	1	0	0	1	1	0	0	0	1	1	0	1	0	1	0	1	0	0	1	1	0	1	1	0	0	1	1	1	1	1	1	0	0	1	1	1	1	1	1	0	0	1	0	1	0	0
scaffold_3312_7384	99.3849	12	0	1	0	0	1	1	0	0	0	1	1	0	1	0	1	0	1	0	0	1	1	0	1	1	0	0	1	1	1	1	1	1	0	0	1	1	1	1	1	1	0	0	1	0	1	0	0
scaffold_88516_368	99.3849	12	0	1	0	0	1	1	0	0	0	1	1	0	1	0	1	0	1	0	0	1	1	0	1	1	0	0	1	1	1	1	1	1	0	0	1	1	1	1	1	1	0	0	1	0	1	0	0
scaffold_88516_378	99.3849	12	0	1	0	0	1	1	0	0	0	1	1	0	1	0	1	0	1	0	0	1	1	0	1	1	0	0	1	1	1	1	1	1	0	0	1	1	1	1	1	1	0	0	1	0	1	0	0
[truncated: 305 more columns]

## Sheet: GH1x35
Locus	Position	Linkage Group	GRYG_3	GRYG_4	GRYG_5	GRYG_6	GRYG_7	GRYG_8	GRYG_9	GRYG_10	GRYG_12	GRYG_13	GRYG_14	GRYG_15	GRYG_16	GRYG_17	GRYG_18	GRYG_19	GRYG_20	GRYG_22	GRYG_23	GRYG_26	GRYG_27	GRYG_28	GRYG_30	GRYG_31	GRYG_32	GRYG_33	GRYG_36	GRYG_37	GRYG_43	GRYG_45	GRYG_46	GRYG_47	GRYG_48	GRYG_49	GRYG_51	GRYG_52	GRYG_53	GRYG_54	GRYG_55	GRYG_57	GRYG_59	GRYG_60	GRYG_61	GRYG_63	GRYG_64	GRYG_65	GRYG_66
scaffold_27699_4259	0	1	1	1	0	1	0	1	1	1	1	0	1	1	1	1	0	0	0	1	1	0	0	0	0	1	0	1	1	1	0	1	1	1	1	0	1	1	0	1	0	1	1	1	0	0	1	1	0
scaffold_53968_1134	0	1	1	1	0	1	0	1	1	1	1	0	1	1	1	1	0	0	0	1	1	0	0	0	0	1	0	1	1	1	0	1	1	1	1	0	1	1	0	1	0	1	1	1	0	0	1	1	0
scaffold_65323_1244	0	1	1	1	0	1	0	1	1	1	1	0	1	1	1	1	0	0	0	1	1	0	0	0	0	1	0	1	1	1	0	1	1	1	1	0	1	1	0	1	0	1	1	1	0	0	1	1	0
scaffold_76130_520	0	1	1	1	0	1	0	1	1	1	1	0	1	1	1	1	0	0	0	1	1	0	0	0	0	1	0	1	1	1	0	1	1	1	1	0	1	1	0	1	0	1	1	1	0	0	1	1	0
scaffold_109849_178	0	1	1	1	0	1	0	1	1	1	1	0	1	1	1	1	0	0	0	1	1	0	0	0	0	1	0	1	1	1	0	1	1	1	1	0	1	1	0	1	0	1	1	1	0	0	1	1	0
scaffold_124213_198	0	1	1	1	0	1	0	1	1	1	1	0	1	1	1	1	0	0	0	1	1	0	0	0	0	1	0	1	1	1	0	1	1	1	1	0	1	1	0	1	0	1	1	1	0	0	1	1	0
scaffold_16810_3436	0	1	1	1	0	1	0	1	1	1	1	0	1	1	1	1	0	0	0	1	1	0	0	0	0	1	0	1	1	1	0	1	1	1	1	0	1	1	0	1	0	1	1	1	0	0	1	1	0
scaffold_16810_3459	0	1	1	1	0	1	0	1	1	1	1	0	1	1	1	1	0	0	0	1	1	0	0	0	0	1	0	1	1	1	0	1	1	1	1	0	1	1	0	1	0	1	1	1	0	0	1	1	0
scaffold_16810_3463	0	1	1	1	0	1	0	1	1	1	1	0	1	1	1	1	0	0	0	1	1	0	0	0	0	1	0	1	1	1	0	1	1	1	1	0	1	1	0	1	0	1	1	1	0	0	1	1	0
scaffold_16810_3565	0	1	1	1	0	1	0	1	1	1	1	0	1	1	1	1	0	0	0	1	1	0	0	0	0	1	0	1	1	1	0	1	1	1	1	0	1	1	0	1	0	1	1	1	0	0	1	1	0
scaffold_16810_3591	0	1	1	1	0	1	0	1	1	1	1	0	1	1	1	1	0	0	0	1	1	0	0	0	0	1	0	1	1	1	0	1	1	1	1	0	1	1	0	1	0	1	1	1	0	0	1	1	0
scaffold_16810_3636	0	1	1	1	0	1	0	1	1	1	1	0	1	1	1	1	0	0	0	1	1	0	0	0	0	1	0	1	1	1	0	1	1	1	1	0	1	1	0	1	0	1	1	1	0	0	1	1	0
scaffold_65323_1295	0	1	1	1	0	1	0	1	1	1	1	0	1	1	1	1	0	0	0	1	1	0	0	0	0	1	0	1	1	1	0	1	1	1	1	0	1	1	0	1	0	1	1	1	0	0	1	1	0
scaffold_7138_265	0	1	1	1	0	1	0	1	1	1	1	0	1	1	1	1	0	0	0	1	1	0	0	0	0	1	0	1	1	1	0	1	1	1	1	0	1	1	0	1	0	1	1	1	0	0	1	1	0
scaffold_7138_268	0	1	1	1	0	1	0	1	1	1	1	0	1	1	1	1	0	0	0	1	1	0	0	0	0	1	0	1	1	1	0	1	1	1	1	0	1	1	0	1	0	1	1	1	0	0	1	1	0
scaffold_7138_293	0	1	1	1	0	1	0	1	1	1	1	0	1	1	1	1	0	0	0	1	1	0	0	0	0	1	0	1	1	1	0	1	1	1	1	0	1	1	0	1	0	1	1	1	0	0	1	1	0
scaffold_8624_6846	0	1	1	1	0	1	0	1	1	1	1	0	1	1	1	1	0	0	0	1	1	0	0	0	0	1	0	1	1	1	0	1	1	1	1	0	1	1	0	1	0	1	1	1	0	0	1	1	0
SCF4386	0	1	1	1	0	1	0	1	1	1	1	0	1	1	1	1	0	0	0	1	1	0	0	0	0	1	0	1	1	1	0	1	1	1	1	0	1	1	0	1	0	1	1	1	0	0	1	1	0
scaffold_9628_2399	3.41375	1	1	1	0	1	0	0	1	1	0	0	1	1	1	1	0	0	0	1	1	0	0	0	0	1	0	1	1	1	0	1	1	1	1	0	1	1	1	1	0	1	1	1	0	0	1	1	0
scaffold_11648_1119	3.41375	1	1	1	0	1	0	0	1	1	0	0	1	1	1	1	0	0	0	1	1	0	0	0	0	1	0	1	1	1	0	1	1	1	1	0	1	1	1	1	0	1	1	1	0	0	1	1	0
scaffold_53968_1035	3.41375	1	1	1	0	1	0	0	1	1	0	0	1	1	1	1	0	0	0	1	1	0	0	0	0	1	0	1	1	1	0	1	1	1	1	0	1	1	1	1	0	1	1	1	0	0	1	1	0
scaffold_103838_294	3.41375	1	1	1	0	1	0	0	1	1	0	0	1	1	1	1	0	0	0	1	1	0	0	0	0	1	0	1	1	1	0	1	1	1	1	0	1	1	1	1	0	1	1	1	0	0	1	1	0
scaffold_9628_2504	3.41375	1	1	1	0	1	0	0	1	1	0	0	1	1	1	1	0	0	0	1	1	0	0	0	0	1	0	1	1	1	0	1	1	1	1	0	1	1	1	1	0	1	1	1	0	0	1	1	0
scaffold_9160_2298	5.40344	1	1	1	0	1	0	0	1	1	0	0	0	1	1	1	0	0	0	1	1	0	0	0	0	1	0	1	1	1	0	1	1	1	1	0	1	1	1	1	0	1	1	1	0	0	1	1	0
scaffold_119801_313	5.40344	1	1	1	0	1	0	0	1	1	0	0	0	1	1	1	0	0	0	1	1	0	0	0	0	1	0	1	1	1	0	1	1	1	1	0	1	1	1	1	0	1	1	1	0	0	1	1	0
scaffold_26476_4152	5.40344	1	1	1	0	1	0	0	1	1	0	0	0	1	1	1	0	0	0	1	1	0	0	0	0	1	0	1	1	1	0	1	1	1	1	0	1	1	1	1	0	1	1	1	0	0	1	1	0
scaffold_9160_2381	5.40344	1	1	1	0	1	0	0	1	1	0	0	0	1	1	1	0	0	0	1	1	0	0	0	0	1	0	1	1	1	0	1	1	1	1	0	1	1	1	1	0	1	1	1	0	0	1	1	0
scaffold_32919_317	6.54	1	1	1	0	1	0	0	1	1	0	0	0	1	1	1	0	0	0	1	1	0	0	0	0	1	0	1	1	1	0	1	1	1	1	0	1	1	1	1	0	1	1	1	0	0	0	1	0
scaffold_134917_129	6.54	1	1	1	0	1	0	0	1	1	0	0	0	1	1	1	0	0	0	1	1	0	0	0	0	1	0	1	1	1	0	1	1	1	1	0	1	1	1	1	0	1	1	1	0	0	0	1	0
scaffold_71113_927	8.52689	1	1	1	0	1	0	0	1	1	0	0	0	1	1	1	0	0	0	1	1	1	0	0	0	1	0	1	1	1	0	1	1	1	1	0	1	1	1	1	0	1	1	1	0	0	0	0	0
scaffold_71113_855	8.52689	1	1	1	0	1	0	0	1	1	0	0	0	1	1	1	0	0	0	1	1	1	0	0	0	1	0	1	1	1	0	1	1	1	1	0	1	1	1	1	0	1	1	1	0	0	0	0	0
scaffold_16410_888	11.6559	1	1	1	0	1	0	0	1	1	0	0	0	1	1	1	0	0	0	1	1	1	0	0	0	1	0	1	1	1	0	1	1	1	1	0	1	1	1	1	0	1	1	1	0	0	0	0	0
scaffold_38320_1958	11.6559	1	1	1	0	1	0	0	1	1	0	0	0	1	1	1	0	0	0	1	1	1	0	0	0	1	0	1	1	1	0	1	1	1	1	0	1	1	1	1	0	1	1	1	0	0	0	0	0
scaffold_1276_909	11.6559	1	1	1	0	1	0	0	1	1	0	0	0	1	1	1	0	0	0	1	1	1	0	0	0	1	0	1	1	1	0	1	1	1	1	0	1	1	1	1	0	1	1	1	0	0	0	0	0
scaffold_5_24496	11.9399	1	1	1	0	1	0	0	1	1	0	0	0	1	1	1	0	0	0	1	1	1	0	0	0	1	0	1	1	1	0	1	1	1	1	0	1	1	1	1	0	1	1	1	0	0	0	0	0
scaffold_25619_774	11.9399	1	1	1	0	1	0	0	1	1	0	0	0	1	1	1	0	0	0	1	1	1	0	0	0	1	0	1	1	1	0	1	1	1	1	0	1	1	1	1	0	1	1	1	0	0	0	0	0
scaffold_25619_730	11.9399	1	1	1	0	1	0	0	1	1	0	0	0	1	1	1	0	0	0	1	1	1	0	0	0	1	0	1	1	1	0	1	1	1	1	0	1	1	1	1	0	1	1	1	0	0	0	0	0
scaffold_25619_855	11.9399	1	1	1	0	1	0	0	1	1	0	0	0	1	1	1	0	0	0	1	1	1	0	0	0	1	0	1	1	1	0	1	1	1	1	0	1	1	1	1	0	1	1	1	0	0	0	0	0
scaffold_5_30366	11.9399	1	1	1	0	1	0	0	1	1	0	0	0	1	1	1	0	0	0	1	1	1	0	0	0	1	0	1	1	1	0	1	1	1	1	0	1	1	1	1	0	1	1	1	0	0	0	0	0
scaffold_2223_1295	12.2447	1	1	1	0	1	0	0	1	1	0	0	0	1	1	1	0	0	0	1	1	1	0	0	0	1	0	1	1	1	0	1	1	1	1	0	1	1	1	1	1	1	1	1	0	0	0	0	0
scaffold_35569_2846	14.2135	1	1	1	0	1	0	0	1	1	1	0	0	1	1	1	0	0	0	1	1	1	0	0	0	1	0	1	1	1	0	1	1	1	1	0	1	1	1	1	1	1	1	1	0	0	0	0	0
scaffold_144559_357	14.2135	1	1	1	0	1	0	0	1	1	1	0	0	1	1	1	0	0	0	1	1	1	0	0	0	1	0	1	1	1	0	1	1	1	1	0	1	1	1	1	1	1	1	1	0	0	0	0	0
scaffold_144559_382	14.2135	1	1	1	0	1	0	0	1	1	1	0	0	1	1	1	0	0	0	1	1	1	0	0	0	1	0	1	1	1	0	1	1	1	1	0	1	1	1	1	1	1	1	1	0	0	0	0	0
scaffold_35569_2857	14.2135	1	1	1	0	1	0	0	1	1	1	0	0	1	1	1	0	0	0	1	1	1	0	0	0	1	0	1	1	1	0	1	1	1	1	0	1	1	1	1	1	1	1	1	0	0	0	0	0
scaffold_32098_1940	15.3501	1	1	1	0	1	0	0	1	1	1	0	0	1	1	1	0	0	0	1	1	1	0	0	0	1	0	1	1	1	0	1	1	1	1	0	1	1	0	1	1	1	1	1	0	0	0	0	0
scaffold_7200_6757	16.5453	1	1	1	0	1	0	0	1	1	1	0	0	1	1	1	0	0	0	1	1	1	0	0	0	1	0	1	1	1	0	1	1	1	1	0	1	1	0	1	1	1	1	1	1	0	0	0	0
scaffold_1443_11261	16.5453	1	1	1	0	1	0	0	1	1	1	0	0	1	1	1	0	0	0	1	1	1	0	0	0	1	0	1	1	1	0	1	1	1	1	0	1	1	0	1	1	1	1	1	1	0	0	0	0
scaffold_7200_6795	16.5453	1	1	1	0	1	0	0	1	1	1	0	0	1	1	1	0	0	0	1	1	1	0	0	0	1	0	1	1	1	0	1	1	1	1	0	1	1	0	1	1	1	1	1	1	0	0	0	0
scaffold_7200_6806	16.5453	1	1	1	0	1	0	0	1	1	1	0	0	1	1	1	0	0	0	1	1	1	0	0	0	1	0	1	1	1	0	1	1	1	1	0	1	1	0	1	1	1	1	1	1	0	0	0	0
scaffold_426_4354	17.6214	1	1	1	0	1	0	0	1	1	1	0	0	1	1	1	0	0	0	1	1	1	0	0	0	1	0	1	1	1	0	1	1	1	1	0	1	1	0	1	1	1	1	1	1	0	0	0	0
scaffold_22637_3414	17.6214	1	1	1	0	1	0	0	1	1	1	0	0	1	1	1	0	0	0	1	1	1	0	0	0	1	0	1	1	1	0	1	1	1	1	0	1	1	0	1	1	1	1	1	1	0	0	0	0
scaffold_40397_985	18.1896	1	1	1	0	1	0	0	1	1	1	0	0	1	1	1	0	0	0	1	1	1	0	0	0	1	0	1	1	1	0	1	1	1	1	0	1	1	1	1	1	1	1	1	1	0	0	0	0
scaffold_31849_429	18.1896	1	1	1	0	1	0	0	1	1	1	0	0	1	1	1	0	0	0	1	1	1	0	0	0	1	0	1	1	1	0	1	1	1	1	0	1	1	1	1	1	1	1	1	1	0	0	0	0
scaffold_131775_75	18.1896	1	1	1	0	1	0	0	1	1	1	0	0	1	1	1	0	0	0	1	1	1	0	0	0	1	0	1	1	1	0	1	1	1	1	0	1	1	1	1	1	1	1	1	1	0	0	0	0
scaffold_205740_92	18.1896	1	1	1	0	1	0	0	1	1	1	0	0	1	1	1	0	0	0	1	1	1	0	0	0	1	0	1	1	1	0	1	1	1	1	0	1	1	1	1	1	1	1	1	1	0	0	0	0
scaffold_62395_1781	22.1742	1	0	1	0	1	0	0	1	1	1	0	0	1	1	1	0	0	0	1	1	1	0	0	0	1	0	1	1	1	0	1	1	1	0	0	1	1	1	1	1	1	0	1	1	0	0	0	0
scaffold_24552_1898	22.1742	1	0	1	0	1	0	0	1	1	1	0	0	1	1	1	0	0	0	1	1	1	0	0	0	1	0	1	1	1	0	1	1	1	0	0	1	1	1	1	1	1	0	1	1	0	0	0	0
scaffold_58422_200	23.4101	1	0	1	0	1	0	0	1	1	1	0	0	1	1	1	0	0	0	1	1	1	0	0	0	1	0	1	1	1	0	1	1	1	0	0	1	1	1	1	1	1	0	1	1	0	0	0	0
scaffold_62395_1380	23.4101	1	0	1	0	1	0	0	1	1	1	0	0	1	1	1	0	0	0	1	1	1	0	0	0	1	0	1	1	1	0	1	1	1	0	0	1	1	1	1	1	1	0	1	1	0	0	0	0
scaffold_64688_441	23.4101	1	0	1	0	1	0	0	1	1	1	0	0	1	1	1	0	0	0	1	1	1	0	0	0	1	0	1	1	1	0	1	1	1	0	0	1	1	1	1	1	1	0	1	1	0	0	0	0
scaffold_64688_510	23.4101	1	0	1	0	1	0	0	1	1	1	0	0	1	1	1	0	0	0	1	1	1	0	0	0	1	0	1	1	1	0	1	1	1	0	0	1	1	1	1	1	1	0	1	1	0	0	0	0
scaffold_32358_2578	23.5456	1	0	1	0	1	0	0	1	1	1	0	0	1	1	1	0	0	0	1	1	1	0	0	0	1	0	1	1	1	0	1	1	1	0	0	1	1	1	1	1	1	0	1	1	0	0	0	0
scaffold_8782_6448	23.7226	1	0	1	0	1	0	0	1	1	1	0	0	1	1	1	0	0	0	1	1	1	0	0	0	1	0	1	1	1	0	1	1	1	0	0	1	1	1	1	1	1	0	1	1	0	0	0	0
scaffold_37334_3131	27.1237	1	0	1	0	0	0	0	1	1	1	0	0	1	1	1	0	0	0	1	1	1	0	0	0	1	0	1	1	1	0	0	1	1	0	0	1	1	1	1	1	1	0	1	1	0	0	0	0
scaffold_1696_10596	27.1237	1	0	1	0	0	0	0	1	1	1	0	0	1	1	1	0	0	0	1	1	1	0	0	0	1	0	1	1	1	0	0	1	1	0	0	1	1	1	1	1	1	0	1	1	0	0	0	0
scaffold_37334_1854	27.1237	1	0	1	0	0	0	0	1	1	1	0	0	1	1	1	0	0	0	1	1	1	0	0	0	1	0	1	1	1	0	0	1	1	0	0	1	1	1	1	1	1	0	1	1	0	0	0	0
scaffold_37334_1887	27.1237	1	0	1	0	0	0	0	1	1	1	0	0	1	1	1	0	0	0	1	1	1	0	0	0	1	0	1	1	1	0	0	1	1	0	0	1	1	1	1	1	1	0	1	1	0	0	0	0
scaffold_37334_1895	27.1237	1	0	1	0	0	0	0	1	1	1	0	0	1	1	1	0	0	0	1	1	1	0	0	0	1	0	1	1	1	0	0	1	1	0	0	1	1	1	1	1	1	0	1	1	0	0	0	0
scaffold_45513_1234	27.1237	1	0	1	0	0	0	0	1	1	1	0	0	1	1	1	0	0	0	1	1	1	0	0	0	1	0	1	1	1	0	0	1	1	0	0	1	1	1	1	1	1	0	1	1	0	0	0	0
scaffold_64996_1622	27.6919	1	0	1	0	0	0	0	1	1	1	0	0	1	1	1	0	0	0	1	1	1	0	0	0	1	0	1	1	1	0	0	1	1	0	0	1	1	1	1	1	1	0	1	1	0	0	0	0
scaffold_45085_2098	27.6919	1	0	1	0	0	0	0	1	1	1	0	0	1	1	1	0	0	0	1	1	1	0	0	0	1	0	1	1	1	0	0	1	1	0	0	1	1	1	1	1	1	0	1	1	0	0	0	0
scaffold_13815_1292	28.8284	1	0	1	0	0	0	0	1	1	1	0	0	1	1	1	0	0	0	1	1	1	0	0	0	1	0	1	1	1	0	0	1	1	0	0	1	1	1	1	1	1	0	1	1	0	0	0	0
scaffold_6110_904	28.8284	1	0	1	0	0	0	0	1	1	1	0	0	1	1	1	0	0	0	1	1	1	0	0	0	1	0	1	1	1	0	0	1	1	0	0	1	1	1	1	1	1	0	1	1	0	0	0	0
scaffold_15113_398	28.8284	1	0	1	0	0	0	0	1	1	1	0	0	1	1	1	0	0	0	1	1	1	0	0	0	1	0	1	1	1	0	0	1	1	0	0	1	1	1	1	1	1	0	1	1	0	0	0	0
scaffold_7154_809	28.8284	1	0	1	0	0	0	0	1	1	1	0	0	1	1	1	0	0	0	1	1	1	0	0	0	1	0	1	1	1	0	0	1	1	0	0	1	1	1	1	1	1	0	1	1	0	0	0	0
scaffold_7031_3957	28.8284	1	0	1	0	0	0	0	1	1	1	0	0	1	1	1	0	0	0	1	1	1	0	0	0	1	0	1	1	1	0	0	1	1	0	0	1	1	1	1	1	1	0	1	1	0	0	0	0
scaffold_62603_693	28.8284	1	0	1	0	0	0	0	1	1	1	0	0	1	1	1	0	0	0	1	1	1	0	0	0	1	0	1	1	1	0	0	1	1	0	0	1	1	1	1	1	1	0	1	1	0	0	0	0
scaffold_15113_423	28.8284	1	0	1	0	0	0	0	1	1	1	0	0	1	1	1	0	0	0	1	1	1	0	0	0	1	0	1	1	1	0	0	1	1	0	0	1	1	1	1	1	1	0	1	1	0	0	0	0
scaffold_16222_2345	28.8284	1	0	1	0	0	0	0	1	1	1	0	0	1	1	1	0	0	0	1	1	1	0	0	0	1	0	1	1	1	0	0	1	1	0	0	1	1	1	1	1	1	0	1	1	0	0	0	0
scaffold_16222_2363	28.8284	1	0	1	0	0	0	0	1	1	1	0	0	1	1	1	0	0	0	1	1	1	0	0	0	1	0	1	1	1	0	0	1	1	0	0	1	1	1	1	1	1	0	1	1	0	0	0	0
scaffold_23101_1174	28.8284	1	0	1	0	0	0	0	1	1	1	0	0	1	1	1	0	0	0	1	1	1	0	0	0	1	0	1	1	1	0	0	1	1	0	0	1	1	1	1	1	1	0	1	1	0	0	0	0
scaffold_23101_1209	28.8284	1	0	1	0	0	0	0	1	1	1	0	0	1	1	1	0	0	0	1	1	1	0	0	0	1	0	1	1	1	0	0	1	1	0	0	1	1	1	1	1	1	0	1	1	0	0	0	0
scaffold_62258_1328	28.8284	1	0	1	0	0	0	0	1	1	1	0	0	1	1	1	0	0	0	1	1	1	0	0	0	1	0	1	1	1	0	0	1	1	0	0	1	1	1	1	1	1	0	1	1	0	0	0	0
scaffold_7031_3963	28.8284	1	0	1	0	0	0	0	1	1	1	0	0	1	1	1	0	0	0	1	1	1	0	0	0	1	0	1	1	1	0	0	1	1	0	0	1	1	1	1	1	1	0	1	1	0	0	0	0
scaffold_7031_3989	28.8284	1	0	1	0	0	0	0	1	1	1	0	0	1	1	1	0	0	0	1	1	1	0	0	0	1	0	1	1	1	0	0	1	1	0	0	1	1	1	1	1	1	0	1	1	0	0	0	0
scaffold_97035_859	28.8284	1	0	1	0	0	0	0	1	1	1	0	0	1	1	1	0	0	0	1	1	1	0	0	0	1	0	1	1	1	0	0	1	1	0	0	1	1	1	1	1	1	0	1	1	0	0	0	0
scaffold_52303_1856	29.1125	1	0	1	0	0	0	0	1	1	1	0	0	1	1	1	0	0	0	1	1	1	0	0	0	1	0	1	1	1	0	0	1	1	0	0	1	1	1	1	1	1	0	1	1	0	0	0	0
scaffold_22095_4306	29.3966	1	0	1	0	0	0	0	1	1	1	0	0	1	1	1	0	0	0	1	1	1	0	0	0	1	0	1	1	1	0	0	1	1	0	0	1	1	1	1	1	1	0	1	1	0	0	0	0
scaffold_51715_1701	29.3966	1	0	1	0	0	0	0	1	1	1	0	0	1	1	1	0	0	0	1	1	1	0	0	0	1	0	1	1	1	0	0	1	1	0	0	1	1	1	1	1	1	0	1	1	0	0	0	0
scaffold_62603_729	29.3966	1	0	1	0	0	0	0	1	1	1	0	0	1	1	1	0	0	0	1	1	1	0	0	0	1	0	1	1	1	0	0	1	1	0	0	1	1	1	1	1	1	0	1	1	0	0	0	0
scaffold_156331_44	29.3966	1	0	1	0	0	0	0	1	1	1	0	0	1	1	1	0	0	0	1	1	1	0	0	0	1	0	1	1	1	0	0	1	1	0	0	1	1	1	1	1	1	0	1	1	0	0	0	0
scaffold_1066_239	29.3966	1	0	1	0	0	0	0	1	1	1	0	0	1	1	1	0	0	0	1	1	1	0	0	0	1	0	1	1	1	0	0	1	1	0	0	1	1	1	1	1	1	0	1	1	0	0	0	0
scaffold_1066_8647	29.3966	1	0	1	0	0	0	0	1	1	1	0	0	1	1	1	0	0	0	1	1	1	0	0	0	1	0	1	1	1	0	0	1	1	0	0	1	1	1	1	1	1	0	1	1	0	0	0	0
scaffold_1066_8733	29.3966	1	0	1	0	0	0	0	1	1	1	0	0	1	1	1	0	0	0	1	1	1	0	0	0	1	0	1	1	1	0	0	1	1	0	0	1	1	1	1	1	1	0	1	1	0	0	0	0
scaffold_156331_52	29.3966	1	0	1	0	0	0	0	1	1	1	0	0	1	1	1	0	0	0	1	1	1	0	0	0	1	0	1	1	1	0	0	1	1	0	0	1	1	1	1	1	1	0	1	1	0	0	0	0
scaffold_21943_4548	29.3966	1	0	1	0	0	0	0	1	1	1	0	0	1	1	1	0	0	0	1	1	1	0	0	0	1	0	1	1	1	0	0	1	1	0	0	1	1	1	1	1	1	0	1	1	0	0	0	0
scaffold_22095_4389	29.3966	1	0	1	0	0	0	0	1	1	1	0	0	1	1	1	0	0	0	1	1	1	0	0	0	1	0	1	1	1	0	0	1	1	0	0	1	1	1	1	1	1	0	1	1	0	0	0	0
scaffold_26352_1385	29.3966	1	0	1	0	0	0	0	1	1	1	0	0	1	1	1	0	0	0	1	1	1	0	0	0	1	0	1	1	1	0	0	1	1	0	0	1	1	1	1	1	1	0	1	1	0	0	0	0
scaffold_44200_496	29.3966	1	0	1	0	0	0	0	1	1	1	0	0	1	1	1	0	0	0	1	1	1	0	0	0	1	0	1	1	1	0	0	1	1	0	0	1	1	1	1	1	1	0	1	1	0	0	0	0
scaffold_6151_1214	29.3966	1	0	1	0	0	0	0	1	1	1	0	0	1	1	1	0	0	0	1	1	1	0	0	0	1	0	1	1	1	0	0	1	1	0	0	1	1	1	1	1	1	0	1	1	0	0	0	0
scaffold_22095_4371	29.689	1	0	1	0	0	0	0	1	1	1	0	0	1	1	1	0	0	0	1	1	1	0	0	0	1	0	1	1	1	0	0	1	1	0	0	1	1	1	1	1	1	0	1	1	0	0	0	0
scaffold_105587_462	29.689	1	0	1	0	0	0	0	1	1	1	0	0	1	1	1	0	0	0	1	1	1	0	0	0	1	0	1	1	1	0	0	1	1	0	0	1	1	1	1	1	1	0	1	1	0	0	0	0
scaffold_86507_811	30.8139	1	0	1	0	0	0	0	1	1	1	0	0	1	1	1	0	0	0	1	1	1	0	0	0	1	0	1	1	1	0	0	1	1	0	0	1	1	1	1	1	1	0	1	1	0	0	0	0
scaffold_2207_9299	30.8139	1	0	1	0	0	0	0	1	1	1	0	0	1	1	1	0	0	0	1	1	1	0	0	0	1	0	1	1	1	0	0	1	1	0	0	1	1	1	1	1	1	0	1	1	0	0	0	0
scaffold_8881_6460	30.8139	1	0	1	0	0	0	0	1	1	1	0	0	1	1	1	0	0	0	1	1	1	0	0	0	1	0	1	1	1	0	0	1	1	0	0	1	1	1	1	1	1	0	1	1	0	0	0	0
scaffold_111146_748	30.8139	1	0	1	0	0	0	0	1	1	1	0	0	1	1	1	0	0	0	1	1	1	0	0	0	1	0	1	1	1	0	0	1	1	0	0	1	1	1	1	1	1	0	1	1	0	0	0	0
scaffold_174202_143	30.8139	1	0	1	0	0	0	0	1	1	1	0	0	1	1	1	0	0	0	1	1	1	0	0	0	1	0	1	1	1	0	0	1	1	0	0	1	1	1	1	1	1	0	1	1	0	0	0	0
scaffold_29480_3099	30.8139	1	0	1	0	0	0	0	1	1	1	0	0	1	1	1	0	0	0	1	1	1	0	0	0	1	0	1	1	1	0	0	1	1	0	0	1	1	1	1	1	1	0	1	1	0	0	0	0
scaffold_29633_279	30.8139	1	0	1	0	0	0	0	1	1	1	0	0	1	1	1	0	0	0	1	1	1	0	0	0	1	0	1	1	1	0	0	1	1	0	0	1	1	1	1	1	1	0	1	1	0	0	0	0
scaffold_30763_3649	30.8139	1	0	1	0	0	0	0	1	1	1	0	0	1	1	1	0	0	0	1	1	1	0	0	0	1	0	1	1	1	0	0	1	1	0	0	1	1	1	1	1	1	0	1	1	0	0	0	0
scaffold_3398_4590	30.8139	1	0	1	0	0	0	0	1	1	1	0	0	1	1	1	0	0	0	1	1	1	0	0	0	1	0	1	1	1	0	0	1	1	0	0	1	1	1	1	1	1	0	1	1	0	0	0	0
scaffold_34680_462	30.8139	1	0	1	0	0	0	0	1	1	1	0	0	1	1	1	0	0	0	1	1	1	0	0	0	1	0	1	1	1	0	0	1	1	0	0	1	1	1	1	1	1	0	1	1	0	0	0	0
scaffold_34680_473	30.8139	1	0	1	0	0	0	0	1	1	1	0	0	1	1	1	0	0	0	1	1	1	0	0	0	1	0	1	1	1	0	0	1	1	0	0	1	1	1	1	1	1	0	1	1	0	0	0	0
scaffold_34680_557	30.8139	1	0	1	0	0	0	0	1	1	1	0	0	1	1	1	0	0	0	1	1	1	0	0	0	1	0	1	1	1	0	0	1	1	0	0	1	1	1	1	1	1	0	1	1	0	0	0	0
scaffold_4527_522	30.8139	1	0	1	0	0	0	0	1	1	1	0	0	1	1	1	0	0	0	1	1	1	0	0	0	1	0	1	1	1	0	0	1	1	0	0	1	1	1	1	1	1	0	1	1	0	0	0	0
scaffold_53575_2053	30.8139	1	0	1	0	0	0	0	1	1	1	0	0	1	1	1	0	0	0	1	1	1	0	0	0	1	0	1	1	1	0	0	1	1	0	0	1	1	1	1	1	1	0	1	1	0	0	0	0
scaffold_5367_5675	30.8139	1	0	1	0	0	0	0	1	1	1	0	0	1	1	1	0	0	0	1	1	1	0	0	0	1	0	1	1	1	0	0	1	1	0	0	1	1	1	1	1	1	0	1	1	0	0	0	0
scaffold_63947_427	30.8139	1	0	1	0	0	0	0	1	1	1	0	0	1	1	1	0	0	0	1	1	1	0	0	0	1	0	1	1	1	0	0	1	1	0	0	1	1	1	1	1	1	0	1	1	0	0	0	0
scaffold_67859_386	30.8139	1	0	1	0	0	0	0	1	1	1	0	0	1	1	1	0	0	0	1	1	1	0	0	0	1	0	1	1	1	0	0	1	1	0	0	1	1	1	1	1	1	0	1	1	0	0	0	0
scaffold_67859_400	30.8139	1	0	1	0	0	0	0	1	1	1	0	0	1	1	1	0	0	0	1	1	1	0	0	0	1	0	1	1	1	0	0	1	1	0	0	1	1	1	1	1	1	0	1	1	0	0	0	0
scaffold_67859_401	30.8139	1	0	1	0	0	0	0	1	1	1	0	0	1	1	1	0	0	0	1	1	1	0	0	0	1	0	1	1	1	0	0	1	1	0	0	1	1	1	1	1	1	0	1	1	0	0	0	0
scaffold_68072_794	30.8139	1	0	1	0	0	0	0	1	1	1	0	0	1	1	1	0	0	0	1	1	1	0	0	0	1	0	1	1	1	0	0	1	1	0	0	1	1	1	1	1	1	0	1	1	0	0	0	0
scaffold_68972_1139	30.8139	1	0	1	0	0	0	0	1	1	1	0	0	1	1	1	0	0	0	1	1	1	0	0	0	1	0	1	1	1	0	0	1	1	0	0	1	1	1	1	1	1	0	1	1	0	0	0	0
scaffold_68972_1184	30.8139	1	0	1	0	0	0	0	1	1	1	0	0	1	1	1	0	0	0	1	1	1	0	0	0	1	0	1	1	1	0	0	1	1	0	0	1	1	1	1	1	1	0	1	1	0	0	0	0
scaffold_68972_1228	30.8139	1	0	1	0	0	0	0	1	1	1	0	0	1	1	1	0	0	0	1	1	1	0	0	0	1	0	1	1	1	0	0	1	1	0	0	1	1	1	1	1	1	0	1	1	0	0	0	0
scaffold_78615_581	30.8139	1	0	1	0	0	0	0	1	1	1	0	0	1	1	1	0	0	0	1	1	1	0	0	0	1	0	1	1	1	0	0	1	1	0	0	1	1	1	1	1	1	0	1	1	0	0	0	0
scaffold_83777_1061	30.8139	1	0	1	0	0	0	0	1	1	1	0	0	1	1	1	0	0	0	1	1	1	0	0	0	1	0	1	1	1	0	0	1	1	0	0	1	1	1	1	1	1	0	1	1	0	0	0	0
scaffold_92811_1082	30.8139	1	0	1	0	0	0	0	1	1	1	0	0	1	1	1	0	0	0	1	1	1	0	0	0	1	0	1	1	1	0	0	1	1	0	0	1	1	1	1	1	1	0	1	1	0	0	0	0
scaffold_94806_161	30.8139	1	0	1	0	0	0	0	1	1	1	0	0	1	1	1	0	0	0	1	1	1	0	0	0	1	0	1	1	1	0	0	1	1	0	0	1	1	1	1	1	1	0	1	1	0	0	0	0
scaffold_119843_205	31.9501	1	0	1	0	0	0	0	1	1	1	0	0	1	1	1	0	0	0	1	1	1	0	0	0	1	0	1	1	1	0	0	1	1	1	0	1	1	1	1	1	1	0	1	1	0	0	0	1
scaffold_132563_418	31.9501	1	0	1	0	0	0	0	1	1	1	0	0	1	1	1	0	0	0	1	1	1	0	0	0	1	0	1	1	1	0	0	1	1	1	0	1	1	1	1	1	1	0	1	1	0	0	0	1
scaffold_132563_419	32.5183	1	0	1	0	0	0	0	1	1	1	0	0	1	1	1	0	0	0	1	1	1	0	0	0	1	0	1	1	1	0	0	1	1	1	0	1	1	1	1	1	1	0	1	1	0	0	0	1
scaffold_51660_1253	33.0865	1	0	1	0	0	0	0	1	1	1	0	0	1	1	1	0	0	0	1	1	1	0	0	0	1	0	1	1	1	0	0	1	1	1	0	1	1	1	1	1	1	0	1	1	0	0	0	1
scaffold_5152_276	33.0865	1	0	1	0	0	0	0	1	1	1	0	0	1	1	1	0	0	0	1	1	1	0	0	0	1	0	1	1	1	0	0	1	1	1	0	1	1	1	1	1	1	0	1	1	0	0	0	1
scaffold_79987_712	34.5074	1	0	1	0	0	0	0	1	1	1	0	0	1	1	1	0	0	0	0	1	1	0	0	0	1	0	1	1	1	0	0	1	1	1	0	1	1	1	1	1	1	0	1	1	0	0	0	1
scaffold_26473_2692	34.5074	1	0	1	0	0	0	0	1	1	1	0	0	1	1	1	0	0	0	0	1	1	0	0	0	1	0	1	1	1	0	0	1	1	1	0	1	1	1	1	1	1	0	1	1	0	0	0	1
scaffold_56836_1453	37.9065	1	0	0	0	0	0	0	1	1	1	0	0	1	0	1	0	0	0	0	1	1	0	0	0	1	0	1	1	1	0	0	1	1	1	1	0	1	1	1	1	1	0	1	1	0	0	0	1
scaffold_6701_1445	37.9065	1	0	0	0	0	0	0	1	1	1	0	0	1	0	1	0	0	0	0	1	1	0	0	0	1	0	1	1	1	0	0	1	1	1	1	0	1	1	1	1	1	0	1	1	0	0	0	1
scaffold_56836_1478	37.9065	1	0	0	0	0	0	0	1	1	1	0	0	1	0	1	0	0	0	0	1	1	0	0	0	1	0	1	1	1	0	0	1	1	1	1	0	1	1	1	1	1	0	1	1	0	0	0	1
scaffold_6701_1485	37.9065	1	0	0	0	0	0	0	1	1	1	0	0	1	0	1	0	0	0	0	1	1	0	0	0	1	0	1	1	1	0	0	1	1	1	1	0	1	1	1	1	1	0	1	1	0	0	0	1
scaffold_8765_4335	38.4747	1	0	0	0	0	0	0	1	1	1	0	0	1	0	1	0	0	0	0	1	1	0	0	0	1	0	1	1	1	0	0	1	1	1	1	0	1	1	1	1	1	0	1	1	0	0	0	1
scaffold_48424_1719	38.4747	1	0	0	0	0	0	0	1	1	1	0	0	1	0	1	0	0	0	0	1	1	0	0	0	1	0	1	1	1	0	0	1	1	1	1	0	1	1	1	1	1	0	1	1	0	0	0	1
scaffold_106934_593	38.4747	1	0	0	0	0	0	0	1	1	1	0	0	1	0	1	0	0	0	0	1	1	0	0	0	1	0	1	1	1	0	0	1	1	1	1	0	1	1	1	1	1	0	1	1	0	0	0	1
scaffold_48424_1730	38.4747	1	0	0	0	0	0	0	1	1	1	0	0	1	0	1	0	0	0	0	1	1	0	0	0	1	0	1	1	1	0	0	1	1	1	1	0	1	1	1	1	1	0	1	1	0	0	0	1
scaffold_60209_1652	38.4747	1	0	0	0	0	0	0	1	1	1	0	0	1	0	1	0	0	0	0	1	1	0	0	0	1	0	1	1	1	0	0	1	1	1	1	0	1	1	1	1	1	0	1	1	0	0	0	1
scaffold_8765_2444	38.4747	1	0	0	0	0	0	0	1	1	1	0	0	1	0	1	0	0	0	0	1	1	0	0	0	1	0	1	1	1	0	0	1	1	1	1	0	1	1	1	1	1	0	1	1	0	0	0	1
scaffold_28685_1255	45.3356	1	0	0	0	0	0	0	1	1	1	0	0	0	0	1	0	0	0	0	1	1	0	0	0	1	0	1	1	1	0	0	1	1	1	1	0	1	1	1	1	1	0	1	1	0	1	0	1
scaffold_4040_6982	45.3356	1	0	0	0	0	0	0	1	1	1	0	0	0	0	1	0	0	0	0	1	1	0	0	0	1	0	1	1	1	0	0	1	1	1	1	0	1	1	1	1	1	0	1	1	0	1	0	1
scaffold_9500_1026	45.3356	1	0	0	0	0	0	0	1	1	1	0	0	0	0	1	0	0	0	0	1	1	0	0	0	1	0	1	1	1	0	0	1	1	1	1	0	1	1	1	1	1	0	1	1	0	1	0	1
scaffold_9500_1040	45.3356	1	0	0	0	0	0	0	1	1	1	0	0	0	0	1	0	0	0	0	1	1	0	0	0	1	0	1	1	1	0	0	1	1	1	1	0	1	1	1	1	1	0	1	1	0	1	0	1
scaffold_9500_1042	45.3356	1	0	0	0	0	0	0	1	1	1	0	0	0	0	1	0	0	0	0	1	1	0	0	0	1	0	1	1	1	0	0	1	1	1	1	0	1	1	1	1	1	0	1	1	0	1	0	1
scaffold_4719_7228	45.9842	1	0	0	0	0	0	0	1	1	1	0	0	0	0	1	0	0	0	0	1	1	0	0	0	1	0	1	1	1	0	0	1	1	1	1	0	1	1	1	1	1	0	1	1	0	1	0	1
scaffold_2191_10864	46.1077	1	0	0	0	0	0	0	1	1	1	0	0	0	0	1	0	0	0	0	1	1	0	0	0	1	0	1	1	1	0	0	1	1	1	1	0	1	1	1	1	1	0	1	1	0	1	0	1
scaffold_15191_1140	46.2972	1	0	0	0	0	0	0	1	1	1	0	0	0	0	1	0	0	0	0	1	1	0	0	0	1	0	1	1	1	0	0	1	1	1	1	0	1	1	1	1	1	0	1	1	0	1	0	1
scaffold_3828_4011	46.2972	1	0	0	0	0	0	0	1	1	1	0	0	0	0	1	0	0	0	0	1	1	0	0	0	1	0	1	1	1	0	0	1	1	1	1	0	1	1	1	1	1	0	1	1	0	1	0	1
scaffold_36507_2247	49.7688	1	0	0	0	0	0	0	1	1	1	0	0	0	1	1	0	0	0	0	1	1	0	0	0	1	0	1	0	1	0	0	1	1	1	1	0	1	1	1	1	1	0	1	1	0	1	0	1
scaffold_65297_1295	49.7688	1	0	0	0	0	0	0	1	1	1	0	0	0	1	1	0	0	0	0	1	1	0	0	0	1	0	1	0	1	0	0	1	1	1	1	0	1	1	1	1	1	0	1	1	0	1	0	1
scaffold_4585_8114	50.8419	1	0	0	0	0	0	0	1	1	1	0	0	0	1	1	0	0	0	0	1	1	0	0	0	1	0	1	0	1	0	0	1	1	1	1	0	1	1	1	0	1	0	1	1	0	1	0	1
scaffold_3916_8685	53.1162	1	0	0	0	0	0	0	1	1	1	0	0	0	1	1	0	0	0	0	1	1	0	0	0	1	0	1	0	1	0	0	1	1	1	1	0	1	1	1	0	1	0	1	1	0	1	0	1
scaffold_3916_4622	53.1162	1	0	0	0	0	0	0	1	1	1	0	0	0	1	1	0	0	0	0	1	1	0	0	0	1	0	1	0	1	0	0	1	1	1	1	0	1	1	1	0	1	0	1	1	0	1	0	1
scaffold_1845_9975	53.1162	1	0	0	0	0	0	0	1	1	1	0	0	0	1	1	0	0	0	0	1	1	0	0	0	1	0	1	0	1	0	0	1	1	1	1	0	1	1	1	0	1	0	1	1	0	1	0	1
scaffold_4585_4746	53.1162	1	0	0	0	0	0	0	1	1	1	0	0	0	1	1	0	0	0	0	1	1	0	0	0	1	0	1	0	1	0	0	1	1	1	1	0	1	1	1	0	1	0	1	1	0	1	0	1
scaffold_3916_8681	53.4002	1	0	0	0	0	0	0	1	1	1	0	0	0	1	1	0	0	0	0	1	1	0	0	0	1	0	1	0	1	0	0	1	1	1	1	0	1	1	1	0	1	0	1	1	0	1	0	1
scaffold_15888_4098	53.6843	1	0	0	0	0	0	0	1	1	1	0	0	0	1	1	0	0	0	0	1	1	0	0	0	1	0	1	0	1	0	0	1	1	1	1	0	1	1	1	0	1	0	1	1	0	1	0	1
scaffold_86009_795	53.6843	1	0	0	0	0	0	0	1	1	1	0	0	0	1	1	0	0	0	0	1	1	0	0	0	1	0	1	0	1	0	0	1	1	1	1	0	1	1	1	0	1	0	1	1	0	1	0	1
242569_K70	53.6843	1	0	0	0	0	0	0	1	1	1	0	0	0	1	1	0	0	0	0	1	1	0	0	0	1	0	1	0	1	0	0	1	1	1	1	0	1	1	1	0	1	0	1	1	0	1	0	1
scaffold_86009_769	53.6843	1	0	0	0	0	0	0	1	1	1	0	0	0	1	1	0	0	0	0	1	1	0	0	0	1	0	1	0	1	0	0	1	1	1	1	0	1	1	1	0	1	0	1	1	0	1	0	1
scaffold_15888_1876	53.9684	1	0	0	0	0	0	0	1	1	1	0	0	0	1	1	0	0	0	0	1	1	0	0	0	1	0	1	0	1	0	0	1	1	1	0	0	1	1	1	0	1	0	1	1	0	1	0	1
scaffold_15888_1770	53.9684	1	0	0	0	0	0	0	1	1	1	0	0	0	1	1	0	0	0	0	1	1	0	0	0	1	0	1	0	1	0	0	1	1	1	0	0	1	1	1	0	1	0	1	1	0	1	0	1
scaffold_29472_3905	53.9684	1	0	0	0	0	0	0	1	1	1	0	0	0	1	1	0	0	0	0	1	1	0	0	0	1	0	1	0	1	0	0	1	1	1	0	0	1	1	1	0	1	0	1	1	0	1	0	1
scaffold_15888_1791	53.9684	1	0	0	0	0	0	0	1	1	1	0	0	0	1	1	0	0	0	0	1	1	0	0	0	1	0	1	0	1	0	0	1	1	1	0	0	1	1	1	0	1	0	1	1	0	1	0	1
scaffold_15888_1883	53.9684	1	0	0	0	0	0	0	1	1	1	0	0	0	1	1	0	0	0	0	1	1	0	0	0	1	0	1	0	1	0	0	1	1	1	0	0	1	1	1	0	1	0	1	1	0	1	0	1
scaffold_17674_2425	56.2421	1	0	0	0	0	0	0	1	0	1	0	0	0	1	1	0	0	0	0	1	1	0	0	0	1	0	1	0	1	0	0	1	1	1	0	0	1	1	1	0	1	0	1	1	0	1	0	1
scaffold_17674_2151	56.2421	1	0	0	0	0	0	0	1	0	1	0	0	0	1	1	0	0	0	0	1	1	0	0	0	1	0	1	0	1	0	0	1	1	1	0	0	1	1	1	0	1	0	1	1	0	1	0	1
scaffold_23359_736	56.2421	1	0	0	0	0	0	0	1	0	1	0	0	0	1	1	0	0	0	0	1	1	0	0	0	1	0	1	0	1	0	0	1	1	1	0	0	1	1	1	0	1	0	1	1	0	1	0	1
scaffold_17674_2355	56.2421	1	0	0	0	0	0	0	1	0	1	0	0	0	1	1	0	0	0	0	1	1	0	0	0	1	0	1	0	1	0	0	1	1	1	0	0	1	1	1	0	1	0	1	1	0	1	0	1
scaffold_17674_2189	56.2421	1	0	0	0	0	0	0	1	0	1	0	0	0	1	1	0	0	0	0	1	1	0	0	0	1	0	1	0	1	0	0	1	1	1	0	0	1	1	1	0	1	0	1	1	0	1	0	1
scaffold_17674_2195	56.2421	1	0	0	0	0	0	0	1	0	1	0	0	0	1	1	0	0	0	0	1	1	0	0	0	1	0	1	0	1	0	0	1	1	1	0	0	1	1	1	0	1	0	1	1	0	1	0	1
scaffold_178819_151	56.2421	1	0	0	0	0	0	0	1	0	1	0	0	0	1	1	0	0	0	0	1	1	0	0	0	1	0	1	0	1	0	0	1	1	1	0	0	1	1	1	0	1	0	1	1	0	1	0	1
scaffold_22145_997	56.2421	1	0	0	0	0	0	0	1	0	1	0	0	0	1	1	0	0	0	0	1	1	0	0	0	1	0	1	0	1	0	0	1	1	1	0	0	1	1	1	0	1	0	1	1	0	1	0	1
scaffold_87722_519	56.2421	1	0	0	0	0	0	0	1	0	1	0	0	0	1	1	0	0	0	0	1	1	0	0	0	1	0	1	0	1	0	0	1	1	1	0	0	1	1	1	0	1	0	1	1	0	1	0	1
scaffold_87722_526	56.2421	1	0	0	0	0	0	0	1	0	1	0	0	0	1	1	0	0	0	0	1	1	0	0	0	1	0	1	0	1	0	0	1	1	1	0	0	1	1	1	0	1	0	1	1	0	1	0	1
scaffold_4844_3525	58.5155	1	0	0	0	0	0	0	1	0	1	0	0	0	1	1	0	0	0	0	1	1	0	0	0	1	0	1	0	1	0	0	0	1	1	0	0	0	1	1	0	1	0	1	1	0	1	0	1
scaffold_25405_879	60.5052	1	0	0	0	0	0	0	1	0	1	0	1	0	1	1	0	0	0	0	1	1	0	0	0	1	0	1	0	1	0	0	0	1	1	0	0	0	1	1	0	1	0	1	1	0	1	0	1
scaffold_25405_895	60.5052	1	0	0	0	0	0	0	1	0	1	0	1	0	1	1	0	0	0	0	1	1	0	0	0	1	0	1	0	1	0	0	0	1	1	0	0	0	1	1	0	1	0	1	1	0	1	0	1
scaffold_25405_908	60.5052	1	0	0	0	0	0	0	1	0	1	0	1	0	1	1	0	0	0	0	1	1	0	0	0	1	0	1	0	1	0	0	0	1	1	0	0	0	1	1	0	1	0	1	1	0	1	0	1
scaffold_8_9904	62.1725	1	0	0	0	0	0	0	1	0	1	0	1	0	1	1	0	0	0	0	1	1	0	0	0	1	0	1	0	0	0	0	0	1	1	0	0	0	1	1	0	1	0	1	1	0	1	0	1
scaffold_23849_3755	62.1725	1	0	0	0	0	0	0	1	0	1	0	1	0	1	1	0	0	0	0	1	1	0	0	0	1	0	1	0	0	0	0	0	1	1	0	0	0	1	1	0	1	0	1	1	0	1	0	1
scaffold_120553_193	62.1725	1	0	0	0	0	0	0	1	0	1	0	1	0	1	1	0	0	0	0	1	1	0	0	0	1	0	1	0	0	0	0	0	1	1	0	0	0	1	1	0	1	0	1	1	0	1	0	1
scaffold_72495_1145	62.1725	1	0	0	0	0	0	0	1	0	1	0	1	0	1	1	0	0	0	0	1	1	0	0	0	1	0	1	0	0	0	0	0	1	1	0	0	0	1	1	0	1	0	1	1	0	1	0	1
SCF102347	63.6307	1	0	0	0	0	0	0	1	0	1	0	1	0	1	1	0	0	0	0	1	1	0	0	0	1	0	1	0	0	0	0	0	1	1	0	0	0	1	1	0	1	0	1	1	0	1	0	1
scaffold_38000_2149	66.7596	1	0	0	0	0	0	1	1	0	1	0	1	0	1	1	0	0	0	0	1	1	0	0	0	1	0	1	0	0	0	0	0	1	1	0	0	0	1	1	0	1	0	1	1	0	1	0	1
scaffold_1308_10338	66.7596	1	0	0	0	0	0	1	1	0	1	0	1	0	1	1	0	0	0	0	1	1	0	0	0	1	0	1	0	0	0	0	0	1	1	0	0	0	1	1	0	1	0	1	1	0	1	0	1
scaffold_81148_991	66.7596	1	0	0	0	0	0	1	1	0	1	0	1	0	1	1	0	0	0	0	1	1	0	0	0	1	0	1	0	0	0	0	0	1	1	0	0	0	1	1	0	1	0	1	1	0	1	0	1
scaffold_1308_10342	66.7596	1	0	0	0	0	0	1	1	0	1	0	1	0	1	1	0	0	0	0	1	1	0	0	0	1	0	1	0	0	0	0	0	1	1	0	0	0	1	1	0	1	0	1	1	0	1	0	1
scaffold_25310_4356	66.7596	1	0	0	0	0	0	1	1	0	1	0	1	0	1	1	0	0	0	0	1	1	0	0	0	1	0	1	0	0	0	0	0	1	1	0	0	0	1	1	0	1	0	1	1	0	1	0	1
scaffold_62235_1297	66.7596	1	0	0	0	0	0	1	1	0	1	0	1	0	1	1	0	0	0	0	1	1	0	0	0	1	0	1	0	0	0	0	0	1	1	0	0	0	1	1	0	1	0	1	1	0	1	0	1
scaffold_5332_2697	67.3405	1	1	0	0	0	0	1	1	0	1	0	1	0	1	1	0	0	0	0	1	1	0	1	0	1	0	1	0	0	0	0	0	1	1	0	0	0	1	1	0	1	0	1	1	0	1	0	1
scaffold_70204_1236	71.6039	1	1	0	0	0	0	1	1	0	1	0	1	0	1	1	0	0	0	0	1	1	0	1	0	1	0	1	0	0	0	0	0	1	1	0	0	0	1	1	0	1	0	1	1	0	1	0	1
scaffold_119621_277	71.6039	1	1	0	0	0	0	1	1	0	1	0	1	0	1	1	0	0	0	0	1	1	0	1	0	1	0	1	0	0	0	0	0	1	1	0	0	0	1	1	0	1	0	1	1	0	1	0	1
scaffold_24204_1142	71.6039	1	1	0	0	0	0	1	1	0	1	0	1	0	1	1	0	0	0	0	1	1	0	1	0	1	0	1	0	0	0	0	0	1	1	0	0	0	1	1	0	1	0	1	1	0	1	0	1
scaffold_24204_1208	71.6039	1	1	0	0	0	0	1	1	0	1	0	1	0	1	1	0	0	0	0	1	1	0	1	0	1	0	1	0	0	0	0	0	1	1	0	0	0	1	1	0	1	0	1	1	0	1	0	1
scaffold_24204_1211	71.6039	1	1	0	0	0	0	1	1	0	1	0	1	0	1	1	0	0	0	0	1	1	0	1	0	1	0	1	0	0	0	0	0	1	1	0	0	0	1	1	0	1	0	1	1	0	1	0	1
scaffold_3315_926	74.1537	1	1	0	0	0	0	1	1	0	1	0	1	0	1	1	0	0	0	0	1	1	0	1	0	1	0	1	0	0	0	0	0	1	1	0	0	0	1	1	0	1	0	1	1	0	1	0	1
scaffold_104714_73	74.1537	1	1	0	0	0	0	1	1	0	1	0	1	0	1	1	0	0	0	0	1	1	0	1	0	1	0	1	0	0	0	0	0	1	1	0	0	0	1	1	0	1	0	1	1	0	1	0	1
scaffold_22_11172	80.718	1	1	0	1	0	0	1	0	0	1	0	1	0	1	1	0	1	0	0	1	1	0	1	0	1	0	1	0	0	0	0	0	1	1	0	0	0	1	1	0	0	0	1	1	0	1	0	1
scaffold_22_11196	80.718	1	1	0	1	0	0	1	0	0	1	0	1	0	1	1	0	1	0	0	1	1	0	1	0	1	0	1	0	0	0	0	0	1	1	0	0	0	1	1	0	0	0	1	1	0	1	0	1
scaffold_78314_1267	81.5727	1	1	0	1	0	0	1	0	0	1	0	1	0	1	1	0	1	0	0	1	1	0	1	0	1	0	1	0	0	0	0	0	1	1	0	0	0	1	1	0	0	0	1	1	0	1	0	1
scaffold_35108_2163	81.5727	1	1	0	1	0	0	1	0	0	1	0	1	0	1	1	0	1	0	0	1	1	0	1	0	1	0	1	0	0	0	0	0	1	1	0	0	0	1	1	0	0	0	1	1	0	1	0	1
scaffold_22192_2071	81.5727	1	1	0	1	0	0	1	0	0	1	0	1	0	1	1	0	1	0	0	1	1	0	1	0	1	0	1	0	0	0	0	0	1	1	0	0	0	1	1	0	0	0	1	1	0	1	0	1
scaffold_22192_4274	81.5727	1	1	0	1	0	0	1	0	0	1	0	1	0	1	1	0	1	0	0	1	1	0	1	0	1	0	1	0	0	0	0	0	1	1	0	0	0	1	1	0	0	0	1	1	0	1	0	1
scaffold_35108_2080	81.5727	1	1	0	1	0	0	1	0	0	1	0	1	0	1	1	0	1	0	0	1	1	0	1	0	1	0	1	0	0	0	0	0	1	1	0	0	0	1	1	0	0	0	1	1	0	1	0	1
scaffold_4184_766	81.5727	1	1	0	1	0	0	1	0	0	1	0	1	0	1	1	0	1	0	0	1	1	0	1	0	1	0	1	0	0	0	0	0	1	1	0	0	0	1	1	0	0	0	1	1	0	1	0	1
scaffold_9812_7345	81.5727	1	1	0	1	0	0	1	0	0	1	0	1	0	1	1	0	1	0	0	1	1	0	1	0	1	0	1	0	0	0	0	0	1	1	0	0	0	1	1	0	0	0	1	1	0	1	0	1
scaffold_4180_1919	82.9935	1	1	0	1	0	0	1	0	0	1	0	1	0	1	1	0	1	0	0	1	1	0	1	0	1	0	1	0	0	0	0	1	1	1	0	0	0	1	1	0	0	0	1	1	0	1	0	1
scaffold_4180_1926	82.9935	1	1	0	1	0	0	1	0	0	1	0	1	0	1	1	0	1	0	0	1	1	0	1	0	1	0	1	0	0	0	0	1	1	1	0	0	0	1	1	0	0	0	1	1	0	1	0	1
scaffold_16235_5089	84.1301	1	1	0	1	0	0	1	0	0	1	0	1	0	1	1	0	1	0	0	1	1	0	1	0	1	0	1	0	0	0	0	1	1	1	0	0	0	1	1	0	0	0	1	1	0	1	0	1
scaffold_5299_7068	85.2666	1	1	0	1	0	0	1	0	0	1	0	1	0	1	1	0	1	0	0	1	1	0	1	0	1	0	1	0	0	0	0	1	1	1	0	0	0	1	1	0	0	0	1	1	0	1	0	1
scaffold_10376_2956	85.2666	1	1	0	1	0	0	1	0	0	1	0	1	0	1	1	0	1	0	0	1	1	0	1	0	1	0	1	0	0	0	0	1	1	1	0	0	0	1	1	0	0	0	1	1	0	1	0	1
scaffold_20176_1206	85.2666	1	1	0	1	0	0	1	0	0	1	0	1	0	1	1	0	1	0	0	1	1	0	1	0	1	0	1	0	0	0	0	1	1	1	0	0	0	1	1	0	0	0	1	1	0	1	0	1
scaffold_208552_89	85.2666	1	1	0	1	0	0	1	0	0	1	0	1	0	1	1	0	1	0	0	1	1	0	1	0	1	0	1	0	0	0	0	1	1	1	0	0	0	1	1	0	0	0	1	1	0	1	0	1
scaffold_77055_270	85.2666	1	1	0	1	0	0	1	0	0	1	0	1	0	1	1	0	1	0	0	1	1	0	1	0	1	0	1	0	0	0	0	1	1	1	0	0	0	1	1	0	0	0	1	1	0	1	0	1
scaffold_83550_1274	85.2666	1	1	0	1	0	0	1	0	0	1	0	1	0	1	1	0	1	0	0	1	1	0	1	0	1	0	1	0	0	0	0	1	1	1	0	0	0	1	1	0	0	0	1	1	0	1	0	1
scaffold_4295_3439	89.2521	1	1	0	1	0	0	1	0	0	1	0	1	0	1	1	0	1	0	0	1	1	0	1	0	1	0	1	0	0	0	0	1	1	1	1	0	0	1	1	0	0	0	1	1	0	1	0	1
scaffold_25202_2559	89.2521	1	1	0	1	0	0	1	0	0	1	0	1	0	1	1	0	1	0	0	1	1	0	1	0	1	0	1	0	0	0	0	1	1	1	1	0	0	1	1	0	0	0	1	1	0	1	0	1
scaffold_4447_7543	89.2521	1	1	0	1	0	0	1	0	0	1	0	1	0	1	1	0	1	0	0	1	1	0	1	0	1	0	1	0	0	0	0	1	1	1	1	0	0	1	1	0	0	0	1	1	0	1	0	1
scaffold_25202_2628	89.2521	1	1	0	1	0	0	1	0	0	1	0	1	0	1	1	0	1	0	0	1	1	0	1	0	1	0	1	0	0	0	0	1	1	1	1	0	0	1	1	0	0	0	1	1	0	1	0	1
scaffold_57438_750	89.2521	1	1	0	1	0	0	1	0	0	1	0	1	0	1	1	0	1	0	0	1	1	0	1	0	1	0	1	0	0	0	0	1	1	1	1	0	0	1	1	0	0	0	1	1	0	1	0	1
scaffold_74837_396	89.2521	1	1	0	1	0	0	1	0	0	1	0	1	0	1	1	0	1	0	0	1	1	0	1	0	1	0	1	0	0	0	0	1	1	1	1	0	0	1	1	0	0	0	1	1	0	1	0	1
SCF30816	89.2521	1	1	0	1	0	0	1	0	0	1	0	1	0	1	1	0	1	0	0	1	1	0	1	0	1	0	1	0	0	0	0	1	1	1	1	0	0	1	1	0	0	0	1	1	0	1	0	1
SCF3362	89.2521	1	1	0	1	0	0	1	0	0	1	0	1	0	1	1	0	1	0	0	1	1	0	1	0	1	0	1	0	0	0	0	1	1	1	1	0	0	1	1	0	0	0	1	1	0	1	0	1
scaffold_1825_2736	94.9585	1	1	0	1	0	0	1	0	0	1	0	1	0	1	1	1	1	0	0	1	1	0	1	0	1	0	1	0	1	0	0	1	1	1	1	0	0	0	1	0	0	0	1	1	0	1	0	1
scaffold_13468_4506	94.9585	1	1	0	1	0	0	1	0	0	1	0	1	0	1	1	1	1	0	0	1	1	0	1	0	1	0	1	0	1	0	0	1	1	1	1	0	0	0	1	0	0	0	1	1	0	1	0	1
scaffold_1825_2668	94.9585	1	1	0	1	0	0	1	0	0	1	0	1	0	1	1	1	1	0	0	1	1	0	1	0	1	0	1	0	1	0	0	1	1	1	1	0	0	0	1	0	0	0	1	1	0	1	0	1
scaffold_13082_2198	98.9442	1	1	0	1	0	0	1	0	0	1	0	1	0	1	1	1	1	0	0	1	1	0	1	0	1	0	1	0	1	0	0	1	1	1	1	0	0	0	1	0	0	0	1	1	0	1	0	0
scaffold_22372_4239	98.9442	1	1	0	1	0	0	1	0	0	1	0	1	0	1	1	1	1	0	0	1	1	0	1	0	1	0	1	0	1	0	0	1	1	1	1	0	0	0	1	0	0	0	1	1	0	1	0	0
scaffold_23231_3533	98.9442	1	1	0	1	0	0	1	0	0	1	0	1	0	1	1	1	1	0	0	1	1	0	1	0	1	0	1	0	1	0	0	1	1	1	1	0	0	0	1	0	0	0	1	1	0	1	0	0
scaffold_33830_310	99.2283	1	1	0	1	0	0	1	0	0	1	0	1	0	1	1	1	1	0	0	1	1	0	1	0	1	0	1	0	1	0	0	1	1	1	1	0	0	0	1	0	0	0	1	1	0	1	0	0
scaffold_120913_200	99.2283	1	1	0	1	0	0	1	0	0	1	0	1	0	1	1	1	1	0	0	1	1	0	1	0	1	0	1	0	1	0	0	1	1	1	1	0	0	0	1	0	0	0	1	1	0	1	0	0
scaffold_120913_306	99.2283	1	1	0	1	0	0	1	0	0	1	0	1	0	1	1	1	1	0	0	1	1	0	1	0	1	0	1	0	1	0	0	1	1	1	1	0	0	0	1	0	0	0	1	1	0	1	0	0
scaffold_120913_399	99.2283	1	1	0	1	0	0	1	0	0	1	0	1	0	1	1	1	1	0	0	1	1	0	1	0	1	0	1	0	1	0	0	1	1	1	1	0	0	0	1	0	0	0	1	1	0	1	0	0
scaffold_120913_429	99.2283	1	1	0	1	0	0	1	0	0	1	0	1	0	1	1	1	1	0	0	1	1	0	1	0	1	0	1	0	1	0	0	1	1	1	1	0	0	0	1	0	0	0	1	1	0	1	0	0
scaffold_12871_3707	99.2283	1	1	0	1	0	0	1	0	0	1	0	1	0	1	1	1	1	0	0	1	1	0	1	0	1	0	1	0	1	0	0	1	1	1	1	0	0	0	1	0	0	0	1	1	0	1	0	0
scaffold_20280_2588	102.357	1	1	0	1	0	0	1	0	0	1	0	1	0	1	1	1	1	0	0	1	1	0	1	0	0	0	1	0	1	0	0	1	1	1	0	0	0	0	1	0	0	0	1	1	0	1	0	0
scaffold_20280_2609	102.357	1	1	0	1	0	0	1	0	0	1	0	1	0	1	1	1	1	0	0	1	1	0	1	0	0	0	1	0	1	0	0	1	1	1	0	0	0	0	1	0	0	0	1	1	0	1	0	0
SCF23691	105.479	1	1	0	1	0	0	1	0	0	1	0	1	0	1	1	1	1	1	0	1	1	0	1	0	0	0	1	0	1	0	0	1	1	1	0	0	0	0	1	0	0	0	1	1	0	1	0	0
scaffold_64976_957	105.583	1	1	0	1	0	0	1	0	0	1	0	1	0	1	1	1	1	1	0	1	1	0	1	0	0	0	1	0	1	0	0	1	1	1	0	0	0	0	1	0	0	0	1	1	0	1	0	0
scaffold_3011_100	105.717	1	1	0	1	0	0	1	0	0	1	0	1	0	1	1	1	1	1	0	1	1	0	1	0	0	0	1	0	1	0	0	1	1	1	0	0	0	0	1	0	0	0	1	1	0	1	0	0
scaffold_3011_105	105.886	1	1	0	1	0	0	1	0	0	1	0	1	0	1	1	1	1	1	0	1	1	0	1	0	0	0	1	0	1	0	0	1	1	1	0	0	0	0	1	0	0	0	1	1	0	1	0	0
scaffold_155015_128	111.016	1	1	0	1	0	0	1	0	0	1	0	1	0	1	1	1	1	1	0	1	1	0	1	0	0	0	1	0	1	0	0	1	1	1	0	0	0	0	1	0	0	0	1	1	0	1	0	0
scaffold_50439_2380	111.016	1	1	0	1	0	0	1	0	0	1	0	1	0	1	1	1	1	1	0	1	1	0	1	0	0	0	1	0	1	0	0	1	1	1	0	0	0	0	1	0	0	0	1	1	0	1	0	0
scaffold_50439_2377	111.016	1	1	0	1	0	0	1	0	0	1	0	1	0	1	1	1	1	1	0	1	1	0	1	0	0	0	1	0	1	0	0	1	1	1	0	0	0	0	1	0	0	0	1	1	0	1	0	0
scaffold_48000_2071	111.016	1	1	0	1	0	0	1	0	0	1	0	1	0	1	1	1	1	1	0	1	1	0	1	0	0	0	1	0	1	0	0	1	1	1	0	0	0	0	1	0	0	0	1	1	0	1	0	0
scaffold_14647_1415	111.016	1	1	0	1	0	0	1	0	0	1	0	1	0	1	1	1	1	1	0	1	1	0	1	0	0	0	1	0	1	0	0	1	1	1	0	0	0	0	1	0	0	0	1	1	0	1	0	0
scaffold_34330_3092	111.016	1	1	0	1	0	0	1	0	0	1	0	1	0	1	1	1	1	1	0	1	1	0	1	0	0	0	1	0	1	0	0	1	1	1	0	0	0	0	1	0	0	0	1	1	0	1	0	0
scaffold_35593_3209	111.016	1	1	0	1	0	0	1	0	0	1	0	1	0	1	1	1	1	1	0	1	1	0	1	0	0	0	1	0	1	0	0	1	1	1	0	0	0	0	1	0	0	0	1	1	0	1	0	0
scaffold_48000_2086	111.016	1	1	0	1	0	0	1	0	0	1	0	1	0	1	1	1	1	1	0	1	1	0	1	0	0	0	1	0	1	0	0	1	1	1	0	0	0	0	1	0	0	0	1	1	0	1	0	0
scaffold_50439_2370	111.016	1	1	0	1	0	0	1	0	0	1	0	1	0	1	1	1	1	1	0	1	1	0	1	0	0	0	1	0	1	0	0	1	1	1	0	0	0	0	1	0	0	0	1	1	0	1	0	0
scaffold_50439_2379	111.016	1	1	0	1	0	0	1	0	0	1	0	1	0	1	1	1	1	1	0	1	1	0	1	0	0	0	1	0	1	0	0	1	1	1	0	0	0	0	1	0	0	0	1	1	0	1	0	0
scaffold_86480_585	111.016	1	1	0	1	0	0	1	0	0	1	0	1	0	1	1	1	1	1	0	1	1	0	1	0	0	0	1	0	1	0	0	1	1	1	0	0	0	0	1	0	0	0	1	1	0	1	0	0
scaffold_36026_1605	0	2	1	0	0	0	0	0	0	1	1	1	1	0	0	0	1	0	0	0	1	1	0	1	1	1	1	0	1	0	1	0	0	1	1	0	1	0	0	1	0	1	1	0	1	0	0	0	1
scaffold_30505_2172	0	2	1	0	0	0	0	0	0	1	1	1	1	0	0	0	1	0	0	0	1	1	0	1	1	1	1	0	1	0	1	0	0	1	1	0	1	0	0	1	0	1	1	0	1	0	0	0	1
scaffold_2541_856	0	2	1	0	0	0	0	0	0	1	1	1	1	0	0	0	1	0	0	0	1	1	0	1	1	1	1	0	1	0	1	0	0	1	1	0	1	0	0	1	0	1	1	0	1	0	0	0	1
scaffold_83870_340	0	2	1	0	0	0	0	0	0	1	1	1	1	0	0	0	1	0	0	0	1	1	0	1	1	1	1	0	1	0	1	0	0	1	1	0	1	0	0	1	0	1	1	0	1	0	0	0	1
scaffold_10676_6243	0	2	1	0	0	0	0	0	0	1	1	1	1	0	0	0	1	0	0	0	1	1	0	1	1	1	1	0	1	0	1	0	0	1	1	0	1	0	0	1	0	1	1	0	1	0	0	0	1
scaffold_14212_2887	0	2	1	0	0	0	0	0	0	1	1	1	1	0	0	0	1	0	0	0	1	1	0	1	1	1	1	0	1	0	1	0	0	1	1	0	1	0	0	1	0	1	1	0	1	0	0	0	1
scaffold_214_19356	0	2	1	0	0	0	0	0	0	1	1	1	1	0	0	0	1	0	0	0	1	1	0	1	1	1	1	0	1	0	1	0	0	1	1	0	1	0	0	1	0	1	1	0	1	0	0	0	1
scaffold_28974_3302	0	2	1	0	0	0	0	0	0	1	1	1	1	0	0	0	1	0	0	0	1	1	0	1	1	1	1	0	1	0	1	0	0	1	1	0	1	0	0	1	0	1	1	0	1	0	0	0	1
scaffold_38482_1050	0	2	1	0	0	0	0	0	0	1	1	1	1	0	0	0	1	0	0	0	1	1	0	1	1	1	1	0	1	0	1	0	0	1	1	0	1	0	0	1	0	1	1	0	1	0	0	0	1
scaffold_63852_1018	0	2	1	0	0	0	0	0	0	1	1	1	1	0	0	0	1	0	0	0	1	1	0	1	1	1	1	0	1	0	1	0	0	1	1	0	1	0	0	1	0	1	1	0	1	0	0	0	1
scaffold_79510_407	0	2	1	0	0	0	0	0	0	1	1	1	1	0	0	0	1	0	0	0	1	1	0	1	1	1	1	0	1	0	1	0	0	1	1	0	1	0	0	1	0	1	1	0	1	0	0	0	1
scaffold_89214_1033	0	2	1	0	0	0	0	0	0	1	1	1	1	0	0	0	1	0	0	0	1	1	0	1	1	1	1	0	1	0	1	0	0	1	1	0	1	0	0	1	0	1	1	0	1	0	0	0	1
scaffold_5355_5289	0.852355	2	1	0	0	0	0	0	0	1	1	1	1	0	0	0	1	0	0	0	1	1	0	1	1	1	1	0	1	0	1	0	0	1	1	0	1	0	0	1	0	1	1	0	1	0	0	0	1
scaffold_5355_5299	0.852355	2	1	0	0	0	0	0	0	1	1	1	1	0	0	0	1	0	0	0	1	1	0	1	1	1	1	0	1	0	1	0	0	1	1	0	1	0	0	1	0	1	1	0	1	0	0	0	1
scaffold_5355_5345	0.852355	2	1	0	0	0	0	0	0	1	1	1	1	0	0	0	1	0	0	0	1	1	0	1	1	1	1	0	1	0	1	0	0	1	1	0	1	0	0	1	0	1	1	0	1	0	0	0	1
scaffold_21168_3751	1.70471	2	1	0	0	0	0	0	0	1	1	1	1	0	0	0	1	0	0	0	1	1	0	1	1	1	1	0	1	0	1	0	0	1	1	0	1	0	0	1	0	1	1	0	1	0	0	0	1
scaffold_11068_2124	1.70471	2	1	0	0	0	0	0	0	1	1	1	1	0	0	0	1	0	0	0	1	1	0	1	1	1	1	0	1	0	1	0	0	1	1	0	1	0	0	1	0	1	1	0	1	0	0	0	1
scaffold_18666_1489	3.97901	2	1	0	0	0	0	0	0	1	1	1	1	0	0	0	1	0	0	0	1	1	0	1	1	0	1	0	1	0	1	0	0	1	1	0	1	0	0	1	0	1	1	0	1	0	0	0	1
scaffold_11068_3570	3.97901	2	1	0	0	0	0	0	0	1	1	1	1	0	0	0	1	0	0	0	1	1	0	1	1	0	1	0	1	0	1	0	0	1	1	0	1	0	0	1	0	1	1	0	1	0	0	0	1
scaffold_11068_2064	3.97901	2	1	0	0	0	0	0	0	1	1	1	1	0	0	0	1	0	0	0	1	1	0	1	1	0	1	0	1	0	1	0	0	1	1	0	1	0	0	1	0	1	1	0	1	0	0	0	1
scaffold_59091_93	8.82365	2	1	0	0	0	1	0	0	1	1	1	1	0	0	0	1	0	0	0	1	1	0	1	1	0	1	0	1	0	1	0	0	1	1	0	1	0	0	1	0	1	1	0	1	0	1	0	1
scaffold_20344_4796	8.82365	2	1	0	0	0	1	0	0	1	1	1	1	0	0	0	1	0	0	0	1	1	0	1	1	0	1	0	1	0	1	0	0	1	1	0	1	0	0	1	0	1	1	0	1	0	1	0	1
scaffold_2905_4757	8.82365	2	1	0	0	0	1	0	0	1	1	1	1	0	0	0	1	0	0	0	1	1	0	1	1	0	1	0	1	0	1	0	0	1	1	0	1	0	0	1	0	1	1	0	1	0	1	0	1
scaffold_4009_1688	8.82365	2	1	0	0	0	1	0	0	1	1	1	1	0	0	0	1	0	0	0	1	1	0	1	1	0	1	0	1	0	1	0	0	1	1	0	1	0	0	1	0	1	1	0	1	0	1	0	1
scaffold_4009_5196	8.82365	2	1	0	0	0	1	0	0	1	1	1	1	0	0	0	1	0	0	0	1	1	0	1	1	0	1	0	1	0	1	0	0	1	1	0	1	0	0	1	0	1	1	0	1	0	1	0	1
scaffold_59091_194	8.82365	2	1	0	0	0	1	0	0	1	1	1	1	0	0	0	1	0	0	0	1	1	0	1	1	0	1	0	1	0	1	0	0	1	1	0	1	0	0	1	0	1	1	0	1	0	1	0	1
scaffold_18165_2403	12.8093	2	1	0	0	0	1	0	0	1	0	1	1	0	0	0	1	0	0	0	1	1	0	1	1	0	1	0	1	0	1	0	0	1	1	0	1	0	0	1	0	1	1	0	1	0	1	0	1
scaffold_6652_6663	12.8093	2	1	0	0	0	1	0	0	1	0	1	1	0	0	0	1	0	0	0	1	1	0	1	1	0	1	0	1	0	1	0	0	1	1	0	1	0	0	1	0	1	1	0	1	0	1	0	1
scaffold_5293_2250	12.8093	2	1	0	0	0	1	0	0	1	0	1	1	0	0	0	1	0	0	0	1	1	0	1	1	0	1	0	1	0	1	0	0	1	1	0	1	0	0	1	0	1	1	0	1	0	1	0	1
scaffold_6652_6608	12.8093	2	1	0	0	0	1	0	0	1	0	1	1	0	0	0	1	0	0	0	1	1	0	1	1	0	1	0	1	0	1	0	0	1	1	0	1	0	0	1	0	1	1	0	1	0	1	0	1
scaffold_18165_2494	12.8093	2	1	0	0	0	1	0	0	1	0	1	1	0	0	0	1	0	0	0	1	1	0	1	1	0	1	0	1	0	1	0	0	1	1	0	1	0	0	1	0	1	1	0	1	0	1	0	1
scaffold_18165_2517	12.8093	2	1	0	0	0	1	0	0	1	0	1	1	0	0	0	1	0	0	0	1	1	0	1	1	0	1	0	1	0	1	0	0	1	1	0	1	0	0	1	0	1	1	0	1	0	1	0	1
scaffold_4235_7663	12.8093	2	1	0	0	0	1	0	0	1	0	1	1	0	0	0	1	0	0	0	1	1	0	1	1	0	1	0	1	0	1	0	0	1	1	0	1	0	0	1	0	1	1	0	1	0	1	0	1
scaffold_14052_6230	19.381	2	1	0	0	0	1	0	0	1	0	1	1	0	0	0	1	0	0	0	1	1	0	1	1	0	1	1	1	0	1	0	0	1	1	0	1	0	0	1	0	1	1	0	1	0	1	1	1
scaffold_54731_1330	23.9391	2	1	0	0	0	1	0	0	1	0	1	1	0	0	0	1	0	0	0	1	1	0	1	1	0	1	1	1	0	0	0	0	1	1	0	0	0	0	1	1	1	1	0	1	0	0	1	1
scaffold_56893_1962	23.9391	2	1	0	0	0	1	0	0	1	0	1	1	0	0	0	1	0	0	0	1	1	0	1	1	0	1	1	1	0	0	0	0	1	1	0	0	0	0	1	1	1	1	0	1	0	0	1	1
scaffold_3428_6768	23.9391	2	1	0	0	0	1	0	0	1	0	1	1	0	0	0	1	0	0	0	1	1	0	1	1	0	1	1	1	0	0	0	0	1	1	0	0	0	0	1	1	1	1	0	1	0	0	1	1
scaffold_51254_1480	23.9391	2	1	0	0	0	1	0	0	1	0	1	1	0	0	0	1	0	0	0	1	1	0	1	1	0	1	1	1	0	0	0	0	1	1	0	0	0	0	1	1	1	1	0	1	0	0	1	1
scaffold_67934_527	23.9391	2	1	0	0	0	1	0	0	1	0	1	1	0	0	0	1	0	0	0	1	1	0	1	1	0	1	1	1	0	0	0	0	1	1	0	0	0	0	1	1	1	1	0	1	0	0	1	1
scaffold_5976_6782	33.1281	2	1	0	0	0	1	0	0	0	0	1	1	0	0	0	0	0	0	0	1	1	1	1	1	0	1	1	1	0	0	0	0	1	1	0	0	0	0	1	1	1	1	0	1	0	0	1	1
scaffold_10842_3283	33.1281	2	1	0	0	0	1	0	0	0	0	1	1	0	0	0	0	0	0	0	1	1	1	1	1	0	1	1	1	0	0	0	0	1	1	0	0	0	0	1	1	1	1	0	1	0	0	1	1
scaffold_12794_3674	33.1281	2	1	0	0	0	1	0	0	0	0	1	1	0	0	0	0	0	0	0	1	1	1	1	1	0	1	1	1	0	0	0	0	1	1	0	0	0	0	1	1	1	1	0	1	0	0	1	1
scaffold_1741_1883	39.182	2	1	0	0	0	1	0	0	0	0	1	1	0	0	0	0	0	0	0	1	1	1	1	1	0	1	1	1	1	0	0	0	1	1	0	0	0	0	1	1	1	0	0	1	0	0	1	1
scaffold_20649_2179	39.182	2	1	0	0	0	1	0	0	0	0	1	1	0	0	0	0	0	0	0	1	1	1	1	1	0	1	1	1	1	0	0	0	1	1	0	0	0	0	1	1	1	0	0	1	0	0	1	1
ct155461	39.182	2	1	0	0	0	1	0	0	0	0	1	1	0	0	0	0	0	0	0	1	1	1	1	1	0	1	1	1	1	0	0	0	1	1	0	0	0	0	1	1	1	0	0	1	0	0	1	1
scaffold_15222_4143	39.182	2	1	0	0	0	1	0	0	0	0	1	1	0	0	0	0	0	0	0	1	1	1	1	1	0	1	1	1	1	0	0	0	1	1	0	0	0	0	1	1	1	0	0	1	0	0	1	1
scaffold_7702_6276	39.182	2	1	0	0	0	1	0	0	0	0	1	1	0	0	0	0	0	0	0	1	1	1	1	1	0	1	1	1	1	0	0	0	1	1	0	0	0	0	1	1	1	0	0	1	0	0	1	1
scaffold_48048_1608	39.4013	2	1	0	0	0	1	0	0	0	0	1	1	0	0	0	0	0	0	0	1	0	1	1	1	0	1	1	1	1	0	0	0	1	1	0	0	0	0	1	1	1	0	0	1	0	0	1	1
scaffold_33914_316	45.9678	2	1	0	0	0	1	0	0	0	0	1	1	0	0	0	0	0	0	1	1	0	1	1	1	0	1	1	1	1	0	0	0	1	1	0	0	0	0	1	1	1	1	0	1	0	0	1	1
scaffold_20227_2484	45.9678	2	1	0	0	0	1	0	0	0	0	1	1	0	0	0	0	0	0	1	1	0	1	1	1	0	1	1	1	1	0	0	0	1	1	0	0	0	0	1	1	1	1	0	1	0	0	1	1
scaffold_33914_306	45.9678	2	1	0	0	0	1	0	0	0	0	1	1	0	0	0	0	0	0	1	1	0	1	1	1	0	1	1	1	1	0	0	0	1	1	0	0	0	0	1	1	1	1	0	1	0	0	1	1
scaffold_19028_2696	48.242	2	1	0	0	0	1	0	0	0	0	1	1	0	0	0	0	0	0	1	1	0	1	1	1	0	1	1	1	1	0	0	0	1	1	0	0	0	0	1	1	1	1	0	1	0	0	1	0
scaffold_59431_1002	48.242	2	1	0	0	0	1	0	0	0	0	1	1	0	0	0	0	0	0	1	1	0	1	1	1	0	1	1	1	1	0	0	0	1	1	0	0	0	0	1	1	1	1	0	1	0	0	1	0
scaffold_27196_4009	48.242	2	1	0	0	0	1	0	0	0	0	1	1	0	0	0	0	0	0	1	1	0	1	1	1	0	1	1	1	1	0	0	0	1	1	0	0	0	0	1	1	1	1	0	1	0	0	1	0
scaffold_51491_921	48.242	2	1	0	0	0	1	0	0	0	0	1	1	0	0	0	0	0	0	1	1	0	1	1	1	0	1	1	1	1	0	0	0	1	1	0	0	0	0	1	1	1	1	0	1	0	0	1	0
scaffold_19028_2776	48.242	2	1	0	0	0	1	0	0	0	0	1	1	0	0	0	0	0	0	1	1	0	1	1	1	0	1	1	1	1	0	0	0	1	1	0	0	0	0	1	1	1	1	0	1	0	0	1	0
scaffold_27196_4038	48.242	2	1	0	0	0	1	0	0	0	0	1	1	0	0	0	0	0	0	1	1	0	1	1	1	0	1	1	1	1	0	0	0	1	1	0	0	0	0	1	1	1	1	0	1	0	0	1	0
scaffold_62586_1474	48.242	2	1	0	0	0	1	0	0	0	0	1	1	0	0	0	0	0	0	1	1	0	1	1	1	0	1	1	1	1	0	0	0	1	1	0	0	0	0	1	1	1	1	0	1	0	0	1	0
scaffold_57248_610	49.0944	2	1	0	1	0	1	0	0	0	0	1	1	0	0	0	0	0	0	1	1	0	1	1	1	0	1	1	1	1	0	0	0	1	1	0	0	0	0	1	1	1	1	0	1	0	0	1	0
scaffold_5394_8263	50.231	2	1	0	1	0	1	0	0	0	0	1	1	0	0	0	0	0	0	1	1	0	1	1	1	0	1	1	1	1	0	0	0	1	1	0	0	0	0	1	1	1	1	0	1	0	0	1	0
scaffold_64060_1916	50.231	2	1	0	1	0	1	0	0	0	0	1	1	0	0	0	0	0	0	1	1	0	1	1	1	0	1	1	1	1	0	0	0	1	1	0	0	0	0	1	1	1	1	0	1	0	0	1	0
scaffold_18136_2299	50.231	2	1	0	1	0	1	0	0	0	0	1	1	0	0	0	0	0	0	1	1	0	1	1	1	0	1	1	1	1	0	0	0	1	1	0	0	0	0	1	1	1	1	0	1	0	0	1	0
scaffold_145748_217	50.231	2	1	0	1	0	1	0	0	0	0	1	1	0	0	0	0	0	0	1	1	0	1	1	1	0	1	1	1	1	0	0	0	1	1	0	0	0	0	1	1	1	1	0	1	0	0	1	0
scaffold_1569_1562	50.231	2	1	0	1	0	1	0	0	0	0	1	1	0	0	0	0	0	0	1	1	0	1	1	1	0	1	1	1	1	0	0	0	1	1	0	0	0	0	1	1	1	1	0	1	0	0	1	0
scaffold_28640_2400	50.231	2	1	0	1	0	1	0	0	0	0	1	1	0	0	0	0	0	0	1	1	0	1	1	1	0	1	1	1	1	0	0	0	1	1	0	0	0	0	1	1	1	1	0	1	0	0	1	0
scaffold_64091_1003	50.231	2	1	0	1	0	1	0	0	0	0	1	1	0	0	0	0	0	0	1	1	0	1	1	1	0	1	1	1	1	0	0	0	1	1	0	0	0	0	1	1	1	1	0	1	0	0	1	0
scaffold_6444_4003	50.231	2	1	0	1	0	1	0	0	0	0	1	1	0	0	0	0	0	0	1	1	0	1	1	1	0	1	1	1	1	0	0	0	1	1	0	0	0	0	1	1	1	1	0	1	0	0	1	0
scaffold_81822_1213	52.5012	2	1	0	1	0	1	0	0	0	0	1	1	0	0	0	0	0	0	1	1	0	1	1	1	0	1	1	1	1	0	0	0	1	1	0	0	0	0	1	1	0	1	0	1	0	0	1	0
scaffold_11312_2927	52.5012	2	1	0	1	0	1	0	0	0	0	1	1	0	0	0	0	0	0	1	1	0	1	1	1	0	1	1	1	1	0	0	0	1	1	0	0	0	0	1	1	0	1	0	1	0	0	1	0
scaffold_50678_1308	52.5012	2	1	0	1	0	1	0	0	0	0	1	1	0	0	0	0	0	0	1	1	0	1	1	1	0	1	1	1	1	0	0	0	1	1	0	0	0	0	1	1	0	1	0	1	0	0	1	0
scaffold_57144_1671	52.5012	2	1	0	1	0	1	0	0	0	0	1	1	0	0	0	0	0	0	1	1	0	1	1	1	0	1	1	1	1	0	0	0	1	1	0	0	0	0	1	1	0	1	0	1	0	0	1	0
scaffold_50678_1309	52.5012	2	1	0	1	0	1	0	0	0	0	1	1	0	0	0	0	0	0	1	1	0	1	1	1	0	1	1	1	1	0	0	0	1	1	0	0	0	0	1	1	0	1	0	1	0	0	1	0
scaffold_6617_6412	53.9219	2	1	0	1	0	1	0	0	0	0	1	1	0	0	0	0	0	0	1	1	0	1	1	1	0	1	1	1	1	0	0	0	1	1	0	0	0	0	1	1	0	1	0	1	0	0	1	0
scaffold_6617_6407	53.9219	2	1	0	1	0	1	0	0	0	0	1	1	0	0	0	0	0	0	1	1	0	1	1	1	0	1	1	1	1	0	0	0	1	1	0	0	0	0	1	1	0	1	0	1	0	0	1	0
scaffold_125738_231	53.9219	2	1	0	1	0	1	0	0	0	0	1	1	0	0	0	0	0	0	1	1	0	1	1	1	0	1	1	1	1	0	0	0	1	1	0	0	0	0	1	1	0	1	0	1	0	0	1	0
scaffold_2711_7365	55.0575	2	1	0	1	0	1	0	0	0	0	1	1	0	0	0	0	0	0	1	1	0	1	1	1	0	1	1	1	1	0	0	0	1	1	0	0	0	0	1	1	0	1	0	1	0	0	1	0
scaffold_5311_3026	55.0575	2	1	0	1	0	1	0	0	0	0	1	1	0	0	0	0	0	0	1	1	0	1	1	1	0	1	1	1	1	0	0	0	1	1	0	0	0	0	1	1	0	1	0	1	0	0	1	0
scaffold_16548_4022	55.0575	2	1	0	1	0	1	0	0	0	0	1	1	0	0	0	0	0	0	1	1	0	1	1	1	0	1	1	1	1	0	0	0	1	1	0	0	0	0	1	1	0	1	0	1	0	0	1	0
scaffold_16541_2946	55.0575	2	1	0	1	0	1	0	0	0	0	1	1	0	0	0	0	0	0	1	1	0	1	1	1	0	1	1	1	1	0	0	0	1	1	0	0	0	0	1	1	0	1	0	1	0	0	1	0
scaffold_16541_4957	55.0575	2	1	0	1	0	1	0	0	0	0	1	1	0	0	0	0	0	0	1	1	0	1	1	1	0	1	1	1	1	0	0	0	1	1	0	0	0	0	1	1	0	1	0	1	0	0	1	0
scaffold_87539_1023	55.0575	2	1	0	1	0	1	0	0	0	0	1	1	0	0	0	0	0	0	1	1	0	1	1	1	0	1	1	1	1	0	0	0	1	1	0	0	0	0	1	1	0	1	0	1	0	0	1	0
scaffold_87539_983	55.0575	2	1	0	1	0	1	0	0	0	0	1	1	0	0	0	0	0	0	1	1	0	1	1	1	0	1	1	1	1	0	0	0	1	1	0	0	0	0	1	1	0	1	0	1	0	0	1	0
scaffold_40275_701	57.0594	2	1	0	1	0	1	0	0	0	0	1	1	0	0	0	0	0	0	1	1	0	1	1	1	0	1	1	1	1	0	0	1	1	1	0	0	0	0	1	1	0	1	0	1	0	0	1	0
scaffold_1182_9666	57.0594	2	1	0	1	0	1	0	0	0	0	1	1	0	0	0	0	0	0	1	1	0	1	1	1	0	1	1	1	1	0	0	1	1	1	0	0	0	0	1	1	0	1	0	1	0	0	1	0
scaffold_28071_2527	57.0594	2	1	0	1	0	1	0	0	0	0	1	1	0	0	0	0	0	0	1	1	0	1	1	1	0	1	1	1	1	0	0	1	1	1	0	0	0	0	1	1	0	1	0	1	0	0	1	0
scaffold_57324_1841	59.6098	2	1	0	1	0	1	0	0	0	0	1	1	1	0	0	0	0	0	1	1	0	1	1	1	0	1	1	1	1	0	0	1	1	1	0	0	0	0	1	1	0	1	0	1	0	0	1	0
scaffold_57324_1853	59.6098	2	1	0	1	0	1	0	0	0	0	1	1	1	0	0	0	0	0	1	1	0	1	1	1	0	1	1	1	1	0	0	1	1	1	0	0	0	0	1	1	0	1	0	1	0	0	1	0
scaffold_96752_138	65.8632	2	1	0	1	0	1	0	0	0	0	1	1	1	1	0	0	0	0	1	1	0	1	1	0	0	1	1	1	1	0	0	1	1	0	0	0	0	0	1	1	0	1	0	1	0	0	1	0
scaffold_9808_3404	66.0687	2	1	0	1	0	1	0	0	0	0	1	1	1	1	0	0	0	0	1	1	0	1	1	0	0	1	1	1	1	0	0	1	1	0	0	0	0	0	1	1	0	1	0	1	0	0	1	0
scaffold_16179_4036	66.0687	2	1	0	1	0	1	0	0	0	0	1	1	1	1	0	0	0	0	1	1	0	1	1	0	0	1	1	1	1	0	0	1	1	0	0	0	0	0	1	1	0	1	0	1	0	0	1	0
scaffold_82728_337	66.0687	2	1	0	1	0	1	0	0	0	0	1	1	1	1	0	0	0	0	1	1	0	1	1	0	0	1	1	1	1	0	0	1	1	0	0	0	0	0	1	1	0	1	0	1	0	0	1	0
scaffold_7669_6864	66.3651	2	1	0	1	0	1	0	0	0	0	1	1	1	1	0	0	0	0	1	1	0	1	1	0	0	1	1	1	1	0	0	1	1	0	0	0	0	0	1	1	0	1	0	1	0	0	1	0
scaffold_7669_6869	66.3651	2	1	0	1	0	1	0	0	0	0	1	1	1	1	0	0	0	0	1	1	0	1	1	0	0	1	1	1	1	0	0	1	1	0	0	0	0	0	1	1	0	1	0	1	0	0	1	0
scaffold_9595_7371	66.3651	2	1	0	1	0	1	0	0	0	0	1	1	1	1	0	0	0	0	1	1	0	1	1	0	0	1	1	1	1	0	0	1	1	0	0	0	0	0	1	1	0	1	0	1	0	0	1	0
scaffold_122027_478	70.4266	2	1	0	1	0	1	1	0	0	0	1	1	1	1	0	0	0	0	1	1	1	1	1	0	0	1	1	1	1	0	0	1	1	0	0	0	0	0	1	1	0	1	0	1	0	0	1	0
scaffold_4666_9165	70.4266	2	1	0	1	0	1	1	0	0	0	1	1	1	1	0	0	0	0	1	1	1	1	1	0	0	1	1	1	1	0	0	1	1	0	0	0	0	0	1	1	0	1	0	1	0	0	1	0
scaffold_50629_59	70.5282	2	1	0	1	0	1	1	0	0	0	1	1	1	1	0	0	0	0	1	1	1	1	1	0	0	1	1	1	1	0	0	1	1	0	0	0	0	0	1	1	0	1	0	1	0	0	1	0
scaffold_21661_1873	70.5282	2	1	0	1	0	1	1	0	0	0	1	1	1	1	0	0	0	0	1	1	1	1	1	0	0	1	1	1	1	0	0	1	1	0	0	0	0	0	1	1	0	1	0	1	0	0	1	0
scaffold_76736_1131	70.5282	2	1	0	1	0	1	1	0	0	0	1	1	1	1	0	0	0	0	1	1	1	1	1	0	0	1	1	1	1	0	0	1	1	0	0	0	0	0	1	1	0	1	0	1	0	0	1	0
scaffold_47218_1068	70.6614	2	1	0	1	0	1	1	0	0	0	1	1	1	1	0	0	0	0	1	1	1	1	1	0	0	1	1	1	1	0	0	1	1	0	0	0	0	0	1	1	0	1	0	1	0	0	1	0
scaffold_13401_1927	70.8297	2	1	0	1	0	1	1	0	0	0	1	1	1	1	0	0	0	0	1	1	1	1	1	0	0	1	1	1	1	0	0	1	1	0	0	0	0	0	1	1	0	1	0	1	0	0	1	0
scaffold_3671_8042	70.8297	2	1	0	1	0	1	1	0	0	0	1	1	1	1	0	0	0	0	1	1	1	1	1	0	0	1	1	1	1	0	0	1	1	0	0	0	0	0	1	1	0	1	0	1	0	0	1	0
scaffold_58637_256	70.8297	2	1	0	1	0	1	1	0	0	0	1	1	1	1	0	0	0	0	1	1	1	1	1	0	0	1	1	1	1	0	0	1	1	0	0	0	0	0	1	1	0	1	0	1	0	0	1	0
scaffold_18171_1688	81.7978	2	1	0	1	0	1	1	0	0	0	1	1	1	1	0	1	0	0	1	1	1	1	1	0	0	1	1	1	1	0	0	1	0	0	0	0	0	0	1	1	0	1	0	1	1	1	1	0
scaffold_46488_1151	81.7978	2	1	0	1	0	1	1	0	0	0	1	1	1	1	0	1	0	0	1	1	1	1	1	0	0	1	1	1	1	0	0	1	0	0	0	0	0	0	1	1	0	1	0	1	1	1	1	0
scaffold_10729_6216	81.7978	2	1	0	1	0	1	1	0	0	0	1	1	1	1	0	1	0	0	1	1	1	1	1	0	0	1	1	1	1	0	0	1	0	0	0	0	0	0	1	1	0	1	0	1	1	1	1	0
scaffold_30888_868	81.7978	2	1	0	1	0	1	1	0	0	0	1	1	1	1	0	1	0	0	1	1	1	1	1	0	0	1	1	1	1	0	0	1	0	0	0	0	0	0	1	1	0	1	0	1	1	1	1	0
scaffold_66167_373	81.7978	2	1	0	1	0	1	1	0	0	0	1	1	1	1	0	1	0	0	1	1	1	1	1	0	0	1	1	1	1	0	0	1	0	0	0	0	0	0	1	1	0	1	0	1	1	1	1	0
scaffold_66167_381	81.7978	2	1	0	1	0	1	1	0	0	0	1	1	1	1	0	1	0	0	1	1	1	1	1	0	0	1	1	1	1	0	0	1	0	0	0	0	0	0	1	1	0	1	0	1	1	1	1	0
scaffold_22901_1940	82.6492	2	1	0	1	0	1	1	0	0	0	1	1	1	1	0	1	0	0	1	1	1	1	1	0	0	1	1	1	1	0	0	1	0	0	0	0	0	0	1	1	0	1	0	1	1	1	1	0
scaffold_90528_1718	83.7858	2	1	0	1	0	0	1	0	0	0	1	1	1	1	0	1	0	0	1	1	1	1	1	0	0	1	1	1	1	0	0	1	0	0	0	0	0	1	1	1	0	1	0	1	1	1	1	0
scaffold_41902_945	83.7858	2	1	0	1	0	0	1	0	0	0	1	1	1	1	0	1	0	0	1	1	1	1	1	0	0	1	1	1	1	0	0	1	0	0	0	0	0	1	1	1	0	1	0	1	1	1	1	0
scaffold_41902_971	83.7858	2	1	0	1	0	0	1	0	0	0	1	1	1	1	0	1	0	0	1	1	1	1	1	0	0	1	1	1	1	0	0	1	0	0	0	0	0	1	1	1	0	1	0	1	1	1	1	0
scaffold_33471_2525	83.7858	2	1	0	1	0	0	1	0	0	0	1	1	1	1	0	1	0	0	1	1	1	1	1	0	0	1	1	1	1	0	0	1	0	0	0	0	0	1	1	1	0	1	0	1	1	1	1	0
scaffold_53819_448	83.7858	2	1	0	1	0	0	1	0	0	0	1	1	1	1	0	1	0	0	1	1	1	1	1	0	0	1	1	1	1	0	0	1	0	0	0	0	0	1	1	1	0	1	0	1	1	1	1	0
scaffold_10622_4570	83.7858	2	1	0	1	0	0	1	0	0	0	1	1	1	1	0	1	0	0	1	1	1	1	1	0	0	1	1	1	1	0	0	1	0	0	0	0	0	1	1	1	0	1	0	1	1	1	1	0
scaffold_10622_4603	83.7858	2	1	0	1	0	0	1	0	0	0	1	1	1	1	0	1	0	0	1	1	1	1	1	0	0	1	1	1	1	0	0	1	0	0	0	0	0	1	1	1	0	1	0	1	1	1	1	0
scaffold_30133_3150	83.7858	2	1	0	1	0	0	1	0	0	0	1	1	1	1	0	1	0	0	1	1	1	1	1	0	0	1	1	1	1	0	0	1	0	0	0	0	0	1	1	1	0	1	0	1	1	1	1	0
scaffold_14846_3505	86.9148	2	1	0	1	0	0	1	0	0	0	1	1	1	1	0	1	1	0	1	0	1	1	1	0	0	1	1	1	1	0	0	1	0	0	0	0	0	0	1	1	0	1	0	1	1	1	1	0
scaffold_17080_3162	86.9148	2	1	0	1	0	0	1	0	0	0	1	1	1	1	0	1	1	0	1	0	1	1	1	0	0	1	1	1	1	0	0	1	0	0	0	0	0	0	1	1	0	1	0	1	1	1	1	0
scaffold_17601_2057	90.6147	2	1	0	1	0	0	1	0	0	0	0	1	1	1	0	1	1	0	1	0	1	1	1	0	0	1	1	1	1	0	0	1	0	0	0	0	0	0	1	1	0	0	0	1	1	1	1	0
scaffold_17601_2011	90.6147	2	1	0	1	0	0	1	0	0	0	0	1	1	1	0	1	1	0	1	0	1	1	1	0	0	1	1	1	1	0	0	1	0	0	0	0	0	0	1	1	0	0	0	1	1	1	1	0
scaffold_17601_1989	90.6147	2	1	0	1	0	0	1	0	0	0	0	1	1	1	0	1	1	0	1	0	1	1	1	0	0	1	1	1	1	0	0	1	0	0	0	0	0	0	1	1	0	0	0	1	1	1	1	0
scaffold_17601_2029	90.6147	2	1	0	1	0	0	1	0	0	0	0	1	1	1	0	1	1	0	1	0	1	1	1	0	0	1	1	1	1	0	0	1	0	0	0	0	0	0	1	1	0	0	0	1	1	1	1	0
scaffold_17601_2096	90.6147	2	1	0	1	0	0	1	0	0	0	0	1	1	1	0	1	1	0	1	0	1	1	1	0	0	1	1	1	1	0	0	1	0	0	0	0	0	0	1	1	0	0	0	1	1	1	1	0
scaffold_17601_2102	90.6147	2	1	0	1	0	0	1	0	0	0	0	1	1	1	0	1	1	0	1	0	1	1	1	0	0	1	1	1	1	0	0	1	0	0	0	0	0	0	1	1	0	0	0	1	1	1	1	0
contig130Fb	0	3	0	1	1	1	1	1	0	1	0	0	1	0	1	1	0	0	0	0	0	1	1	0	1	0	0	1	0	0	1	1	0	0	1	1	0	1	1	0	1	0	1	0	1	1	1	1	0
scaffold_7798_8014	0	3	0	1	1	1	1	1	0	1	0	0	1	0	1	1	0	0	0	0	0	1	1	0	1	0	0	1	0	0	1	1	0	0	1	1	0	1	1	0	1	0	1	0	1	1	1	1	0
scaffold_12181_4577	0	3	0	1	1	1	1	1	0	1	0	0	1	0	1	1	0	0	0	0	0	1	1	0	1	0	0	1	0	0	1	1	0	0	1	1	0	1	1	0	1	0	1	0	1	1	1	1	0
scaffold_18448_2692	0	3	0	1	1	1	1	1	0	1	0	0	1	0	1	1	0	0	0	0	0	1	1	0	1	0	0	1	0	0	1	1	0	0	1	1	0	1	1	0	1	0	1	0	1	1	1	1	0
scaffold_7798_8021	0	3	0	1	1	1	1	1	0	1	0	0	1	0	1	1	0	0	0	0	0	1	1	0	1	0	0	1	0	0	1	1	0	0	1	1	0	1	1	0	1	0	1	0	1	1	1	1	0
scaffold_7798_8043	0	3	0	1	1	1	1	1	0	1	0	0	1	0	1	1	0	0	0	0	0	1	1	0	1	0	0	1	0	0	1	1	0	0	1	1	0	1	1	0	1	0	1	0	1	1	1	1	0
scf511	3.12905	3	0	1	1	1	1	1	0	1	0	0	1	0	1	1	1	0	0	0	0	1	1	0	1	0	0	1	0	0	1	1	0	0	1	1	0	1	1	0	1	0	1	0	1	1	1	1	0
scaffold_39193_792	3.12905	3	0	1	1	1	1	1	0	1	0	0	1	0	1	1	1	0	0	0	0	1	1	0	1	0	0	1	0	0	1	1	0	0	1	1	0	1	1	0	1	0	1	0	1	1	1	1	0
scaffold_134_11665	3.12905	3	0	1	1	1	1	1	0	1	0	0	1	0	1	1	1	0	0	0	0	1	1	0	1	0	0	1	0	0	1	1	0	0	1	1	0	1	1	0	1	0	1	0	1	1	1	1	0
scaffold_134_17416	3.12905	3	0	1	1	1	1	1	0	1	0	0	1	0	1	1	1	0	0	0	0	1	1	0	1	0	0	1	0	0	1	1	0	0	1	1	0	1	1	0	1	0	1	0	1	1	1	1	0
scaffold_10802_5013	3.9814	3	0	1	1	1	1	1	0	1	0	0	1	0	1	1	1	0	0	0	0	1	1	0	1	0	0	1	0	0	1	1	0	0	1	1	0	1	1	0	1	0	1	0	1	1	1	1	0
scaffold_15946_5410	4.54961	3	0	1	1	1	1	1	0	1	0	0	1	0	1	1	1	0	0	0	0	1	1	0	1	0	0	1	0	0	1	1	0	0	1	1	0	1	1	0	1	0	1	0	1	1	1	1	0
scaffold_77824_1049	4.54961	3	0	1	1	1	1	1	0	1	0	0	1	0	1	1	1	0	0	0	0	1	1	0	1	0	0	1	0	0	1	1	0	0	1	1	0	1	1	0	1	0	1	0	1	1	1	1	0
vm04084	4.54961	3	0	1	1	1	1	1	0	1	0	0	1	0	1	1	1	0	0	0	0	1	1	0	1	0	0	1	0	0	1	1	0	0	1	1	0	1	1	0	1	0	1	0	1	1	1	1	0
scaffold_121138_141	4.54961	3	0	1	1	1	1	1	0	1	0	0	1	0	1	1	1	0	0	0	0	1	1	0	1	0	0	1	0	0	1	1	0	0	1	1	0	1	1	0	1	0	1	0	1	1	1	1	0
scaffold_3809_1860	8.2495	3	0	1	1	1	0	1	0	1	0	0	1	0	1	1	1	0	0	0	0	1	1	0	1	0	0	1	0	0	1	1	0	0	1	1	0	0	1	0	1	0	1	0	1	1	1	1	0
SCF27755	8.2495	3	0	1	1	1	0	1	0	1	0	0	1	0	1	1	1	0	0	0	0	1	1	0	1	0	0	1	0	0	1	1	0	0	1	1	0	0	1	0	1	0	1	0	1	1	1	1	0
scaffold_76462_893	8.2495	3	0	1	1	1	0	1	0	1	0	0	1	0	1	1	1	0	0	0	0	1	1	0	1	0	0	1	0	0	1	1	0	0	1	1	0	0	1	0	1	0	1	0	1	1	1	1	0
scaffold_69546_1416	9.10186	3	0	1	1	1	0	1	0	1	0	0	1	0	1	1	1	0	0	0	0	1	1	0	1	0	0	1	0	0	0	1	0	0	1	1	0	0	1	0	1	0	1	0	1	1	1	1	0
SCF47809	10.8048	3	0	1	1	1	0	1	0	1	0	0	0	0	1	1	1	0	0	0	0	1	1	0	0	0	0	1	0	0	0	1	0	0	1	1	0	0	1	0	1	0	1	0	1	1	1	1	0
scaffold_69755_817	10.8048	3	0	1	1	1	0	1	0	1	0	0	0	0	1	1	1	0	0	0	0	1	1	0	0	0	0	1	0	0	0	1	0	0	1	1	0	0	1	0	1	0	1	0	1	1	1	1	0
scaffold_32118_826	10.8048	3	0	1	1	1	0	1	0	1	0	0	0	0	1	1	1	0	0	0	0	1	1	0	0	0	0	1	0	0	0	1	0	0	1	1	0	0	1	0	1	0	1	0	1	1	1	1	0
scaffold_8209_2932	10.8048	3	0	1	1	1	0	1	0	1	0	0	0	0	1	1	1	0	0	0	0	1	1	0	0	0	0	1	0	0	0	1	0	0	1	1	0	0	1	0	1	0	1	0	1	1	1	1	0
scaffold_8209_2945	10.8048	3	0	1	1	1	0	1	0	1	0	0	0	0	1	1	1	0	0	0	0	1	1	0	0	0	0	1	0	0	0	1	0	0	1	1	0	0	1	0	1	0	1	0	1	1	1	1	0
scaffold_8873_4025	10.8048	3	0	1	1	1	0	1	0	1	0	0	0	0	1	1	1	0	0	0	0	1	1	0	0	0	0	1	0	0	0	1	0	0	1	1	0	0	1	0	1	0	1	0	1	1	1	1	0
scaffold_1220_9016	13.9163	3	0	1	1	1	0	1	0	1	0	0	0	0	1	1	1	0	0	0	0	1	1	0	0	0	0	1	0	0	0	1	0	0	1	1	0	0	1	0	1	0	1	0	0	1	1	1	0
scaffold_14206_4603	13.9163	3	0	1	1	1	0	1	0	1	0	0	0	0	1	1	1	0	0	0	0	1	1	0	0	0	0	1	0	0	0	1	0	0	1	1	0	0	1	0	1	0	1	0	0	1	1	1	0
scaffold_484_15337	13.9163	3	0	1	1	1	0	1	0	1	0	0	0	0	1	1	1	0	0	0	0	1	1	0	0	0	0	1	0	0	0	1	0	0	1	1	0	0	1	0	1	0	1	0	0	1	1	1	0
scaffold_484_15382	13.9163	3	0	1	1	1	0	1	0	1	0	0	0	0	1	1	1	0	0	0	0	1	1	0	0	0	0	1	0	0	0	1	0	0	1	1	0	0	1	0	1	0	1	0	0	1	1	1	0
scaffold_484_15461	13.9163	3	0	1	1	1	0	1	0	1	0	0	0	0	1	1	1	0	0	0	0	1	1	0	0	0	0	1	0	0	0	1	0	0	1	1	0	0	1	0	1	0	1	0	0	1	1	1	0
scaffold_484_15473	13.9163	3	0	1	1	1	0	1	0	1	0	0	0	0	1	1	1	0	0	0	0	1	1	0	0	0	0	1	0	0	0	1	0	0	1	1	0	0	1	0	1	0	1	0	0	1	1	1	0
scaffold_484_15474	13.9163	3	0	1	1	1	0	1	0	1	0	0	0	0	1	1	1	0	0	0	0	1	1	0	0	0	0	1	0	0	0	1	0	0	1	1	0	0	1	0	1	0	1	0	0	1	1	1	0
scaffold_805_1077	15.9234	3	0	1	1	1	0	1	0	1	0	0	0	0	1	1	1	0	0	0	0	1	1	1	0	0	0	1	0	0	0	1	0	0	1	1	0	0	1	0	1	0	1	0	0	1	1	1	0
scaffold_8610_6310	17.3081	3	0	1	1	1	0	1	0	1	0	0	0	0	1	1	1	0	0	0	0	1	1	1	0	0	0	1	0	0	0	1	0	0	1	0	0	0	1	0	1	1	1	0	0	1	1	1	0
scaffold_21244_1604	17.3081	3	0	1	1	1	0	1	0	1	0	0	0	0	1	1	1	0	0	0	0	1	1	1	0	0	0	1	0	0	0	1	0	0	1	0	0	0	1	0	1	1	1	0	0	1	1	1	0
scaffold_54603_1691	17.3081	3	0	1	1	1	0	1	0	1	0	0	0	0	1	1	1	0	0	0	0	1	1	1	0	0	0	1	0	0	0	1	0	0	1	0	0	0	1	0	1	1	1	0	0	1	1	1	0
scaffold_14619_5062	17.3081	3	0	1	1	1	0	1	0	1	0	0	0	0	1	1	1	0	0	0	0	1	1	1	0	0	0	1	0	0	0	1	0	0	1	0	0	0	1	0	1	1	1	0	0	1	1	1	0
scaffold_22746_3852	17.3081	3	0	1	1	1	0	1	0	1	0	0	0	0	1	1	1	0	0	0	0	1	1	1	0	0	0	1	0	0	0	1	0	0	1	0	0	0	1	0	1	1	1	0	0	1	1	1	0
scaffold_37953_2229	17.3081	3	0	1	1	1	0	1	0	1	0	0	0	0	1	1	1	0	0	0	0	1	1	1	0	0	0	1	0	0	0	1	0	0	1	0	0	0	1	0	1	1	1	0	0	1	1	1	0
scaffold_39156_1356	17.3081	3	0	1	1	1	0	1	0	1	0	0	0	0	1	1	1	0	0	0	0	1	1	1	0	0	0	1	0	0	0	1	0	0	1	0	0	0	1	0	1	1	1	0	0	1	1	1	0
scaffold_54603_1721	17.3081	3	0	1	1	1	0	1	0	1	0	0	0	0	1	1	1	0	0	0	0	1	1	1	0	0	0	1	0	0	0	1	0	0	1	0	0	0	1	0	1	1	1	0	0	1	1	1	0
scaffold_95560_861	17.3081	3	0	1	1	1	0	1	0	1	0	0	0	0	1	1	1	0	0	0	0	1	1	1	0	0	0	1	0	0	0	1	0	0	1	0	0	0	1	0	1	1	1	0	0	1	1	1	0
scaffold_23031_1288	26.4946	3	0	1	1	1	0	1	0	1	0	0	0	0	1	1	1	0	0	0	1	1	1	1	0	0	0	1	0	0	0	1	0	0	0	0	0	0	1	1	1	1	1	0	0	1	1	0	0
scaffold_26875_2437	26.4946	3	0	1	1	1	0	1	0	1	0	0	0	0	1	1	1	0	0	0	1	1	1	1	0	0	0	1	0	0	0	1	0	0	0	0	0	0	1	1	1	1	1	0	0	1	1	0	0
scaffold_40211_776	26.4946	3	0	1	1	1	0	1	0	1	0	0	0	0	1	1	1	0	0	0	1	1	1	1	0	0	0	1	0	0	0	1	0	0	0	0	0	0	1	1	1	1	1	0	0	1	1	0	0
scaffold_31290_2119	26.4946	3	0	1	1	1	0	1	0	1	0	0	0	0	1	1	1	0	0	0	1	1	1	1	0	0	0	1	0	0	0	1	0	0	0	0	0	0	1	1	1	1	1	0	0	1	1	0	0
scaffold_103107_262	26.4946	3	0	1	1	1	0	1	0	1	0	0	0	0	1	1	1	0	0	0	1	1	1	1	0	0	0	1	0	0	0	1	0	0	0	0	0	0	1	1	1	1	1	0	0	1	1	0	0
scaffold_26875_2440	26.4946	3	0	1	1	1	0	1	0	1	0	0	0	0	1	1	1	0	0	0	1	1	1	1	0	0	0	1	0	0	0	1	0	0	0	0	0	0	1	1	1	1	1	0	0	1	1	0	0
scaffold_31290_2139	26.4946	3	0	1	1	1	0	1	0	1	0	0	0	0	1	1	1	0	0	0	1	1	1	1	0	0	0	1	0	0	0	1	0	0	0	0	0	0	1	1	1	1	1	0	0	1	1	0	0
scaffold_49616_2230	26.4946	3	0	1	1	1	0	1	0	1	0	0	0	0	1	1	1	0	0	0	1	1	1	1	0	0	0	1	0	0	0	1	0	0	0	0	0	0	1	1	1	1	1	0	0	1	1	0	0
scaffold_5919_4165	26.4946	3	0	1	1	1	0	1	0	1	0	0	0	0	1	1	1	0	0	0	1	1	1	1	0	0	0	1	0	0	0	1	0	0	0	0	0	0	1	1	1	1	1	0	0	1	1	0	0
SCF38340	26.4946	3	0	1	1	1	0	1	0	1	0	0	0	0	1	1	1	0	0	0	1	1	1	1	0	0	0	1	0	0	0	1	0	0	0	0	0	0	1	1	1	1	1	0	0	1	1	0	0
scaffold_21160_2395	33.0663	3	0	1	1	1	0	1	0	1	0	0	0	0	1	0	1	0	0	0	1	1	0	1	0	0	0	1	0	0	0	1	1	0	0	0	0	0	1	1	1	1	1	0	1	1	0	0	0
scaffold_18210_2781	33.6312	3	0	1	1	1	0	1	0	1	0	0	0	0	1	0	1	0	0	0	1	1	0	1	0	0	0	1	0	0	0	1	1	0	0	0	0	0	1	1	1	1	1	0	1	1	0	0	0
scaffold_42014_1307	33.6312	3	0	1	1	1	0	1	0	1	0	0	0	0	1	0	1	0	0	0	1	1	0	1	0	0	0	1	0	0	0	1	1	0	0	0	0	0	1	1	1	1	1	0	1	1	0	0	0
scaffold_57070_1345	33.6312	3	0	1	1	1	0	1	0	1	0	0	0	0	1	0	1	0	0	0	1	1	0	1	0	0	0	1	0	0	0	1	1	0	0	0	0	0	1	1	1	1	1	0	1	1	0	0	0
scaffold_24160_2138	33.6312	3	0	1	1	1	0	1	0	1	0	0	0	0	1	0	1	0	0	0	1	1	0	1	0	0	0	1	0	0	0	1	1	0	0	0	0	0	1	1	1	1	1	0	1	1	0	0	0
scaffold_18210_2626	33.6312	3	0	1	1	1	0	1	0	1	0	0	0	0	1	0	1	0	0	0	1	1	0	1	0	0	0	1	0	0	0	1	1	0	0	0	0	0	1	1	1	1	1	0	1	1	0	0	0
scaffold_18210_2746	33.6312	3	0	1	1	1	0	1	0	1	0	0	0	0	1	0	1	0	0	0	1	1	0	1	0	0	0	1	0	0	0	1	1	0	0	0	0	0	1	1	1	1	1	0	1	1	0	0	0
scaffold_88664_663	36.7603	3	0	1	1	1	0	1	0	1	0	0	0	0	1	0	1	0	0	0	1	1	0	1	0	0	0	1	0	0	0	1	1	0	0	0	0	0	1	1	1	1	1	1	1	1	1	0	0
scaffold_13562_2793	36.7603	3	0	1	1	1	0	1	0	1	0	0	0	0	1	0	1	0	0	0	1	1	0	1	0	0	0	1	0	0	0	1	1	0	0	0	0	0	1	1	1	1	1	1	1	1	1	0	0
scaffold_5595_5982	36.7603	3	0	1	1	1	0	1	0	1	0	0	0	0	1	0	1	0	0	0	1	1	0	1	0	0	0	1	0	0	0	1	1	0	0	0	0	0	1	1	1	1	1	1	1	1	1	0	0
scaffold_61575_203	36.7603	3	0	1	1	1	0	1	0	1	0	0	0	0	1	0	1	0	0	0	1	1	0	1	0	0	0	1	0	0	0	1	1	0	0	0	0	0	1	1	1	1	1	1	1	1	1	0	0
scaffold_2087_7048	38.1809	3	0	1	1	1	0	1	0	1	0	0	0	0	1	0	1	0	0	0	1	1	0	1	0	0	0	1	0	0	0	1	1	0	0	0	0	0	1	1	1	1	1	1	1	1	1	0	0
scaffold_29047_2048	38.1809	3	0	1	1	1	0	1	0	1	0	0	0	0	1	0	1	0	0	0	1	1	0	1	0	0	0	1	0	0	0	1	1	0	0	0	0	0	1	1	1	1	1	1	1	1	1	0	0
scaffold_70042_940	38.1809	3	0	1	1	1	0	1	0	1	0	0	0	0	1	0	1	0	0	0	1	1	0	1	0	0	0	1	0	0	0	1	1	0	0	0	0	0	1	1	1	1	1	1	1	1	1	0	0
scaffold_47624_1052	38.1809	3	0	1	1	1	0	1	0	1	0	0	0	0	1	0	1	0	0	0	1	1	0	1	0	0	0	1	0	0	0	1	1	0	0	0	0	0	1	1	1	1	1	1	1	1	1	0	0
scaffold_70042_968	38.1809	3	0	1	1	1	0	1	0	1	0	0	0	0	1	0	1	0	0	0	1	1	0	1	0	0	0	1	0	0	0	1	1	0	0	0	0	0	1	1	1	1	1	1	1	1	1	0	0
scaffold_113156_448	38.465	3	0	1	1	1	0	1	0	1	0	0	0	0	1	0	1	0	0	0	1	1	0	1	0	0	0	1	0	0	0	1	1	0	0	0	0	0	1	1	1	1	1	1	1	1	1	0	0
scaffold_10160_6524	38.465	3	0	1	1	1	0	1	0	1	0	0	0	0	1	0	1	0	0	0	1	1	0	1	0	0	0	1	0	0	0	1	1	0	0	0	0	0	1	1	1	1	1	1	1	1	1	0	0
scaffold_27672_3597	38.465	3	0	1	1	1	0	1	0	1	0	0	0	0	1	0	1	0	0	0	1	1	0	1	0	0	0	1	0	0	0	1	1	0	0	0	0	0	1	1	1	1	1	1	1	1	1	0	0
scaffold_29047_2076	38.465	3	0	1	1	1	0	1	0	1	0	0	0	0	1	0	1	0	0	0	1	1	0	1	0	0	0	1	0	0	0	1	1	0	0	0	0	0	1	1	1	1	1	1	1	1	1	0	0
scaffold_37792_1500	38.465	3	0	1	1	1	0	1	0	1	0	0	0	0	1	0	1	0	0	0	1	1	0	1	0	0	0	1	0	0	0	1	1	0	0	0	0	0	1	1	1	1	1	1	1	1	1	0	0
scaffold_46451_1146	38.465	3	0	1	1	1	0	1	0	1	0	0	0	0	1	0	1	0	0	0	1	1	0	1	0	0	0	1	0	0	0	1	1	0	0	0	0	0	1	1	1	1	1	1	1	1	1	0	0
scaffold_56734_1093	38.465	3	0	1	1	1	0	1	0	1	0	0	0	0	1	0	1	0	0	0	1	1	0	1	0	0	0	1	0	0	0	1	1	0	0	0	0	0	1	1	1	1	1	1	1	1	1	0	0
scaffold_56734_1132	38.465	3	0	1	1	1	0	1	0	1	0	0	0	0	1	0	1	0	0	0	1	1	0	1	0	0	0	1	0	0	0	1	1	0	0	0	0	0	1	1	1	1	1	1	1	1	1	0	0
scaffold_85748_479	38.465	3	0	1	1	1	0	1	0	1	0	0	0	0	1	0	1	0	0	0	1	1	0	1	0	0	0	1	0	0	0	1	1	0	0	0	0	0	1	1	1	1	1	1	1	1	1	0	0
scaffold_94531_926	38.465	3	0	1	1	1	0	1	0	1	0	0	0	0	1	0	1	0	0	0	1	1	0	1	0	0	0	1	0	0	0	1	1	0	0	0	0	0	1	1	1	1	1	1	1	1	1	0	0
scaffold_94531_929	38.465	3	0	1	1	1	0	1	0	1	0	0	0	0	1	0	1	0	0	0	1	1	0	1	0	0	0	1	0	0	0	1	1	0	0	0	0	0	1	1	1	1	1	1	1	1	1	0	0
scaffold_94531_943	38.465	3	0	1	1	1	0	1	0	1	0	0	0	0	1	0	1	0	0	0	1	1	0	1	0	0	0	1	0	0	0	1	1	0	0	0	0	0	1	1	1	1	1	1	1	1	1	0	0
scaffold_59598_424	39.6015	3	0	1	1	1	0	1	0	1	0	0	0	0	1	0	1	0	0	0	1	1	0	1	0	0	0	1	0	0	0	1	1	0	0	1	0	0	0	1	1	1	1	1	1	1	1	0	0
scaffold_5850_3387	39.6015	3	0	1	1	1	0	1	0	1	0	0	0	0	1	0	1	0	0	0	1	1	0	1	0	0	0	1	0	0	0	1	1	0	0	1	0	0	0	1	1	1	1	1	1	1	1	0	0
scaffold_1733_151	39.6015	3	0	1	1	1	0	1	0	1	0	0	0	0	1	0	1	0	0	0	1	1	0	1	0	0	0	1	0	0	0	1	1	0	0	1	0	0	0	1	1	1	1	1	1	1	1	0	0
scaffold_1733_156	39.6015	3	0	1	1	1	0	1	0	1	0	0	0	0	1	0	1	0	0	0	1	1	0	1	0	0	0	1	0	0	0	1	1	0	0	1	0	0	0	1	1	1	1	1	1	1	1	0	0
scaffold_83752_1086	39.6015	3	0	1	1	1	0	1	0	1	0	0	0	0	1	0	1	0	0	0	1	1	0	1	0	0	0	1	0	0	0	1	1	0	0	1	0	0	0	1	1	1	1	1	1	1	1	0	0
scaffold_32248_1991	39.6015	3	0	1	1	1	0	1	0	1	0	0	0	0	1	0	1	0	0	0	1	1	0	1	0	0	0	1	0	0	0	1	1	0	0	1	0	0	0	1	1	1	1	1	1	1	1	0	0
scaffold_52106_445	39.6015	3	0	1	1	1	0	1	0	1	0	0	0	0	1	0	1	0	0	0	1	1	0	1	0	0	0	1	0	0	0	1	1	0	0	1	0	0	0	1	1	1	1	1	1	1	1	0	0
scaffold_83752_1040	39.6015	3	0	1	1	1	0	1	0	1	0	0	0	0	1	0	1	0	0	0	1	1	0	1	0	0	0	1	0	0	0	1	1	0	0	1	0	0	0	1	1	1	1	1	1	1	1	0	0
scaffold_85748_525	39.6015	3	0	1	1	1	0	1	0	1	0	0	0	0	1	0	1	0	0	0	1	1	0	1	0	0	0	1	0	0	0	1	1	0	0	1	0	0	0	1	1	1	1	1	1	1	1	0	0
scaffold_57453_1060	41.3067	3	0	1	1	1	0	1	0	1	0	0	0	0	1	0	1	0	0	0	1	1	0	1	0	0	0	1	0	0	0	1	1	0	0	0	0	0	1	1	1	1	1	1	1	1	1	0	0
scaffold_12185_2899	41.3067	3	0	1	1	1	0	1	0	1	0	0	0	0	1	0	1	0	0	0	1	1	0	1	0	0	0	1	0	0	0	1	1	0	0	0	0	0	1	1	1	1	1	1	1	1	1	0	0
scaffold_158866_55	41.3067	3	0	1	1	1	0	1	0	1	0	0	0	0	1	0	1	0	0	0	1	1	0	1	0	0	0	1	0	0	0	1	1	0	0	0	0	0	1	1	1	1	1	1	1	1	1	0	0
scaffold_3243_9609	41.3067	3	0	1	1	1	0	1	0	1	0	0	0	0	1	0	1	0	0	0	1	1	0	1	0	0	0	1	0	0	0	1	1	0	0	0	0	0	1	1	1	1	1	1	1	1	1	0	0
scaffold_10536_5013	42.1591	3	0	1	1	1	0	1	0	1	0	0	0	0	1	0	1	1	0	0	1	1	0	1	0	0	0	1	0	0	0	1	1	0	0	0	0	0	1	1	1	1	1	1	1	1	1	0	0
scaffold_14492_5182	42.1591	3	0	1	1	1	0	1	0	1	0	0	0	0	1	0	1	1	0	0	1	1	0	1	0	0	0	1	0	0	0	1	1	0	0	0	0	0	1	1	1	1	1	1	1	1	1	0	0
scaffold_14492_5220	42.1591	3	0	1	1	1	0	1	0	1	0	0	0	0	1	0	1	1	0	0	1	1	0	1	0	0	0	1	0	0	0	1	1	0	0	0	0	0	1	1	1	1	1	1	1	1	1	0	0
scaffold_27872_1456	42.1591	3	0	1	1	1	0	1	0	1	0	0	0	0	1	0	1	1	0	0	1	1	0	1	0	0	0	1	0	0	0	1	1	0	0	0	0	0	1	1	1	1	1	1	1	1	1	0	0
scaffold_40993_3056	44.1276	3	0	1	1	1	0	1	0	1	0	0	0	0	1	0	1	1	0	0	1	1	0	1	0	0	0	1	0	0	0	1	1	0	0	0	0	0	1	1	1	1	1	1	1	1	1	0	0
scaffold_43967_1194	44.1276	3	0	1	1	1	0	1	0	1	0	0	0	0	1	0	1	1	0	0	1	1	0	1	0	0	0	1	0	0	0	1	1	0	0	0	0	0	1	1	1	1	1	1	1	1	1	0	0
scaffold_42742_163	44.1276	3	0	1	1	1	0	1	0	1	0	0	0	0	1	0	1	1	0	0	1	1	0	1	0	0	0	1	0	0	0	1	1	0	0	0	0	0	1	1	1	1	1	1	1	1	1	0	0
scaffold_18271_1049	44.1276	3	0	1	1	1	0	1	0	1	0	0	0	0	1	0	1	1	0	0	1	1	0	1	0	0	0	1	0	0	0	1	1	0	0	0	0	0	1	1	1	1	1	1	1	1	1	0	0
scaffold_18271_1059	44.1276	3	0	1	1	1	0	1	0	1	0	0	0	0	1	0	1	1	0	0	1	1	0	1	0	0	0	1	0	0	0	1	1	0	0	0	0	0	1	1	1	1	1	1	1	1	1	0	0
scaffold_43967_1225	44.1276	3	0	1	1	1	0	1	0	1	0	0	0	0	1	0	1	1	0	0	1	1	0	1	0	0	0	1	0	0	0	1	1	0	0	0	0	0	1	1	1	1	1	1	1	1	1	0	0
scaffold_43967_1244	44.1276	3	0	1	1	1	0	1	0	1	0	0	0	0	1	0	1	1	0	0	1	1	0	1	0	0	0	1	0	0	0	1	1	0	0	0	0	0	1	1	1	1	1	1	1	1	1	0	0
scaffold_43967_1301	44.1276	3	0	1	1	1	0	1	0	1	0	0	0	0	1	0	1	1	0	0	1	1	0	1	0	0	0	1	0	0	0	1	1	0	0	0	0	0	1	1	1	1	1	1	1	1	1	0	0
scaffold_46400_1023	44.1276	3	0	1	1	1	0	1	0	1	0	0	0	0	1	0	1	1	0	0	1	1	0	1	0	0	0	1	0	0	0	1	1	0	0	0	0	0	1	1	1	1	1	1	1	1	1	0	0
scaffold_61162_718	44.1276	3	0	1	1	1	0	1	0	1	0	0	0	0	1	0	1	1	0	0	1	1	0	1	0	0	0	1	0	0	0	1	1	0	0	0	0	0	1	1	1	1	1	1	1	1	1	0	0
scaffold_8068_4184	47.8272	3	0	1	1	1	0	1	0	1	0	0	0	0	1	0	1	1	0	0	1	1	0	1	0	0	0	1	0	0	0	1	1	0	0	0	0	0	1	1	1	1	1	1	1	1	1	0	0
scaffold_8068_4160	47.8272	3	0	1	1	1	0	1	0	1	0	0	0	0	1	0	1	1	0	0	1	1	0	1	0	0	0	1	0	0	0	1	1	0	0	0	0	0	1	1	1	1	1	1	1	1	1	0	0
scaffold_200430_94	47.8272	3	0	1	1	1	0	1	0	1	0	0	0	0	1	0	1	1	0	0	1	1	0	1	0	0	0	1	0	0	0	1	1	0	0	0	0	0	1	1	1	1	1	1	1	1	1	0	0
scaffold_12440_4793	47.8272	3	0	1	1	1	0	1	0	1	0	0	0	0	1	0	1	1	0	0	1	1	0	1	0	0	0	1	0	0	0	1	1	0	0	0	0	0	1	1	1	1	1	1	1	1	1	0	0
scaffold_115971_74	47.8272	3	0	1	1	1	0	1	0	1	0	0	0	0	1	0	1	1	0	0	1	1	0	1	0	0	0	1	0	0	0	1	1	0	0	0	0	0	1	1	1	1	1	1	1	1	1	0	0
scaffold_12440_4869	47.8272	3	0	1	1	1	0	1	0	1	0	0	0	0	1	0	1	1	0	0	1	1	0	1	0	0	0	1	0	0	0	1	1	0	0	0	0	0	1	1	1	1	1	1	1	1	1	0	0
scaffold_19176_176	47.8272	3	0	1	1	1	0	1	0	1	0	0	0	0	1	0	1	1	0	0	1	1	0	1	0	0	0	1	0	0	0	1	1	0	0	0	0	0	1	1	1	1	1	1	1	1	1	0	0
scaffold_49385_369	47.8272	3	0	1	1	1	0	1	0	1	0	0	0	0	1	0	1	1	0	0	1	1	0	1	0	0	0	1	0	0	0	1	1	0	0	0	0	0	1	1	1	1	1	1	1	1	1	0	0
scaffold_49385_464	47.8272	3	0	1	1	1	0	1	0	1	0	0	0	0	1	0	1	1	0	0	1	1	0	1	0	0	0	1	0	0	0	1	1	0	0	0	0	0	1	1	1	1	1	1	1	1	1	0	0
scaffold_8068_4135	47.8272	3	0	1	1	1	0	1	0	1	0	0	0	0	1	0	1	1	0	0	1	1	0	1	0	0	0	1	0	0	0	1	1	0	0	0	0	0	1	1	1	1	1	1	1	1	1	0	0
scaffold_8068_4197	47.8272	3	0	1	1	1	0	1	0	1	0	0	0	0	1	0	1	1	0	0	1	1	0	1	0	0	0	1	0	0	0	1	1	0	0	0	0	0	1	1	1	1	1	1	1	1	1	0	0
scaffold_8068_4262	47.8272	3	0	1	1	1	0	1	0	1	0	0	0	0	1	0	1	1	0	0	1	1	0	1	0	0	0	1	0	0	0	1	1	0	0	0	0	0	1	1	1	1	1	1	1	1	1	0	0
scaffold_20885_4545	63.0518	3	0	1	1	0	0	0	1	1	1	0	0	0	1	0	0	1	0	0	0	1	0	0	0	0	0	1	0	0	0	1	1	0	0	0	1	0	1	1	1	1	1	1	1	1	1	0	0
scaffold_267_5809	63.0518	3	0	1	1	0	0	0	1	1	1	0	0	0	1	0	0	1	0	0	0	1	0	0	0	0	0	1	0	0	0	1	1	0	0	0	1	0	1	1	1	1	1	1	1	1	1	0	0
scaffold_72821_1430	63.0518	3	0	1	1	0	0	0	1	1	1	0	0	0	1	0	0	1	0	0	0	1	0	0	0	0	0	1	0	0	0	1	1	0	0	0	1	0	1	1	1	1	1	1	1	1	1	0	0
scaffold_10155_3218	63.0518	3	0	1	1	0	0	0	1	1	1	0	0	0	1	0	0	1	0	0	0	1	0	0	0	0	0	1	0	0	0	1	1	0	0	0	1	0	1	1	1	1	1	1	1	1	1	0	0
scaffold_1637_7350	63.0518	3	0	1	1	0	0	0	1	1	1	0	0	0	1	0	0	1	0	0	0	1	0	0	0	0	0	1	0	0	0	1	1	0	0	0	1	0	1	1	1	1	1	1	1	1	1	0	0
scaffold_1637_7446	63.0518	3	0	1	1	0	0	0	1	1	1	0	0	0	1	0	0	1	0	0	0	1	0	0	0	0	0	1	0	0	0	1	1	0	0	0	1	0	1	1	1	1	1	1	1	1	1	0	0
scaffold_41055_2500	63.0518	3	0	1	1	0	0	0	1	1	1	0	0	0	1	0	0	1	0	0	0	1	0	0	0	0	0	1	0	0	0	1	1	0	0	0	1	0	1	1	1	1	1	1	1	1	1	0	0
scaffold_743_1726	63.0518	3	0	1	1	0	0	0	1	1	1	0	0	0	1	0	0	1	0	0	0	1	0	0	0	0	0	1	0	0	0	1	1	0	0	0	1	0	1	1	1	1	1	1	1	1	1	0	0
scaffold_41493_2983	70.7673	3	0	1	0	0	0	0	1	1	1	0	0	0	1	0	0	1	0	0	0	1	0	0	0	0	0	1	0	0	0	1	0	1	0	0	1	0	1	1	1	0	1	1	1	1	1	0	0
scaffold_7771_2057	70.7673	3	0	1	0	0	0	0	1	1	1	0	0	0	1	0	0	1	0	0	0	1	0	0	0	0	0	1	0	0	0	1	0	1	0	0	1	0	1	1	1	0	1	1	1	1	1	0	0
scaffold_28523_940	70.7673	3	0	1	0	0	0	0	1	1	1	0	0	0	1	0	0	1	0	0	0	1	0	0	0	0	0	1	0	0	0	1	0	1	0	0	1	0	1	1	1	0	1	1	1	1	1	0	0
scaffold_1499_11576	75.6014	3	0	1	0	0	0	0	1	1	1	0	0	0	1	0	0	1	0	0	0	1	0	0	0	0	0	1	0	0	0	1	0	1	0	0	1	1	0	1	1	0	1	1	1	1	0	0	0
scaffold_13372_3087	75.6014	3	0	1	0	0	0	0	1	1	1	0	0	0	1	0	0	1	0	0	0	1	0	0	0	0	0	1	0	0	0	1	0	1	0	0	1	1	0	1	1	0	1	1	1	1	0	0	0
scaffold_57793_951	75.6014	3	0	1	0	0	0	0	1	1	1	0	0	0	1	0	0	1	0	0	0	1	0	0	0	0	0	1	0	0	0	1	0	1	0	0	1	1	0	1	1	0	1	1	1	1	0	0	0
scaffold_22114_4204	79.5939	3	0	1	0	0	0	0	1	1	1	0	0	0	1	0	0	1	0	0	0	1	0	0	1	0	0	1	0	0	0	1	0	1	0	0	1	1	0	1	1	0	1	1	1	1	0	0	0
contig480Fb	83.5054	3	0	1	0	0	0	0	1	1	1	0	0	0	0	0	0	1	0	0	0	1	0	0	1	0	0	1	0	0	0	1	0	1	0	0	1	1	0	1	1	0	1	1	1	1	0	0	0
SCF162565	83.5054	3	0	1	0	0	0	0	1	1	1	0	0	0	0	0	0	1	0	0	0	1	0	0	1	0	0	1	0	0	0	1	0	1	0	0	1	1	0	1	1	0	1	1	1	1	0	0	0
scaffold_83331_243	83.7737	3	0	1	0	0	0	0	1	1	1	0	0	0	0	0	0	1	0	0	0	1	0	0	1	0	0	1	0	0	0	1	0	1	0	0	1	1	0	1	1	0	1	1	1	1	0	0	0
scaffold_194092_103	83.7737	3	0	1	0	0	0	0	1	1	1	0	0	0	0	0	0	1	0	0	0	1	0	0	1	0	0	1	0	0	0	1	0	1	0	0	1	1	0	1	1	0	1	1	1	1	0	0	0
scaffold_8555_7284	83.7737	3	0	1	0	0	0	0	1	1	1	0	0	0	0	0	0	1	0	0	0	1	0	0	1	0	0	1	0	0	0	1	0	1	0	0	1	1	0	1	1	0	1	1	1	1	0	0	0
scaffold_8555_7312	83.7737	3	0	1	0	0	0	0	1	1	1	0	0	0	0	0	0	1	0	0	0	1	0	0	1	0	0	1	0	0	0	1	0	1	0	0	1	1	0	1	1	0	1	1	1	1	0	0	0
NA172	86.394	3	0	1	0	0	0	0	1	1	1	0	0	0	0	0	0	1	1	0	0	1	0	0	1	0	0	1	0	0	0	1	0	1	0	0	1	1	0	1	1	0	1	1	1	1	0	0	0
SCF58861	86.394	3	0	1	0	0	0	0	1	1	1	0	0	0	0	0	0	1	1	0	0	1	0	0	1	0	0	1	0	0	0	1	0	1	0	0	1	1	0	1	1	0	1	1	1	1	0	0	0
scaffold_199587_181	86.394	3	0	1	0	0	0	0	1	1	1	0	0	0	0	0	0	1	1	0	0	1	0	0	1	0	0	1	0	0	0	1	0	1	0	0	1	1	0	1	1	0	1	1	1	1	0	0	0
scaffold_3520_10124	86.394	3	0	1	0	0	0	0	1	1	1	0	0	0	0	0	0	1	1	0	0	1	0	0	1	0	0	1	0	0	0	1	0	1	0	0	1	1	0	1	1	0	1	1	1	1	0	0	0
scaffold_60765_2081	86.394	3	0	1	0	0	0	0	1	1	1	0	0	0	0	0	0	1	1	0	0	1	0	0	1	0	0	1	0	0	0	1	0	1	0	0	1	1	0	1	1	0	1	1	1	1	0	0	0
scaffold_199587_137	86.394	3	0	1	0	0	0	0	1	1	1	0	0	0	0	0	0	1	1	0	0	1	0	0	1	0	0	1	0	0	0	1	0	1	0	0	1	1	0	1	1	0	1	1	1	1	0	0	0
scaffold_199587_157	86.394	3	0	1	0	0	0	0	1	1	1	0	0	0	0	0	0	1	1	0	0	1	0	0	1	0	0	1	0	0	0	1	0	1	0	0	1	1	0	1	1	0	1	1	1	1	0	0	0
scaffold_199587_158	86.394	3	0	1	0	0	0	0	1	1	1	0	0	0	0	0	0	1	1	0	0	1	0	0	1	0	0	1	0	0	0	1	0	1	0	0	1	1	0	1	1	0	1	1	1	1	0	0	0
scaffold_199587_182	86.394	3	0	1	0	0	0	0	1	1	1	0	0	0	0	0	0	1	1	0	0	1	0	0	1	0	0	1	0	0	0	1	0	1	0	0	1	1	0	1	1	0	1	1	1	1	0	0	0
scaffold_9495_6545	0	4	1	1	0	0	0	0	1	0	0	0	0	0	1	1	0	1	1	1	1	1	0	1	0	1	0	1	0	0	1	0	1	0	1	0	0	0	1	0	0	0	1	1	1	1	1	1	1
scaffold_10450_6831	0	4	1	1	0	0	0	0	1	0	0	0	0	0	1	1	0	1	1	1	1	1	0	1	0	1	0	1	0	0	1	0	1	0	1	0	0	0	1	0	0	0	1	1	1	1	1	1	1
scaffold_466_11599	0	4	1	1	0	0	0	0	1	0	0	0	0	0	1	1	0	1	1	1	1	1	0	1	0	1	0	1	0	0	1	0	1	0	1	0	0	0	1	0	0	0	1	1	1	1	1	1	1
scaffold_13942_3967	0	4	1	1	0	0	0	0	1	0	0	0	0	0	1	1	0	1	1	1	1	1	0	1	0	1	0	1	0	0	1	0	1	0	1	0	0	0	1	0	0	0	1	1	1	1	1	1	1
scaffold_10450_6833	0	4	1	1	0	0	0	0	1	0	0	0	0	0	1	1	0	1	1	1	1	1	0	1	0	1	0	1	0	0	1	0	1	0	1	0	0	0	1	0	0	0	1	1	1	1	1	1	1
scaffold_217165_17	0	4	1	1	0	0	0	0	1	0	0	0	0	0	1	1	0	1	1	1	1	1	0	1	0	1	0	1	0	0	1	0	1	0	1	0	0	0	1	0	0	0	1	1	1	1	1	1	1
scaffold_24467_132	0	4	1	1	0	0	0	0	1	0	0	0	0	0	1	1	0	1	1	1	1	1	0	1	0	1	0	1	0	0	1	0	1	0	1	0	0	0	1	0	0	0	1	1	1	1	1	1	1
scaffold_65696_1602	0	4	1	1	0	0	0	0	1	0	0	0	0	0	1	1	0	1	1	1	1	1	0	1	0	1	0	1	0	0	1	0	1	0	1	0	0	0	1	0	0	0	1	1	1	1	1	1	1
scaffold_65696_1625	0	4	1	1	0	0	0	0	1	0	0	0	0	0	1	1	0	1	1	1	1	1	0	1	0	1	0	1	0	0	1	0	1	0	1	0	0	0	1	0	0	0	1	1	1	1	1	1	1
scaffold_9495_6618	0	4	1	1	0	0	0	0	1	0	0	0	0	0	1	1	0	1	1	1	1	1	0	1	0	1	0	1	0	0	1	0	1	0	1	0	0	0	1	0	0	0	1	1	1	1	1	1	1
SCF83036	0	4	1	1	0	0	0	0	1	0	0	0	0	0	1	1	0	1	1	1	1	1	0	1	0	1	0	1	0	0	1	0	1	0	1	0	0	0	1	0	0	0	1	1	1	1	1	1	1
scaffold_42523_2226	1.98956	4	1	1	0	0	0	0	1	0	0	0	0	0	1	1	0	1	1	1	1	1	0	1	0	1	0	1	0	0	1	0	1	0	0	0	0	0	1	0	0	0	1	1	1	1	0	1	1
scaffold_5615_8728	1.98956	4	1	1	0	0	0	0	1	0	0	0	0	0	1	1	0	1	1	1	1	1	0	1	0	1	0	1	0	0	1	0	1	0	0	0	0	0	1	0	0	0	1	1	1	1	0	1	1
scaffold_5120_1454	1.98956	4	1	1	0	0	0	0	1	0	0	0	0	0	1	1	0	1	1	1	1	1	0	1	0	1	0	1	0	0	1	0	1	0	0	0	0	0	1	0	0	0	1	1	1	1	0	1	1
scaffold_155464_207	1.98956	4	1	1	0	0	0	0	1	0	0	0	0	0	1	1	0	1	1	1	1	1	0	1	0	1	0	1	0	0	1	0	1	0	0	0	0	0	1	0	0	0	1	1	1	1	0	1	1
scaffold_16354_3959	1.98956	4	1	1	0	0	0	0	1	0	0	0	0	0	1	1	0	1	1	1	1	1	0	1	0	1	0	1	0	0	1	0	1	0	0	0	0	0	1	0	0	0	1	1	1	1	0	1	1
scaffold_31187_2503	1.98956	4	1	1	0	0	0	0	1	0	0	0	0	0	1	1	0	1	1	1	1	1	0	1	0	1	0	1	0	0	1	0	1	0	0	0	0	0	1	0	0	0	1	1	1	1	0	1	1
scaffold_2971_4766	2.83992	4	1	1	0	0	0	0	1	0	0	0	0	0	1	1	0	1	1	1	1	1	0	1	0	1	0	1	0	0	1	0	1	0	0	1	0	0	1	0	0	0	1	1	1	1	0	1	1
scaffold_49749_788	2.83992	4	1	1	0	0	0	0	1	0	0	0	0	0	1	1	0	1	1	1	1	1	0	1	0	1	0	1	0	0	1	0	1	0	0	1	0	0	1	0	0	0	1	1	1	1	0	1	1
scaffold_15375_4951	2.83992	4	1	1	0	0	0	0	1	0	0	0	0	0	1	1	0	1	1	1	1	1	0	1	0	1	0	1	0	0	1	0	1	0	0	1	0	0	1	0	0	0	1	1	1	1	0	1	1
scaffold_2053_2139	2.83992	4	1	1	0	0	0	0	1	0	0	0	0	0	1	1	0	1	1	1	1	1	0	1	0	1	0	1	0	0	1	0	1	0	0	1	0	0	1	0	0	0	1	1	1	1	0	1	1
scaffold_10081_5658	4.54077	4	1	1	0	0	0	0	1	0	0	0	0	0	1	1	0	1	1	1	1	1	0	1	0	1	0	1	0	0	1	0	1	0	0	1	0	0	1	0	0	0	1	1	1	1	0	1	1
scaffold_68201_613	5.39313	4	1	1	0	0	0	0	1	0	0	0	0	0	1	1	0	1	1	1	1	1	0	1	0	1	0	1	0	0	1	0	1	0	0	1	0	0	1	0	0	0	1	1	1	0	0	1	1
scaffold_14113_5197	5.39313	4	1	1	0	0	0	0	1	0	0	0	0	0	1	1	0	1	1	1	1	1	0	1	0	1	0	1	0	0	1	0	1	0	0	1	0	0	1	0	0	0	1	1	1	0	0	1	1
scaffold_21976_1734	5.39313	4	1	1	0	0	0	0	1	0	0	0	0	0	1	1	0	1	1	1	1	1	0	1	0	1	0	1	0	0	1	0	1	0	0	1	0	0	1	0	0	0	1	1	1	0	0	1	1
scaffold_421_12123	5.39313	4	1	1	0	0	0	0	1	0	0	0	0	0	1	1	0	1	1	1	1	1	0	1	0	1	0	1	0	0	1	0	1	0	0	1	0	0	1	0	0	0	1	1	1	0	0	1	1
scaffold_421_12125	5.39313	4	1	1	0	0	0	0	1	0	0	0	0	0	1	1	0	1	1	1	1	1	0	1	0	1	0	1	0	0	1	0	1	0	0	1	0	0	1	0	0	0	1	1	1	0	0	1	1
scaffold_421_12126	5.39313	4	1	1	0	0	0	0	1	0	0	0	0	0	1	1	0	1	1	1	1	1	0	1	0	1	0	1	0	0	1	0	1	0	0	1	0	0	1	0	0	0	1	1	1	0	0	1	1
scaffold_42755_973	5.39313	4	1	1	0	0	0	0	1	0	0	0	0	0	1	1	0	1	1	1	1	1	0	1	0	1	0	1	0	0	1	0	1	0	0	1	0	0	1	0	0	0	1	1	1	0	0	1	1
scaffold_54129_1190	5.39313	4	1	1	0	0	0	0	1	0	0	0	0	0	1	1	0	1	1	1	1	1	0	1	0	1	0	1	0	0	1	0	1	0	0	1	0	0	1	0	0	0	1	1	1	0	0	1	1
scaffold_6130_7167	5.39313	4	1	1	0	0	0	0	1	0	0	0	0	0	1	1	0	1	1	1	1	1	0	1	0	1	0	1	0	0	1	0	1	0	0	1	0	0	1	0	0	0	1	1	1	0	0	1	1
scaffold_293_13406	18.1638	4	1	0	0	0	0	0	1	1	0	0	0	0	1	1	0	1	1	1	1	1	0	1	0	1	0	1	1	0	1	0	1	0	0	1	1	0	1	0	0	0	1	1	0	0	0	1	1
scaffold_25620_2456	18.4479	4	1	0	0	0	1	0	1	1	0	0	0	0	1	1	0	1	1	1	1	1	0	1	0	1	0	1	1	0	1	0	1	0	0	1	1	0	1	0	0	0	1	1	0	0	0	1	1
SCF113389	18.4479	4	1	0	0	0	1	0	1	1	0	0	0	0	1	1	0	1	1	1	1	1	0	1	0	1	0	1	1	0	1	0	1	0	0	1	1	0	1	0	0	0	1	1	0	0	0	1	1
scaffold_14223_3778	18.4479	4	1	0	0	0	1	0	1	1	0	0	0	0	1	1	0	1	1	1	1	1	0	1	0	1	0	1	1	0	1	0	1	0	0	1	1	0	1	0	0	0	1	1	0	0	0	1	1
scaffold_1374_4261	19.3002	4	1	0	0	0	1	0	1	1	0	0	0	0	1	1	0	1	1	1	1	1	0	1	0	1	0	1	1	0	1	0	1	0	0	1	1	0	1	0	0	0	1	1	0	0	0	1	1
scaffold_25620_2595	19.3002	4	1	0	0	0	1	0	1	1	0	0	0	0	1	1	0	1	1	1	1	1	0	1	0	1	0	1	1	0	1	0	1	0	0	1	1	0	1	0	0	0	1	1	0	0	0	1	1
SCF46739	19.3002	4	1	0	0	0	1	0	1	1	0	0	0	0	1	1	0	1	1	1	1	1	0	1	0	1	0	1	1	0	1	0	1	0	0	1	1	0	1	0	0	0	1	1	0	0	0	1	1
scaffold_4761_4837	19.8684	4	1	0	0	0	1	0	1	1	0	0	0	0	1	1	0	1	1	1	1	1	0	1	0	1	0	1	1	0	1	0	1	0	0	1	1	0	1	0	0	0	1	1	0	0	0	1	1
scaffold_4761_4853	19.8684	4	1	0	0	0	1	0	1	1	0	0	0	0	1	1	0	1	1	1	1	1	0	1	0	1	0	1	1	0	1	0	1	0	0	1	1	0	1	0	0	0	1	1	0	0	0	1	1
vm52682	19.8684	4	1	0	0	0	1	0	1	1	0	0	0	0	1	1	0	1	1	1	1	1	0	1	0	1	0	1	1	0	1	0	1	0	0	1	1	0	1	0	0	0	1	1	0	0	0	1	1
scaffold_13096_1145	20.7171	4	1	0	0	0	0	0	1	1	0	0	0	0	1	1	0	1	1	1	1	1	0	1	0	1	0	1	1	0	1	0	1	0	0	1	1	0	1	0	0	0	1	1	0	0	0	1	1
scaffold_5952_4592	20.7171	4	1	0	0	0	0	0	1	1	0	0	0	0	1	1	0	1	1	1	1	1	0	1	0	1	0	1	1	0	1	0	1	0	0	1	1	0	1	0	0	0	1	1	0	0	0	1	1
scaffold_13096_1158	20.7171	4	1	0	0	0	0	0	1	1	0	0	0	0	1	1	0	1	1	1	1	1	0	1	0	1	0	1	1	0	1	0	1	0	0	1	1	0	1	0	0	0	1	1	0	0	0	1	1
scaffold_20204_2267	20.7171	4	1	0	0	0	0	0	1	1	0	0	0	0	1	1	0	1	1	1	1	1	0	1	0	1	0	1	1	0	1	0	1	0	0	1	1	0	1	0	0	0	1	1	0	0	0	1	1
scaffold_21084_3315	20.7171	4	1	0	0	0	0	0	1	1	0	0	0	0	1	1	0	1	1	1	1	1	0	1	0	1	0	1	1	0	1	0	1	0	0	1	1	0	1	0	0	0	1	1	0	0	0	1	1
scaffold_45151_2781	20.7171	4	1	0	0	0	0	0	1	1	0	0	0	0	1	1	0	1	1	1	1	1	0	1	0	1	0	1	1	0	1	0	1	0	0	1	1	0	1	0	0	0	1	1	0	0	0	1	1
scaffold_8860_2059	21.0012	4	1	0	0	0	0	0	1	1	0	0	0	0	1	1	0	1	1	1	1	1	0	1	0	1	0	1	1	0	1	0	1	0	0	1	1	0	1	0	0	0	1	1	0	0	0	1	1
scaffold_311_12011	21.0012	4	1	0	0	0	0	0	1	1	0	0	0	0	1	1	0	1	1	1	1	1	0	1	0	1	0	1	1	0	1	0	1	0	0	1	1	0	1	0	0	0	1	1	0	0	0	1	1
scaffold_95115_668	21.0012	4	1	0	0	0	0	0	1	1	0	0	0	0	1	1	0	1	1	1	1	1	0	1	0	1	0	1	1	0	1	0	1	0	0	1	1	0	1	0	0	0	1	1	0	0	0	1	1
scaffold_590_1189	22.9909	4	1	0	0	0	0	0	1	1	0	0	0	0	1	1	0	1	1	1	1	1	0	1	0	1	0	1	1	0	1	0	1	0	0	1	1	0	1	0	0	0	1	1	0	0	0	1	1
scaffold_90626_366	22.9909	4	1	0	0	0	0	0	1	1	0	0	0	0	1	1	0	1	1	1	1	1	0	1	0	1	0	1	1	0	1	0	1	0	0	1	1	0	1	0	0	0	1	1	0	0	0	1	1
scaffold_14937_1897	22.9909	4	1	0	0	0	0	0	1	1	0	0	0	0	1	1	0	1	1	1	1	1	0	1	0	1	0	1	1	0	1	0	1	0	0	1	1	0	1	0	0	0	1	1	0	0	0	1	1
scaffold_143372_297	22.9909	4	1	0	0	0	0	0	1	1	0	0	0	0	1	1	0	1	1	1	1	1	0	1	0	1	0	1	1	0	1	0	1	0	0	1	1	0	1	0	0	0	1	1	0	0	0	1	1
scaffold_590_1198	22.9909	4	1	0	0	0	0	0	1	1	0	0	0	0	1	1	0	1	1	1	1	1	0	1	0	1	0	1	1	0	1	0	1	0	0	1	1	0	1	0	0	0	1	1	0	0	0	1	1
scaffold_90626_263	22.9909	4	1	0	0	0	0	0	1	1	0	0	0	0	1	1	0	1	1	1	1	1	0	1	0	1	0	1	1	0	1	0	1	0	0	1	1	0	1	0	0	0	1	1	0	0	0	1	1
scaffold_90626_419	22.9909	4	1	0	0	0	0	0	1	1	0	0	0	0	1	1	0	1	1	1	1	1	0	1	0	1	0	1	1	0	1	0	1	0	0	1	1	0	1	0	0	0	1	1	0	0	0	1	1
scaffold_90626_453	22.9909	4	1	0	0	0	0	0	1	1	0	0	0	0	1	1	0	1	1	1	1	1	0	1	0	1	0	1	1	0	1	0	1	0	0	1	1	0	1	0	0	0	1	1	0	0	0	1	1
scaffold_90626_783	22.9909	4	1	0	0	0	0	0	1	1	0	0	0	0	1	1	0	1	1	1	1	1	0	1	0	1	0	1	1	0	1	0	1	0	0	1	1	0	1	0	0	0	1	1	0	0	0	1	1
scaffold_90626_797	22.9909	4	1	0	0	0	0	0	1	1	0	0	0	0	1	1	0	1	1	1	1	1	0	1	0	1	0	1	1	0	1	0	1	0	0	1	1	0	1	0	0	0	1	1	0	0	0	1	1
scaffold_45191_576	25.2652	4	1	0	0	0	0	0	1	1	0	0	0	0	1	1	0	1	1	1	1	1	0	1	0	1	0	1	1	0	1	0	1	0	1	1	1	0	1	0	0	0	1	1	0	1	0	1	1
scaffold_23760_3475	25.2652	4	1	0	0	0	0	0	1	1	0	0	0	0	1	1	0	1	1	1	1	1	0	1	0	1	0	1	1	0	1	0	1	0	1	1	1	0	1	0	0	0	1	1	0	1	0	1	1
scaffold_16032_5807	25.2652	4	1	0	0	0	0	0	1	1	0	0	0	0	1	1	0	1	1	1	1	1	0	1	0	1	0	1	1	0	1	0	1	0	1	1	1	0	1	0	0	0	1	1	0	1	0	1	1
scaffold_16540_5236	25.2652	4	1	0	0	0	0	0	1	1	0	0	0	0	1	1	0	1	1	1	1	1	0	1	0	1	0	1	1	0	1	0	1	0	1	1	1	0	1	0	0	0	1	1	0	1	0	1	1
scaffold_16540_5244	25.2652	4	1	0	0	0	0	0	1	1	0	0	0	0	1	1	0	1	1	1	1	1	0	1	0	1	0	1	1	0	1	0	1	0	1	1	1	0	1	0	0	0	1	1	0	1	0	1	1
scaffold_3474_6975	27.5395	4	1	0	0	0	0	0	1	1	0	0	0	0	1	1	0	1	1	1	1	1	0	1	0	1	0	1	1	0	1	0	1	0	0	1	1	0	1	0	0	0	1	1	0	1	0	1	1
scaffold_25483_2965	27.5395	4	1	0	0	0	0	0	1	1	0	0	0	0	1	1	0	1	1	1	1	1	0	1	0	1	0	1	1	0	1	0	1	0	0	1	1	0	1	0	0	0	1	1	0	1	0	1	1
scaffold_80493_282	27.5395	4	1	0	0	0	0	0	1	1	0	0	0	0	1	1	0	1	1	1	1	1	0	1	0	1	0	1	1	0	1	0	1	0	0	1	1	0	1	0	0	0	1	1	0	1	0	1	1
scaffold_62076_862	29.5276	4	1	0	0	0	0	0	1	1	0	0	0	0	1	1	0	1	1	1	1	1	0	1	0	1	0	1	1	0	1	0	1	1	0	1	1	0	1	0	1	0	1	1	0	1	0	1	1
scaffold_44149_1218	29.5276	4	1	0	0	0	0	0	1	1	0	0	0	0	1	1	0	1	1	1	1	1	0	1	0	1	0	1	1	0	1	0	1	1	0	1	1	0	1	0	1	0	1	1	0	1	0	1	1
scaffold_45782_2291	30.6642	4	1	0	0	0	0	0	1	1	0	0	0	0	1	1	0	1	1	1	1	1	0	1	0	1	0	1	1	0	1	0	1	1	0	1	1	0	1	0	1	0	1	1	0	1	0	1	1
scaffold_31590_2799	32.085	4	1	0	0	0	0	0	1	1	0	0	0	0	1	1	0	1	1	1	1	1	0	1	0	1	0	1	1	0	1	0	1	1	0	1	1	0	1	0	1	0	1	1	0	1	0	1	1
SCF28100	32.085	4	1	0	0	0	0	0	1	1	0	0	0	0	1	1	0	1	1	1	1	1	0	1	0	1	0	1	1	0	1	0	1	1	0	1	1	0	1	0	1	0	1	1	0	1	0	1	1
scaffold_59657_1014	32.9374	4	1	0	0	0	0	0	1	1	0	0	0	0	1	1	0	1	1	1	1	1	0	1	0	1	0	1	1	0	1	0	1	1	0	1	1	0	1	0	1	0	1	1	0	1	0	1	1
scaffold_24358_3619	32.9374	4	1	0	0	0	0	0	1	1	0	0	0	0	1	1	0	1	1	1	1	1	0	1	0	1	0	1	1	0	1	0	1	1	0	1	1	0	1	0	1	0	1	1	0	1	0	1	1
scaffold_80923_1125	32.9374	4	1	0	0	0	0	0	1	1	0	0	0	0	1	1	0	1	1	1	1	1	0	1	0	1	0	1	1	0	1	0	1	1	0	1	1	0	1	0	1	0	1	1	0	1	0	1	1
scaffold_26143_262	32.9374	4	1	0	0	0	0	0	1	1	0	0	0	0	1	1	0	1	1	1	1	1	0	1	0	1	0	1	1	0	1	0	1	1	0	1	1	0	1	0	1	0	1	1	0	1	0	1	1
scaffold_9081_1399	32.9374	4	1	0	0	0	0	0	1	1	0	0	0	0	1	1	0	1	1	1	1	1	0	1	0	1	0	1	1	0	1	0	1	1	0	1	1	0	1	0	1	0	1	1	0	1	0	1	1
scaffold_24358_3519	32.9374	4	1	0	0	0	0	0	1	1	0	0	0	0	1	1	0	1	1	1	1	1	0	1	0	1	0	1	1	0	1	0	1	1	0	1	1	0	1	0	1	0	1	1	0	1	0	1	1
scaffold_54382_172	32.9374	4	1	0	0	0	0	0	1	1	0	0	0	0	1	1	0	1	1	1	1	1	0	1	0	1	0	1	1	0	1	0	1	1	0	1	1	0	1	0	1	0	1	1	0	1	0	1	1
scaffold_58550_1006	32.9374	4	1	0	0	0	0	0	1	1	0	0	0	0	1	1	0	1	1	1	1	1	0	1	0	1	0	1	1	0	1	0	1	1	0	1	1	0	1	0	1	0	1	1	0	1	0	1	1
scaffold_30082_1361	34.9252	4	1	0	0	0	0	0	1	1	0	0	0	0	1	1	0	1	1	1	1	1	0	1	0	1	0	1	1	0	1	0	1	1	0	1	1	0	1	0	1	0	1	1	0	1	0	1	1
scaffold_1228_3985	34.9252	4	1	0	0	0	0	0	1	1	0	0	0	0	1	1	0	1	1	1	1	1	0	1	0	1	0	1	1	0	1	0	1	1	0	1	1	0	1	0	1	0	1	1	0	1	0	1	1
scaffold_1228_4011	34.9252	4	1	0	0	0	0	0	1	1	0	0	0	0	1	1	0	1	1	1	1	1	0	1	0	1	0	1	1	0	1	0	1	1	0	1	1	0	1	0	1	0	1	1	0	1	0	1	1
scaffold_1300_3183	34.9252	4	1	0	0	0	0	0	1	1	0	0	0	0	1	1	0	1	1	1	1	1	0	1	0	1	0	1	1	0	1	0	1	1	0	1	1	0	1	0	1	0	1	1	0	1	0	1	1
scaffold_25210_859	34.9252	4	1	0	0	0	0	0	1	1	0	0	0	0	1	1	0	1	1	1	1	1	0	1	0	1	0	1	1	0	1	0	1	1	0	1	1	0	1	0	1	0	1	1	0	1	0	1	1
scaffold_3760_922	34.9252	4	1	0	0	0	0	0	1	1	0	0	0	0	1	1	0	1	1	1	1	1	0	1	0	1	0	1	1	0	1	0	1	1	0	1	1	0	1	0	1	0	1	1	0	1	0	1	1
scaffold_64658_1073	34.9252	4	1	0	0	0	0	0	1	1	0	0	0	0	1	1	0	1	1	1	1	1	0	1	0	1	0	1	1	0	1	0	1	1	0	1	1	0	1	0	1	0	1	1	0	1	0	1	1
scaffold_68686_1244	34.9252	4	1	0	0	0	0	0	1	1	0	0	0	0	1	1	0	1	1	1	1	1	0	1	0	1	0	1	1	0	1	0	1	1	0	1	1	0	1	0	1	0	1	1	0	1	0	1	1
scaffold_68686_1291	34.9252	4	1	0	0	0	0	0	1	1	0	0	0	0	1	1	0	1	1	1	1	1	0	1	0	1	0	1	1	0	1	0	1	1	0	1	1	0	1	0	1	0	1	1	0	1	0	1	1
scaffold_68686_1292	34.9252	4	1	0	0	0	0	0	1	1	0	0	0	0	1	1	0	1	1	1	1	1	0	1	0	1	0	1	1	0	1	0	1	1	0	1	1	0	1	0	1	0	1	1	0	1	0	1	1
scaffold_30462_3194	36.0617	4	1	0	0	0	0	1	1	1	0	0	0	0	1	1	0	1	1	1	1	1	0	1	0	1	0	1	1	0	1	0	1	1	0	1	1	0	1	0	1	0	1	1	0	1	0	1	1
scaffold_11914_4853	36.9141	4	1	0	0	0	0	1	1	1	0	0	0	0	1	1	0	1	1	1	1	1	0	1	0	1	0	1	1	0	1	0	1	1	0	1	1	0	1	0	1	0	1	1	0	1	0	1	1
scaffold_51514_2267	36.9141	4	1	0	0	0	0	1	1	1	0	0	0	0	1	1	0	1	1	1	1	1	0	1	0	1	0	1	1	0	1	0	1	1	0	1	1	0	1	0	1	0	1	1	0	1	0	1	1
SCF38553	37.4823	4	1	0	0	0	0	1	1	1	0	0	0	0	1	1	0	1	1	1	1	1	0	1	0	1	0	1	1	0	1	0	1	1	0	1	1	0	1	0	1	0	1	1	0	1	0	1	1
scaffold_7544_7265	38.3347	4	1	0	0	0	0	1	1	1	0	0	0	0	1	1	0	1	1	1	1	1	0	1	0	1	0	1	1	0	1	0	1	1	0	1	1	0	1	0	1	0	1	1	0	1	0	1	1
scaffold_69505_1274	39.4712	4	1	0	0	0	0	1	1	1	0	0	0	0	1	1	0	1	1	1	1	1	0	1	0	1	0	1	1	0	1	0	1	1	0	1	1	0	1	0	1	0	1	1	0	1	0	1	1
SCF15845	40.3236	4	1	0	0	0	0	1	1	1	0	0	0	0	1	1	0	1	1	1	1	1	0	1	0	1	0	1	1	0	1	0	1	1	0	1	1	0	1	0	1	0	1	1	0	1	0	1	1
scaffold_22674_919	42.0288	4	1	0	0	0	0	1	1	1	0	0	0	0	1	0	0	1	1	1	1	1	0	1	0	1	0	1	1	0	1	0	1	1	0	1	1	0	1	0	1	0	1	1	0	1	0	1	1
scaffold_12301_5325	42.0288	4	1	0	0	0	0	1	1	1	0	0	0	0	1	0	0	1	1	1	1	1	0	1	0	1	0	1	1	0	1	0	1	1	0	1	1	0	1	0	1	0	1	1	0	1	0	1	1
SCF194552	42.597	4	1	0	0	0	0	1	1	1	0	0	0	0	1	0	0	1	1	1	1	1	0	1	0	1	0	1	1	0	1	0	1	1	0	1	1	0	1	0	1	0	1	1	0	1	0	1	1
scaffold_558_1398	42.597	4	1	0	0	0	0	1	1	1	0	0	0	0	1	0	0	1	1	1	1	1	0	1	0	1	0	1	1	0	1	0	1	1	0	1	1	0	1	0	1	0	1	1	0	1	0	1	1
scaffold_43310_811	42.597	4	1	0	0	0	0	1	1	1	0	0	0	0	1	0	0	1	1	1	1	1	0	1	0	1	0	1	1	0	1	0	1	1	0	1	1	0	1	0	1	0	1	1	0	1	0	1	1
scaffold_22849_2855	43.1652	4	1	0	0	0	0	1	1	1	0	0	0	0	1	0	0	1	1	1	1	1	0	1	0	1	0	1	1	0	1	0	1	1	0	1	1	0	1	0	1	0	1	1	0	1	0	1	1
scaffold_49282_741	43.1652	4	1	0	0	0	0	1	1	1	0	0	0	0	1	0	0	1	1	1	1	1	0	1	0	1	0	1	1	0	1	0	1	1	0	1	1	0	1	0	1	0	1	1	0	1	0	1	1
scaffold_83153_778	43.4619	4	1	0	0	0	0	1	1	1	0	0	0	0	1	0	0	1	1	1	1	1	0	1	0	1	0	1	1	0	1	0	1	1	0	1	1	0	1	0	1	0	1	1	0	1	0	1	1
scaffold_41385_1874	43.4619	4	1	0	0	0	0	1	1	1	0	0	0	0	1	0	0	1	1	1	1	1	0	1	0	1	0	1	1	0	1	0	1	1	0	1	1	0	1	0	1	0	1	1	0	1	0	1	1
scaffold_8390_6599	43.4619	4	1	0	0	0	0	1	1	1	0	0	0	0	1	0	0	1	1	1	1	1	0	1	0	1	0	1	1	0	1	0	1	1	0	1	1	0	1	0	1	0	1	1	0	1	0	1	1
scaffold_953_14029	46.8632	4	1	0	0	0	0	0	1	1	0	0	0	0	1	0	0	1	1	1	0	1	0	1	0	1	0	1	1	0	1	0	1	1	0	1	1	0	1	0	1	0	1	1	0	1	0	1	1
scaffold_60004_1026	46.8632	4	1	0	0	0	0	0	1	1	0	0	0	0	1	0	0	1	1	1	0	1	0	1	0	1	0	1	1	0	1	0	1	1	0	1	1	0	1	0	1	0	1	1	0	1	0	1	1
scaffold_36277_2655	46.8632	4	1	0	0	0	0	0	1	1	0	0	0	0	1	0	0	1	1	1	0	1	0	1	0	1	0	1	1	0	1	0	1	1	0	1	1	0	1	0	1	0	1	1	0	1	0	1	1
scaffold_37520_101	46.8632	4	1	0	0	0	0	0	1	1	0	0	0	0	1	0	0	1	1	1	0	1	0	1	0	1	0	1	1	0	1	0	1	1	0	1	1	0	1	0	1	0	1	1	0	1	0	1	1
scaffold_60004_1142	46.8632	4	1	0	0	0	0	0	1	1	0	0	0	0	1	0	0	1	1	1	0	1	0	1	0	1	0	1	1	0	1	0	1	1	0	1	1	0	1	0	1	0	1	1	0	1	0	1	1
scaffold_31313_1900	52.5661	4	1	0	0	0	0	0	1	1	0	1	0	0	1	0	0	1	0	1	0	1	0	1	0	0	0	1	1	0	0	0	1	1	0	1	1	0	1	0	1	0	1	1	0	1	0	1	1
scaffold_31313_1886	52.5661	4	1	0	0	0	0	0	1	1	0	1	0	0	1	0	0	1	0	1	0	1	0	1	0	0	0	1	1	0	0	0	1	1	0	1	1	0	1	0	1	0	1	1	0	1	0	1	1
scaffold_2746_7470	52.5661	4	1	0	0	0	0	0	1	1	0	1	0	0	1	0	0	1	0	1	0	1	0	1	0	0	0	1	1	0	0	0	1	1	0	1	1	0	1	0	1	0	1	1	0	1	0	1	1
scaffold_17932_2821	52.5661	4	1	0	0	0	0	0	1	1	0	1	0	0	1	0	0	1	0	1	0	1	0	1	0	0	0	1	1	0	0	0	1	1	0	1	1	0	1	0	1	0	1	1	0	1	0	1	1
scaffold_7894_1547	53.7026	4	1	0	0	0	0	0	1	1	0	1	0	0	1	0	0	1	0	1	0	1	0	1	0	0	0	1	1	0	0	0	1	1	0	1	1	0	1	0	1	0	1	1	0	1	0	1	1
scaffold_61487_1101	54.2708	4	1	0	0	0	0	0	1	1	0	1	0	0	1	0	0	1	0	1	0	1	0	1	0	0	0	1	1	0	0	0	1	1	0	1	1	0	1	0	1	0	1	1	0	1	0	1	1
scaffold_43230_2294	54.839	4	1	0	0	0	0	0	1	1	0	1	0	0	1	0	0	1	0	1	0	1	0	1	0	0	0	1	1	0	0	0	1	1	0	1	1	0	1	0	1	0	1	1	0	1	0	1	1
scaffold_61487_1055	54.839	4	1	0	0	0	0	0	1	1	0	1	0	0	1	0	0	1	0	1	0	1	0	1	0	0	0	1	1	0	0	0	1	1	0	1	1	0	1	0	1	0	1	1	0	1	0	1	1
scaffold_43230_2307	54.839	4	1	0	0	0	0	0	1	1	0	1	0	0	1	0	0	1	0	1	0	1	0	1	0	0	0	1	1	0	0	0	1	1	0	1	1	0	1	0	1	0	1	1	0	1	0	1	1
scaffold_43230_2312	54.839	4	1	0	0	0	0	0	1	1	0	1	0	0	1	0	0	1	0	1	0	1	0	1	0	0	0	1	1	0	0	0	1	1	0	1	1	0	1	0	1	0	1	1	0	1	0	1	1
scaffold_5443_4548	54.839	4	1	0	0	0	0	0	1	1	0	1	0	0	1	0	0	1	0	1	0	1	0	1	0	0	0	1	1	0	0	0	1	1	0	1	1	0	1	0	1	0	1	1	0	1	0	1	1
scaffold_5443_4559	54.839	4	1	0	0	0	0	0	1	1	0	1	0	0	1	0	0	1	0	1	0	1	0	1	0	0	0	1	1	0	0	0	1	1	0	1	1	0	1	0	1	0	1	1	0	1	0	1	1
scaffold_61487_1057	54.839	4	1	0	0	0	0	0	1	1	0	1	0	0	1	0	0	1	0	1	0	1	0	1	0	0	0	1	1	0	0	0	1	1	0	1	1	0	1	0	1	0	1	1	0	1	0	1	1
scaffold_61487_1084	54.839	4	1	0	0	0	0	0	1	1	0	1	0	0	1	0	0	1	0	1	0	1	0	1	0	0	0	1	1	0	0	0	1	1	0	1	1	0	1	0	1	0	1	1	0	1	0	1	1
scaffold_45116_2562	63.7805	4	1	0	0	0	0	0	1	1	0	1	0	0	1	0	0	1	0	0	0	1	0	1	0	0	0	0	1	0	0	1	1	1	0	1	1	0	1	1	1	0	1	1	0	0	0	1	1
scaffold_23446_3911	63.7805	4	1	0	0	0	0	0	1	1	0	1	0	0	1	0	0	1	0	0	0	1	0	1	0	0	0	0	1	0	0	1	1	1	0	1	1	0	1	1	1	0	1	1	0	0	0	1	1
scaffold_23446_3933	63.7805	4	1	0	0	0	0	0	1	1	0	1	0	0	1	0	0	1	0	0	0	1	0	1	0	0	0	0	1	0	0	1	1	1	0	1	1	0	1	1	1	0	1	1	0	0	0	1	1
scaffold_88972_309	65.7288	4	1	0	0	0	0	0	1	1	0	1	0	0	1	0	0	1	0	0	0	1	0	1	0	0	0	0	1	0	0	1	1	1	0	1	1	0	1	1	1	0	1	1	0	0	0	1	1
scaffold_4386_589	65.7288	4	1	0	0	0	0	0	1	1	0	1	0	0	1	0	0	1	0	0	0	1	0	1	0	0	0	0	1	0	0	1	1	1	0	1	1	0	1	1	1	0	1	1	0	0	0	1	1
scaffold_70138_1273	65.7288	4	1	0	0	0	0	0	1	1	0	1	0	0	1	0	0	1	0	0	0	1	0	1	0	0	0	0	1	0	0	1	1	1	0	1	1	0	1	1	1	0	1	1	0	0	0	1	1
SCF49598	65.7288	4	1	0	0	0	0	0	1	1	0	1	0	0	1	0	0	1	0	0	0	1	0	1	0	0	0	0	1	0	0	1	1	1	0	1	1	0	1	1	1	0	1	1	0	0	0	1	1
scaffold_3197_1821	65.7288	4	1	0	0	0	0	0	1	1	0	1	0	0	1	0	0	1	0	0	0	1	0	1	0	0	0	0	1	0	0	1	1	1	0	1	1	0	1	1	1	0	1	1	0	0	0	1	1
scaffold_3197_1888	65.7288	4	1	0	0	0	0	0	1	1	0	1	0	0	1	0	0	1	0	0	0	1	0	1	0	0	0	0	1	0	0	1	1	1	0	1	1	0	1	1	1	0	1	1	0	0	0	1	1
scaffold_4386_6805	65.7288	4	1	0	0	0	0	0	1	1	0	1	0	0	1	0	0	1	0	0	0	1	0	1	0	0	0	0	1	0	0	1	1	1	0	1	1	0	1	1	1	0	1	1	0	0	0	1	1
scaffold_115_16042	72.0974	4	0	0	0	0	0	0	1	0	0	1	0	0	1	0	1	1	0	0	0	1	0	1	0	0	0	0	1	0	0	1	1	1	0	1	1	0	1	1	1	0	1	1	1	0	0	1	1
scaffold_9084_2870	72.0974	4	0	0	0	0	0	0	1	0	0	1	0	0	1	0	1	1	0	0	0	1	0	1	0	0	0	0	1	0	0	1	1	1	0	1	1	0	1	1	1	0	1	1	1	0	0	1	1
scaffold_126864_232	72.2813	4	0	0	0	0	0	0	1	0	0	1	0	0	1	0	1	1	0	0	0	1	0	1	0	0	0	0	1	0	0	1	1	1	0	1	1	0	1	1	1	0	1	1	1	0	0	1	1
scaffold_19131_4160	72.2813	4	0	0	0	0	0	0	1	0	0	1	0	0	1	0	1	1	0	0	0	1	0	1	0	0	0	0	1	0	0	1	1	1	0	1	1	0	1	1	1	0	1	1	1	0	0	1	1
scaffold_27364_2287	75.8616	4	0	0	0	0	0	0	1	0	0	1	0	0	1	0	1	1	0	0	0	1	0	1	0	0	0	0	1	0	1	1	1	1	0	1	1	0	1	1	0	0	1	1	1	0	0	1	1
scaffold_3624_8461	75.8616	4	0	0	0	0	0	0	1	0	0	1	0	0	1	0	1	1	0	0	0	1	0	1	0	0	0	0	1	0	1	1	1	1	0	1	1	0	1	1	0	0	1	1	1	0	0	1	1
scaffold_2982_7405	75.8616	4	0	0	0	0	0	0	1	0	0	1	0	0	1	0	1	1	0	0	0	1	0	1	0	0	0	0	1	0	1	1	1	1	0	1	1	0	1	1	0	0	1	1	1	0	0	1	1
scaffold_40998_2762	75.8616	4	0	0	0	0	0	0	1	0	0	1	0	0	1	0	1	1	0	0	0	1	0	1	0	0	0	0	1	0	1	1	1	1	0	1	1	0	1	1	0	0	1	1	1	0	0	1	1
scaffold_13251_5107	77.5668	4	0	0	0	1	0	0	1	0	0	1	0	0	1	0	1	1	0	1	0	1	0	1	0	0	0	0	1	0	1	1	1	1	0	1	1	0	1	1	0	0	1	1	1	0	0	1	1
scaffold_12481_3093	77.5668	4	0	0	0	1	0	0	1	0	0	1	0	0	1	0	1	1	0	1	0	1	0	1	0	0	0	0	1	0	1	1	1	1	0	1	1	0	1	1	0	0	1	1	1	0	0	1	1
scaffold_14475_4972	77.5668	4	0	0	0	1	0	0	1	0	0	1	0	0	1	0	1	1	0	1	0	1	0	1	0	0	0	0	1	0	1	1	1	1	0	1	1	0	1	1	0	0	1	1	1	0	0	1	1
scaffold_39345_1063	80.1258	4	0	0	0	1	0	0	1	0	0	1	0	0	1	0	1	1	0	1	0	1	0	1	0	0	0	0	1	0	1	1	1	1	0	1	1	0	1	1	0	0	1	1	1	0	0	1	1
scaffold_39345_990	80.1258	4	0	0	0	1	0	0	1	0	0	1	0	0	1	0	1	1	0	1	0	1	0	1	0	0	0	0	1	0	1	1	1	1	0	1	1	0	1	1	0	0	1	1	1	0	0	1	1
scaffold_20078_1735	81.2624	4	0	0	0	1	0	0	1	0	0	1	0	0	1	0	1	1	0	1	0	1	0	1	0	0	0	0	1	0	1	1	1	1	0	1	1	0	1	1	0	0	1	1	1	0	0	1	1
scaffold_893_13996	84.1064	4	0	0	0	1	0	0	1	0	0	1	0	0	1	0	1	1	0	1	0	1	0	1	0	0	0	0	1	0	1	1	1	1	0	1	1	0	1	1	0	1	1	1	1	0	1	1	1
SCF18363	84.1064	4	0	0	0	1	0	0	1	0	0	1	0	0	1	0	1	1	0	1	0	1	0	1	0	0	0	0	1	0	1	1	1	1	0	1	1	0	1	1	0	1	1	1	1	0	1	1	1
scaffold_893_14000	84.1064	4	0	0	0	1	0	0	1	0	0	1	0	0	1	0	1	1	0	1	0	1	0	1	0	0	0	0	1	0	1	1	1	1	0	1	1	0	1	1	0	1	1	1	1	0	1	1	1
scaffold_43726_1274	85.2429	4	0	0	0	1	0	0	1	0	0	1	0	0	1	0	1	1	0	1	0	1	0	1	0	0	0	0	1	0	1	1	1	1	0	1	1	0	1	0	0	1	1	1	1	0	1	1	1
scf26r	85.2429	4	0	0	0	1	0	0	1	0	0	1	0	0	1	0	1	1	0	1	0	1	0	1	0	0	0	0	1	0	1	1	1	1	0	1	1	0	1	0	0	1	1	1	1	0	1	1	1
scaffold_132001_257	85.2429	4	0	0	0	1	0	0	1	0	0	1	0	0	1	0	1	1	0	1	0	1	0	1	0	0	0	0	1	0	1	1	1	1	0	1	1	0	1	0	0	1	1	1	1	0	1	1	1
SCF29560	85.2429	4	0	0	0	1	0	0	1	0	0	1	0	0	1	0	1	1	0	1	0	1	0	1	0	0	0	0	1	0	1	1	1	1	0	1	1	0	1	0	0	1	1	1	1	0	1	1	1
scaffold_132001_262	85.2429	4	0	0	0	1	0	0	1	0	0	1	0	0	1	0	1	1	0	1	0	1	0	1	0	0	0	0	1	0	1	1	1	1	0	1	1	0	1	0	0	1	1	1	1	0	1	1	1
scaffold_15132_3209	85.2429	4	0	0	0	1	0	0	1	0	0	1	0	0	1	0	1	1	0	1	0	1	0	1	0	0	0	0	1	0	1	1	1	1	0	1	1	0	1	0	0	1	1	1	1	0	1	1	1
scaffold_15132_3221	85.2429	4	0	0	0	1	0	0	1	0	0	1	0	0	1	0	1	1	0	1	0	1	0	1	0	0	0	0	1	0	1	1	1	1	0	1	1	0	1	0	0	1	1	1	1	0	1	1	1
scaffold_745_7628	85.2429	4	0	0	0	1	0	0	1	0	0	1	0	0	1	0	1	1	0	1	0	1	0	1	0	0	0	0	1	0	1	1	1	1	0	1	1	0	1	0	0	1	1	1	1	0	1	1	1
scaffold_37769_1927	0	5	0	1	1	0	1	1	1	1	1	0	0	1	1	1	0	1	1	1	0	1	0	0	1	1	1	1	0	0	0	1	1	1	1	1	0	1	1	0	0	1	0	0	1	1	1	1	1
ct153008	0	5	0	1	1	0	1	1	1	1	1	0	0	1	1	1	0	1	1	1	0	1	0	0	1	1	1	1	0	0	0	1	1	1	1	1	0	1	1	0	0	1	0	0	1	1	1	1	1
scaffold_5560_5069	0	5	0	1	1	0	1	1	1	1	1	0	0	1	1	1	0	1	1	1	0	1	0	0	1	1	1	1	0	0	0	1	1	1	1	1	0	1	1	0	0	1	0	0	1	1	1	1	1
SCF28613	0	5	0	1	1	0	1	1	1	1	1	0	0	1	1	1	0	1	1	1	0	1	0	0	1	1	1	1	0	0	0	1	1	1	1	1	0	1	1	0	0	1	0	0	1	1	1	1	1
scaffold_19199_680	0	5	0	1	1	0	1	1	1	1	1	0	0	1	1	1	0	1	1	1	0	1	0	0	1	1	1	1	0	0	0	1	1	1	1	1	0	1	1	0	0	1	0	0	1	1	1	1	1
scaffold_7054_7090	0	5	0	1	1	0	1	1	1	1	1	0	0	1	1	1	0	1	1	1	0	1	0	0	1	1	1	1	0	0	0	1	1	1	1	1	0	1	1	0	0	1	0	0	1	1	1	1	1
scaffold_42968_1007	3.41439	5	0	1	1	0	1	1	1	1	1	0	0	1	1	1	1	0	1	1	0	1	0	0	1	1	1	1	0	0	0	1	1	1	1	1	0	1	1	0	0	1	1	0	1	1	1	0	1
scaffold_25143_2323	3.41439	5	0	1	1	0	1	1	1	1	1	0	0	1	1	1	1	0	1	1	0	1	0	0	1	1	1	1	0	0	0	1	1	1	1	1	0	1	1	0	0	1	1	0	1	1	1	0	1
scaffold_25143_2337	3.41439	5	0	1	1	0	1	1	1	1	1	0	0	1	1	1	1	0	1	1	0	1	0	0	1	1	1	1	0	0	0	1	1	1	1	1	0	1	1	0	0	1	1	0	1	1	1	0	1
scaffold_43267_850	5.97344	5	0	1	1	0	1	1	1	1	1	0	0	1	1	1	1	0	1	1	0	1	0	0	1	1	1	1	0	0	0	1	1	1	1	1	0	1	1	0	0	1	1	0	1	1	1	0	1
scaffold_96859_244	5.97344	5	0	1	1	0	1	1	1	1	1	0	0	1	1	1	1	0	1	1	0	1	0	0	1	1	1	1	0	0	0	1	1	1	1	1	0	1	1	0	0	1	1	0	1	1	1	0	1
scaffold_96859_271	5.97344	5	0	1	1	0	1	1	1	1	1	0	0	1	1	1	1	0	1	1	0	1	0	0	1	1	1	1	0	0	0	1	1	1	1	1	0	1	1	0	0	1	1	0	1	1	1	0	1
ct144370	12.5093	5	0	1	1	0	1	1	1	1	1	0	0	1	1	1	1	0	1	1	0	1	0	0	1	1	1	0	0	0	0	1	1	1	1	1	0	1	1	0	0	1	1	0	1	1	0	0	1
SCF32727	12.5093	5	0	1	1	0	1	1	1	1	1	0	0	1	1	1	1	0	1	1	0	1	0	0	1	1	1	0	0	0	0	1	1	1	1	1	0	1	1	0	0	1	1	0	1	1	0	0	1
scaffold_4784_2612	12.5093	5	0	1	1	0	1	1	1	1	1	0	0	1	1	1	1	0	1	1	0	1	0	0	1	1	1	0	0	0	0	1	1	1	1	1	0	1	1	0	0	1	1	0	1	1	0	0	1
scaffold_2350_983	12.7934	5	0	1	1	0	1	1	1	1	1	0	0	1	1	1	1	0	1	1	0	1	0	0	1	1	1	0	0	0	0	1	1	1	1	1	0	1	1	0	0	1	1	0	1	1	0	0	1
SCF59035	13.0775	5	0	1	1	0	1	1	1	1	1	0	0	1	1	1	1	0	1	1	0	1	0	0	1	1	1	0	0	0	0	1	1	1	1	1	0	1	1	0	0	1	1	0	1	1	0	0	1
scaffold_206_4033	13.0775	5	0	1	1	0	1	1	1	1	1	0	0	1	1	1	1	0	1	1	0	1	0	0	1	1	1	0	0	0	0	1	1	1	1	1	0	1	1	0	0	1	1	0	1	1	0	0	1
scaffold_33926_2560	18.4963	5	0	1	1	0	1	1	0	1	1	0	0	1	0	1	1	0	1	1	0	1	1	0	0	1	1	0	0	0	0	1	1	1	1	1	0	1	1	0	0	1	1	1	1	1	0	0	1
scaffold_47787_264	18.4963	5	0	1	1	0	1	1	0	1	1	0	0	1	0	1	1	0	1	1	0	1	1	0	0	1	1	0	0	0	0	1	1	1	1	1	0	1	1	0	0	1	1	1	1	1	0	0	1
scaffold_57183_678	24.2247	5	0	1	1	0	1	1	0	1	1	0	0	1	0	1	1	0	1	1	0	0	1	0	0	1	1	0	0	0	0	1	1	1	1	1	0	1	0	0	0	1	1	1	1	1	0	0	1
scaffold_82996_449	24.2247	5	0	1	1	0	1	1	0	1	1	0	0	1	0	1	1	0	1	1	0	0	1	0	0	1	1	0	0	0	0	1	1	1	1	1	0	1	0	0	0	1	1	1	1	1	0	0	1
scaffold_27901_2456	24.491	5	0	1	1	0	1	1	0	1	1	0	0	1	0	1	1	0	1	1	0	0	1	0	0	1	1	0	0	0	0	1	1	1	1	1	0	1	0	0	0	1	1	1	1	1	0	0	1
scaffold_27901_2503	24.491	5	0	1	1	0	1	1	0	1	1	0	0	1	0	1	1	0	1	1	0	0	1	0	0	1	1	0	0	0	0	1	1	1	1	1	0	1	0	0	0	1	1	1	1	1	0	0	1
scaffold_15705_4453	31.0532	5	0	1	1	0	1	1	0	1	1	0	0	1	0	1	1	0	1	1	0	0	1	0	0	1	1	0	0	0	0	1	1	1	1	1	0	1	0	0	0	1	1	1	1	1	0	0	1
scaffold_9832_4414	31.0532	5	0	1	1	0	1	1	0	1	1	0	0	1	0	1	1	0	1	1	0	0	1	0	0	1	1	0	0	0	0	1	1	1	1	1	0	1	0	0	0	1	1	1	1	1	0	0	1
scaffold_1129_1268	31.0532	5	0	1	1	0	1	1	0	1	1	0	0	1	0	1	1	0	1	1	0	0	1	0	0	1	1	0	0	0	0	1	1	1	1	1	0	1	0	0	0	1	1	1	1	1	0	0	1
scaffold_31487_1812	39.3717	5	0	0	1	0	1	1	0	1	1	0	0	1	1	1	1	0	1	1	0	0	1	1	0	0	1	0	0	0	0	0	1	1	1	1	0	1	0	1	0	1	1	1	1	1	0	0	0
scaffold_98542_146	39.3717	5	0	0	1	0	1	1	0	1	1	0	0	1	1	1	1	0	1	1	0	0	1	1	0	0	1	0	0	0	0	0	1	1	1	1	0	1	0	1	0	1	1	1	1	1	0	0	0
scaffold_15701_2749	39.3717	5	0	0	1	0	1	1	0	1	1	0	0	1	1	1	1	0	1	1	0	0	1	1	0	0	1	0	0	0	0	0	1	1	1	1	0	1	0	1	0	1	1	1	1	1	0	0	0
scaffold_18127_3633	39.3717	5	0	0	1	0	1	1	0	1	1	0	0	1	1	1	1	0	1	1	0	0	1	1	0	0	1	0	0	0	0	0	1	1	1	1	0	1	0	1	0	1	1	1	1	1	0	0	0
scaffold_199861_123	39.3717	5	0	0	1	0	1	1	0	1	1	0	0	1	1	1	1	0	1	1	0	0	1	1	0	0	1	0	0	0	0	0	1	1	1	1	0	1	0	1	0	1	1	1	1	1	0	0	0
scaffold_199861_159	39.3717	5	0	0	1	0	1	1	0	1	1	0	0	1	1	1	1	0	1	1	0	0	1	1	0	0	1	0	0	0	0	0	1	1	1	1	0	1	0	1	0	1	1	1	1	1	0	0	0
scaffold_199861_167	39.3717	5	0	0	1	0	1	1	0	1	1	0	0	1	1	1	1	0	1	1	0	0	1	1	0	0	1	0	0	0	0	0	1	1	1	1	0	1	0	1	0	1	1	1	1	1	0	0	0
scaffold_25615_186	39.3717	5	0	0	1	0	1	1	0	1	1	0	0	1	1	1	1	0	1	1	0	0	1	1	0	0	1	0	0	0	0	0	1	1	1	1	0	1	0	1	0	1	1	1	1	1	0	0	0
scaffold_51256_1213	39.3717	5	0	0	1	0	1	1	0	1	1	0	0	1	1	1	1	0	1	1	0	0	1	1	0	0	1	0	0	0	0	0	1	1	1	1	0	1	0	1	0	1	1	1	1	1	0	0	0
scaffold_75759_112	39.3717	5	0	0	1	0	1	1	0	1	1	0	0	1	1	1	1	0	1	1	0	0	1	1	0	0	1	0	0	0	0	0	1	1	1	1	0	1	0	1	0	1	1	1	1	1	0	0	0
scaffold_98542_644	39.3717	5	0	0	1	0	1	1	0	1	1	0	0	1	1	1	1	0	1	1	0	0	1	1	0	0	1	0	0	0	0	0	1	1	1	1	0	1	0	1	0	1	1	1	1	1	0	0	0
vm39030	39.3717	5	0	0	1	0	1	1	0	1	1	0	0	1	1	1	1	0	1	1	0	0	1	1	0	0	1	0	0	0	0	0	1	1	1	1	0	1	0	1	0	1	1	1	1	1	0	0	0
scaffold_18076_2607	42.1868	5	0	0	1	0	1	1	0	1	1	0	0	1	1	1	1	0	1	1	0	0	1	1	0	0	1	0	0	0	0	0	1	0	1	1	0	1	0	1	0	1	1	1	1	1	0	0	0
scaffold_25377_1385	42.1868	5	0	0	1	0	1	1	0	1	1	0	0	1	1	1	1	0	1	1	0	0	1	1	0	0	1	0	0	0	0	0	1	0	1	1	0	1	0	1	0	1	1	1	1	1	0	0	0
scaffold_71631_1225	44.7457	5	0	0	1	0	1	1	0	1	1	0	0	1	1	1	1	0	1	1	0	0	1	1	0	0	1	0	0	0	0	0	1	0	1	1	0	1	0	1	0	1	1	1	1	1	0	0	0
scaffold_4687_1875	44.7457	5	0	0	1	0	1	1	0	1	1	0	0	1	1	1	1	0	1	1	0	0	1	1	0	0	1	0	0	0	0	0	1	0	1	1	0	1	0	1	0	1	1	1	1	1	0	0	0
scaffold_29987_810	44.7457	5	0	0	1	0	1	1	0	1	1	0	0	1	1	1	1	0	1	1	0	0	1	1	0	0	1	0	0	0	0	0	1	0	1	1	0	1	0	1	0	1	1	1	1	1	0	0	0
scaffold_3215_3187	44.7457	5	0	0	1	0	1	1	0	1	1	0	0	1	1	1	1	0	1	1	0	0	1	1	0	0	1	0	0	0	0	0	1	0	1	1	0	1	0	1	0	1	1	1	1	1	0	0	0
scaffold_36567_464	44.7457	5	0	0	1	0	1	1	0	1	1	0	0	1	1	1	1	0	1	1	0	0	1	1	0	0	1	0	0	0	0	0	1	0	1	1	0	1	0	1	0	1	1	1	1	1	0	0	0
scaffold_16038_4727	45.598	5	0	0	1	0	1	1	0	1	1	0	0	1	1	1	1	0	1	1	0	0	1	1	0	0	1	0	0	0	0	0	1	0	1	1	0	1	0	1	0	1	1	1	1	1	0	0	0
scaffold_44031_2073	45.598	5	0	0	1	0	1	1	0	1	1	0	0	1	1	1	1	0	1	1	0	0	1	1	0	0	1	0	0	0	0	0	1	0	1	1	0	1	0	1	0	1	1	1	1	1	0	0	0
scaffold_44031_2119	45.598	5	0	0	1	0	1	1	0	1	1	0	0	1	1	1	1	0	1	1	0	0	1	1	0	0	1	0	0	0	0	0	1	0	1	1	0	1	0	1	0	1	1	1	1	1	0	0	0
scaffold_43157_898	46.1662	5	0	0	1	0	1	1	0	1	1	0	0	1	1	1	1	0	1	1	0	0	1	1	0	0	1	0	0	0	0	0	1	0	1	1	0	1	0	1	0	1	1	1	1	1	0	0	0
scaffold_23139_3315	47.0568	5	0	0	1	0	1	1	0	1	1	0	0	1	1	1	1	0	1	1	0	0	1	1	0	0	1	0	0	0	0	0	1	0	1	1	0	1	0	1	0	1	0	1	1	1	0	0	0
scaffold_6777_7504	47.0568	5	0	0	1	0	1	1	0	1	1	0	0	1	1	1	1	0	1	1	0	0	1	1	0	0	1	0	0	0	0	0	1	0	1	1	0	1	0	1	0	1	0	1	1	1	0	0	0
scaffold_150251_118	47.0568	5	0	0	1	0	1	1	0	1	1	0	0	1	1	1	1	0	1	1	0	0	1	1	0	0	1	0	0	0	0	0	1	0	1	1	0	1	0	1	0	1	0	1	1	1	0	0	0
scaffold_150251_77	47.0568	5	0	0	1	0	1	1	0	1	1	0	0	1	1	1	1	0	1	1	0	0	1	1	0	0	1	0	0	0	0	0	1	0	1	1	0	1	0	1	0	1	0	1	1	1	0	0	0
scaffold_20881_627	47.0568	5	0	0	1	0	1	1	0	1	1	0	0	1	1	1	1	0	1	1	0	0	1	1	0	0	1	0	0	0	0	0	1	0	1	1	0	1	0	1	0	1	0	1	1	1	0	0	0
scaffold_23139_3333	47.0568	5	0	0	1	0	1	1	0	1	1	0	0	1	1	1	1	0	1	1	0	0	1	1	0	0	1	0	0	0	0	0	1	0	1	1	0	1	0	1	0	1	0	1	1	1	0	0	0
scaffold_23139_3345	47.0568	5	0	0	1	0	1	1	0	1	1	0	0	1	1	1	1	0	1	1	0	0	1	1	0	0	1	0	0	0	0	0	1	0	1	1	0	1	0	1	0	1	0	1	1	1	0	0	0
scaffold_23139_3388	47.0568	5	0	0	1	0	1	1	0	1	1	0	0	1	1	1	1	0	1	1	0	0	1	1	0	0	1	0	0	0	0	0	1	0	1	1	0	1	0	1	0	1	0	1	1	1	0	0	0
scaffold_6777_3329	47.0568	5	0	0	1	0	1	1	0	1	1	0	0	1	1	1	1	0	1	1	0	0	1	1	0	0	1	0	0	0	0	0	1	0	1	1	0	1	0	1	0	1	0	1	1	1	0	0	0
scaffold_19438_3420	49.0019	5	0	0	1	0	0	1	0	1	1	0	1	1	1	1	1	0	1	1	1	0	1	1	0	0	1	0	0	0	0	0	1	0	1	1	0	1	0	1	1	1	0	1	1	1	0	0	0
scaffold_218000_24	49.0019	5	0	0	1	0	0	1	0	1	1	0	1	1	1	1	1	0	1	1	1	0	1	1	0	0	1	0	0	0	0	0	1	0	1	1	0	1	0	1	1	1	0	1	1	1	0	0	0
scaffold_431_10615	49.0019	5	0	0	1	0	0	1	0	1	1	0	1	1	1	1	1	0	1	1	1	0	1	1	0	0	1	0	0	0	0	0	1	0	1	1	0	1	0	1	1	1	0	1	1	1	0	0	0
scaffold_11523_4161	49.0019	5	0	0	1	0	0	1	0	1	1	0	1	1	1	1	1	0	1	1	1	0	1	1	0	0	1	0	0	0	0	0	1	0	1	1	0	1	0	1	1	1	0	1	1	1	0	0	0
scaffold_19370_1208	49.0019	5	0	0	1	0	0	1	0	1	1	0	1	1	1	1	1	0	1	1	1	0	1	1	0	0	1	0	0	0	0	0	1	0	1	1	0	1	0	1	1	1	0	1	1	1	0	0	0
scaffold_19777_2496	49.0019	5	0	0	1	0	0	1	0	1	1	0	1	1	1	1	1	0	1	1	1	0	1	1	0	0	1	0	0	0	0	0	1	0	1	1	0	1	0	1	1	1	0	1	1	1	0	0	0
scaffold_19777_2507	49.0019	5	0	0	1	0	0	1	0	1	1	0	1	1	1	1	1	0	1	1	1	0	1	1	0	0	1	0	0	0	0	0	1	0	1	1	0	1	0	1	1	1	0	1	1	1	0	0	0
scaffold_218000_36	49.0019	5	0	0	1	0	0	1	0	1	1	0	1	1	1	1	1	0	1	1	1	0	1	1	0	0	1	0	0	0	0	0	1	0	1	1	0	1	0	1	1	1	0	1	1	1	0	0	0
scaffold_2504_10828	49.0019	5	0	0	1	0	0	1	0	1	1	0	1	1	1	1	1	0	1	1	1	0	1	1	0	0	1	0	0	0	0	0	1	0	1	1	0	1	0	1	1	1	0	1	1	1	0	0	0
scaffold_2769_3286	49.0019	5	0	0	1	0	0	1	0	1	1	0	1	1	1	1	1	0	1	1	1	0	1	1	0	0	1	0	0	0	0	0	1	0	1	1	0	1	0	1	1	1	0	1	1	1	0	0	0
scaffold_31058_285	49.0019	5	0	0	1	0	0	1	0	1	1	0	1	1	1	1	1	0	1	1	1	0	1	1	0	0	1	0	0	0	0	0	1	0	1	1	0	1	0	1	1	1	0	1	1	1	0	0	0
scaffold_31431_336	49.0019	5	0	0	1	0	0	1	0	1	1	0	1	1	1	1	1	0	1	1	1	0	1	1	0	0	1	0	0	0	0	0	1	0	1	1	0	1	0	1	1	1	0	1	1	1	0	0	0
scaffold_38666_52	49.0019	5	0	0	1	0	0	1	0	1	1	0	1	1	1	1	1	0	1	1	1	0	1	1	0	0	1	0	0	0	0	0	1	0	1	1	0	1	0	1	1	1	0	1	1	1	0	0	0
scaffold_3353_1043	50.9695	5	0	0	1	0	0	1	0	1	1	0	1	1	1	1	1	0	1	1	1	0	1	1	0	0	1	0	0	0	0	0	1	0	1	1	0	1	0	1	1	1	0	1	1	1	0	0	0
scaffold_17146_4078	50.9695	5	0	0	1	0	0	1	0	1	1	0	1	1	1	1	1	0	1	1	1	0	1	1	0	0	1	0	0	0	0	0	1	0	1	1	0	1	0	1	1	1	0	1	1	1	0	0	0
scaffold_25315_2064	50.9695	5	0	0	1	0	0	1	0	1	1	0	1	1	1	1	1	0	1	1	1	0	1	1	0	0	1	0	0	0	0	0	1	0	1	1	0	1	0	1	1	1	0	1	1	1	0	0	0
scaffold_17146_4096	50.9695	5	0	0	1	0	0	1	0	1	1	0	1	1	1	1	1	0	1	1	1	0	1	1	0	0	1	0	0	0	0	0	1	0	1	1	0	1	0	1	1	1	0	1	1	1	0	0	0
scaffold_185667_126	50.9695	5	0	0	1	0	0	1	0	1	1	0	1	1	1	1	1	0	1	1	1	0	1	1	0	0	1	0	0	0	0	0	1	0	1	1	0	1	0	1	1	1	0	1	1	1	0	0	0
scaffold_185667_130	50.9695	5	0	0	1	0	0	1	0	1	1	0	1	1	1	1	1	0	1	1	1	0	1	1	0	0	1	0	0	0	0	0	1	0	1	1	0	1	0	1	1	1	0	1	1	1	0	0	0
scaffold_30368_1149	50.9695	5	0	0	1	0	0	1	0	1	1	0	1	1	1	1	1	0	1	1	1	0	1	1	0	0	1	0	0	0	0	0	1	0	1	1	0	1	0	1	1	1	0	1	1	1	0	0	0
scaffold_37245_881	50.9695	5	0	0	1	0	0	1	0	1	1	0	1	1	1	1	1	0	1	1	1	0	1	1	0	0	1	0	0	0	0	0	1	0	1	1	0	1	0	1	1	1	0	1	1	1	0	0	0
scaffold_4151_2014	50.9695	5	0	0	1	0	0	1	0	1	1	0	1	1	1	1	1	0	1	1	1	0	1	1	0	0	1	0	0	0	0	0	1	0	1	1	0	1	0	1	1	1	0	1	1	1	0	0	0
scaffold_4151_2027	50.9695	5	0	0	1	0	0	1	0	1	1	0	1	1	1	1	1	0	1	1	1	0	1	1	0	0	1	0	0	0	0	0	1	0	1	1	0	1	0	1	1	1	0	1	1	1	0	0	0
scaffold_44221_1872	50.9695	5	0	0	1	0	0	1	0	1	1	0	1	1	1	1	1	0	1	1	1	0	1	1	0	0	1	0	0	0	0	0	1	0	1	1	0	1	0	1	1	1	0	1	1	1	0	0	0
scaffold_89362_247	50.9695	5	0	0	1	0	0	1	0	1	1	0	1	1	1	1	1	0	1	1	1	0	1	1	0	0	1	0	0	0	0	0	1	0	1	1	0	1	0	1	1	1	0	1	1	1	0	0	0
scaffold_89362_311	50.9695	5	0	0	1	0	0	1	0	1	1	0	1	1	1	1	1	0	1	1	1	0	1	1	0	0	1	0	0	0	0	0	1	0	1	1	0	1	0	1	1	1	0	1	1	1	0	0	0
SCF83615	50.9695	5	0	0	1	0	0	1	0	1	1	0	1	1	1	1	1	0	1	1	1	0	1	1	0	0	1	0	0	0	0	0	1	0	1	1	0	1	0	1	1	1	0	1	1	1	0	0	0
scaffold_39811_2771	53.2437	5	0	0	1	0	0	1	0	1	1	0	1	1	1	0	1	0	1	1	1	0	1	1	0	0	1	0	0	0	0	0	1	0	1	1	0	1	0	1	1	1	0	1	1	1	0	0	0
scaffold_199512_56	53.2437	5	0	0	1	0	0	1	0	1	1	0	1	1	1	0	1	0	1	1	1	0	1	1	0	0	1	0	0	0	0	0	1	0	1	1	0	1	0	1	1	1	0	1	1	1	0	0	0
scaffold_26694_169	53.2437	5	0	0	1	0	0	1	0	1	1	0	1	1	1	0	1	0	1	1	1	0	1	1	0	0	1	0	0	0	0	0	1	0	1	1	0	1	0	1	1	1	0	1	1	1	0	0	0
scaffold_297_5525	53.2437	5	0	0	1	0	0	1	0	1	1	0	1	1	1	0	1	0	1	1	1	0	1	1	0	0	1	0	0	0	0	0	1	0	1	1	0	1	0	1	1	1	0	1	1	1	0	0	0
scaffold_39811_2803	53.2437	5	0	0	1	0	0	1	0	1	1	0	1	1	1	0	1	0	1	1	1	0	1	1	0	0	1	0	0	0	0	0	1	0	1	1	0	1	0	1	1	1	0	1	1	1	0	0	0
scaffold_52837_533	53.2437	5	0	0	1	0	0	1	0	1	1	0	1	1	1	0	1	0	1	1	1	0	1	1	0	0	1	0	0	0	0	0	1	0	1	1	0	1	0	1	1	1	0	1	1	1	0	0	0
scaffold_52837_550	53.2437	5	0	0	1	0	0	1	0	1	1	0	1	1	1	0	1	0	1	1	1	0	1	1	0	0	1	0	0	0	0	0	1	0	1	1	0	1	0	1	1	1	0	1	1	1	0	0	0
scaffold_53984_166	53.2437	5	0	0	1	0	0	1	0	1	1	0	1	1	1	0	1	0	1	1	1	0	1	1	0	0	1	0	0	0	0	0	1	0	1	1	0	1	0	1	1	1	0	1	1	1	0	0	0
scaffold_56821_2217	53.2437	5	0	0	1	0	0	1	0	1	1	0	1	1	1	0	1	0	1	1	1	0	1	1	0	0	1	0	0	0	0	0	1	0	1	1	0	1	0	1	1	1	0	1	1	1	0	0	0
scaffold_78553_292	53.2437	5	0	0	1	0	0	1	0	1	1	0	1	1	1	0	1	0	1	1	1	0	1	1	0	0	1	0	0	0	0	0	1	0	1	1	0	1	0	1	1	1	0	1	1	1	0	0	0
SCF46751	54.6646	5	0	0	1	0	0	1	0	1	1	0	1	1	1	0	1	0	1	1	1	0	1	1	0	0	1	0	0	0	0	0	1	0	1	1	0	1	0	1	1	1	0	1	1	1	0	0	0
scaffold_19676_3590	54.6646	5	0	0	1	0	0	1	0	1	1	0	1	1	1	0	1	0	1	1	1	0	1	1	0	0	1	0	0	0	0	0	1	0	1	1	0	1	0	1	1	1	0	1	1	1	0	0	0
scaffold_2015_8532	54.6646	5	0	0	1	0	0	1	0	1	1	0	1	1	1	0	1	0	1	1	1	0	1	1	0	0	1	0	0	0	0	0	1	0	1	1	0	1	0	1	1	1	0	1	1	1	0	0	0
scaffold_9256_1282	56.3698	5	0	0	1	0	0	1	0	1	1	0	1	1	1	0	1	0	1	1	1	0	1	1	0	0	1	0	0	0	0	0	1	0	1	1	0	1	0	1	1	1	0	1	1	1	0	0	0
scaffold_9256_1295	56.3698	5	0	0	1	0	0	1	0	1	1	0	1	1	1	0	1	0	1	1	1	0	1	1	0	0	1	0	0	0	0	0	1	0	1	1	0	1	0	1	1	1	0	1	1	1	0	0	0
scaffold_75672_1002	57.5063	5	0	0	1	0	0	1	0	1	1	0	1	1	1	0	1	0	1	1	1	0	1	1	0	0	1	0	0	0	0	0	1	0	1	1	0	1	0	1	1	1	0	1	1	1	0	0	0
scf9e	58.6429	5	0	0	1	0	0	1	0	1	1	0	1	1	1	0	1	0	1	1	1	0	1	1	0	0	1	0	0	0	0	0	1	0	1	1	0	1	0	1	1	1	0	1	1	1	0	0	0
scaffold_20507_5170	58.6429	5	0	0	1	0	0	1	0	1	1	0	1	1	1	0	1	0	1	1	1	0	1	1	0	0	1	0	0	0	0	0	1	0	1	1	0	1	0	1	1	1	0	1	1	1	0	0	0
scaffold_78_18787	59.4953	5	0	0	1	0	0	1	0	1	1	0	1	1	1	0	1	0	1	1	1	0	1	1	0	0	1	0	0	0	0	0	1	0	1	1	0	1	0	1	1	1	0	1	1	1	0	0	0
scaffold_2669_5952	60.3476	5	0	0	1	0	0	1	0	1	1	0	1	1	1	0	1	0	1	1	1	0	1	1	0	0	1	0	0	0	0	0	1	0	1	1	0	1	0	1	1	1	0	1	1	1	0	0	0
scaffold_5596_3671	61.4841	5	0	0	1	0	0	1	0	1	1	0	1	1	1	0	1	0	1	1	1	0	1	1	0	0	1	0	0	0	0	0	0	0	1	1	0	0	0	1	1	1	0	1	1	1	0	0	0
SCF9068	61.4841	5	0	0	1	0	0	1	0	1	1	0	1	1	1	0	1	0	1	1	1	0	1	1	0	0	1	0	0	0	0	0	0	0	1	1	0	0	0	1	1	1	0	1	1	1	0	0	0
scaffold_128490_342	61.4841	5	0	0	1	0	0	1	0	1	1	0	1	1	1	0	1	0	1	1	1	0	1	1	0	0	1	0	0	0	0	0	0	0	1	1	0	0	0	1	1	1	0	1	1	1	0	0	0
scaffold_2669_5951	61.4841	5	0	0	1	0	0	1	0	1	1	0	1	1	1	0	1	0	1	1	1	0	1	1	0	0	1	0	0	0	0	0	0	0	1	1	0	0	0	1	1	1	0	1	1	1	0	0	0
SCF11431	61.4841	5	0	0	1	0	0	1	0	1	1	0	1	1	1	0	1	0	1	1	1	0	1	1	0	0	1	0	0	0	0	0	0	0	1	1	0	0	0	1	1	1	0	1	1	1	0	0	0
scaffold_128730_239	61.4841	5	0	0	1	0	0	1	0	1	1	0	1	1	1	0	1	0	1	1	1	0	1	1	0	0	1	0	0	0	0	0	0	0	1	1	0	0	0	1	1	1	0	1	1	1	0	0	0
scaffold_128730_261	61.4841	5	0	0	1	0	0	1	0	1	1	0	1	1	1	0	1	0	1	1	1	0	1	1	0	0	1	0	0	0	0	0	0	0	1	1	0	0	0	1	1	1	0	1	1	1	0	0	0
scaffold_38137_966	66.8632	5	0	0	1	0	0	1	0	1	1	0	1	1	1	0	1	0	0	1	1	0	0	1	0	0	1	0	0	0	0	0	0	0	1	1	0	0	0	0	1	1	0	1	1	1	0	0	0
scaffold_23278_2834	67.4647	5	0	0	1	0	0	1	0	1	1	0	1	1	1	0	1	0	0	1	1	0	0	1	0	0	1	0	0	0	0	0	0	0	1	1	0	0	0	0	1	1	0	1	1	1	0	0	0
scaffold_90827_659	67.4647	5	0	0	1	0	0	1	0	1	1	0	1	1	1	0	1	0	0	1	1	0	0	1	0	0	1	0	0	0	0	0	0	0	1	1	0	0	0	0	1	1	0	1	1	1	0	0	0
SCF6195	67.4647	5	0	0	1	0	0	1	0	1	1	0	1	1	1	0	1	0	0	1	1	0	0	1	0	0	1	0	0	0	0	0	0	0	1	1	0	0	0	0	1	1	0	1	1	1	0	0	0
scaffold_1049_8288	67.4647	5	0	0	1	0	0	1	0	1	1	0	1	1	1	0	1	0	0	1	1	0	0	1	0	0	1	0	0	0	0	0	0	0	1	1	0	0	0	0	1	1	0	1	1	1	0	0	0
scaffold_23278_2854	67.4647	5	0	0	1	0	0	1	0	1	1	0	1	1	1	0	1	0	0	1	1	0	0	1	0	0	1	0	0	0	0	0	0	0	1	1	0	0	0	0	1	1	0	1	1	1	0	0	0
scaffold_33855_167	67.4647	5	0	0	1	0	0	1	0	1	1	0	1	1	1	0	1	0	0	1	1	0	0	1	0	0	1	0	0	0	0	0	0	0	1	1	0	0	0	0	1	1	0	1	1	1	0	0	0
scaffold_33855_178	67.4647	5	0	0	1	0	0	1	0	1	1	0	1	1	1	0	1	0	0	1	1	0	0	1	0	0	1	0	0	0	0	0	0	0	1	1	0	0	0	0	1	1	0	1	1	1	0	0	0
scaffold_4021_7226	67.4647	5	0	0	1	0	0	1	0	1	1	0	1	1	1	0	1	0	0	1	1	0	0	1	0	0	1	0	0	0	0	0	0	0	1	1	0	0	0	0	1	1	0	1	1	1	0	0	0
scaffold_56586_1719	67.4647	5	0	0	1	0	0	1	0	1	1	0	1	1	1	0	1	0	0	1	1	0	0	1	0	0	1	0	0	0	0	0	0	0	1	1	0	0	0	0	1	1	0	1	1	1	0	0	0
scaffold_67861_231	67.4647	5	0	0	1	0	0	1	0	1	1	0	1	1	1	0	1	0	0	1	1	0	0	1	0	0	1	0	0	0	0	0	0	0	1	1	0	0	0	0	1	1	0	1	1	1	0	0	0
scaffold_67861_258	67.4647	5	0	0	1	0	0	1	0	1	1	0	1	1	1	0	1	0	0	1	1	0	0	1	0	0	1	0	0	0	0	0	0	0	1	1	0	0	0	0	1	1	0	1	1	1	0	0	0
scaffold_67861_267	67.4647	5	0	0	1	0	0	1	0	1	1	0	1	1	1	0	1	0	0	1	1	0	0	1	0	0	1	0	0	0	0	0	0	0	1	1	0	0	0	0	1	1	0	1	1	1	0	0	0
scaffold_67861_276	67.4647	5	0	0	1	0	0	1	0	1	1	0	1	1	1	0	1	0	0	1	1	0	0	1	0	0	1	0	0	0	0	0	0	0	1	1	0	0	0	0	1	1	0	1	1	1	0	0	0
scaffold_67861_317	67.4647	5	0	0	1	0	0	1	0	1	1	0	1	1	1	0	1	0	0	1	1	0	0	1	0	0	1	0	0	0	0	0	0	0	1	1	0	0	0	0	1	1	0	1	1	1	0	0	0
scaffold_67861_333	67.4647	5	0	0	1	0	0	1	0	1	1	0	1	1	1	0	1	0	0	1	1	0	0	1	0	0	1	0	0	0	0	0	0	0	1	1	0	0	0	0	1	1	0	1	1	1	0	0	0
scaffold_67861_385	67.4647	5	0	0	1	0	0	1	0	1	1	0	1	1	1	0	1	0	0	1	1	0	0	1	0	0	1	0	0	0	0	0	0	0	1	1	0	0	0	0	1	1	0	1	1	1	0	0	0
scaffold_67861_410	67.4647	5	0	0	1	0	0	1	0	1	1	0	1	1	1	0	1	0	0	1	1	0	0	1	0	0	1	0	0	0	0	0	0	0	1	1	0	0	0	0	1	1	0	1	1	1	0	0	0
scaffold_67861_411	67.4647	5	0	0	1	0	0	1	0	1	1	0	1	1	1	0	1	0	0	1	1	0	0	1	0	0	1	0	0	0	0	0	0	0	1	1	0	0	0	0	1	1	0	1	1	1	0	0	0
scaffold_67861_418	67.4647	5	0	0	1	0	0	1	0	1	1	0	1	1	1	0	1	0	0	1	1	0	0	1	0	0	1	0	0	0	0	0	0	0	1	1	0	0	0	0	1	1	0	1	1	1	0	0	0
scaffold_35990_840	71.5455	5	0	0	1	0	0	1	0	1	1	0	1	1	1	0	1	0	0	1	1	0	0	1	0	0	1	0	0	0	0	0	0	0	1	1	0	0	0	0	1	1	0	1	1	1	0	0	0
scaffold_13948_3284	71.6777	5	0	0	1	0	0	1	0	1	1	0	1	1	1	0	1	0	0	1	1	0	0	1	0	0	1	0	0	0	0	0	0	0	1	1	0	0	0	0	1	1	0	1	1	1	0	0	0
scaffold_11775_216	71.6777	5	0	0	1	0	0	1	0	1	1	0	1	1	1	0	1	0	0	1	1	0	0	1	0	0	1	0	0	0	0	0	0	0	1	1	0	0	0	0	1	1	0	1	1	1	0	0	0
scaffold_19385_4788	71.6777	5	0	0	1	0	0	1	0	1	1	0	1	1	1	0	1	0	0	1	1	0	0	1	0	0	1	0	0	0	0	0	0	0	1	1	0	0	0	0	1	1	0	1	1	1	0	0	0
scaffold_78373_134	71.6777	5	0	0	1	0	0	1	0	1	1	0	1	1	1	0	1	0	0	1	1	0	0	1	0	0	1	0	0	0	0	0	0	0	1	1	0	0	0	0	1	1	0	1	1	1	0	0	0
scaffold_16407_552	72.4221	5	0	0	1	0	0	1	0	1	1	0	1	1	1	0	1	0	0	1	1	0	1	1	0	0	1	0	0	0	0	0	0	0	1	1	0	0	0	0	1	1	0	1	1	1	0	0	0
scaffold_48695_1198	72.4221	5	0	0	1	0	0	1	0	1	1	0	1	1	1	0	1	0	0	1	1	0	1	1	0	0	1	0	0	0	0	0	0	0	1	1	0	0	0	0	1	1	0	1	1	1	0	0	0
scaffold_16407_580	72.4221	5	0	0	1	0	0	1	0	1	1	0	1	1	1	0	1	0	0	1	1	0	1	1	0	0	1	0	0	0	0	0	0	0	1	1	0	0	0	0	1	1	0	1	1	1	0	0	0
scaffold_19138_2849	72.4221	5	0	0	1	0	0	1	0	1	1	0	1	1	1	0	1	0	0	1	1	0	1	1	0	0	1	0	0	0	0	0	0	0	1	1	0	0	0	0	1	1	0	1	1	1	0	0	0
scaffold_4341_8826	72.4221	5	0	0	1	0	0	1	0	1	1	0	1	1	1	0	1	0	0	1	1	0	1	1	0	0	1	0	0	0	0	0	0	0	1	1	0	0	0	0	1	1	0	1	1	1	0	0	0
scaffold_4341_8862	72.4221	5	0	0	1	0	0	1	0	1	1	0	1	1	1	0	1	0	0	1	1	0	1	1	0	0	1	0	0	0	0	0	0	0	1	1	0	0	0	0	1	1	0	1	1	1	0	0	0
scaffold_12152_1458	75.8175	5	0	0	1	0	0	1	0	1	1	0	1	1	1	0	0	0	1	1	1	0	1	1	0	0	1	0	0	1	0	0	0	0	1	1	0	0	0	0	1	1	0	1	1	1	0	0	0
scaffold_79349_877	75.8175	5	0	0	1	0	0	1	0	1	1	0	1	1	1	0	0	0	1	1	1	0	1	1	0	0	1	0	0	1	0	0	0	0	1	1	0	0	0	0	1	1	0	1	1	1	0	0	0
scaffold_6583_2455	75.8175	5	0	0	1	0	0	1	0	1	1	0	1	1	1	0	0	0	1	1	1	0	1	1	0	0	1	0	0	1	0	0	0	0	1	1	0	0	0	0	1	1	0	1	1	1	0	0	0
ct115258	75.8175	5	0	0	1	0	0	1	0	1	1	0	1	1	1	0	0	0	1	1	1	0	1	1	0	0	1	0	0	1	0	0	0	0	1	1	0	0	0	0	1	1	0	1	1	1	0	0	0
scaffold_11986_2944	75.8175	5	0	0	1	0	0	1	0	1	1	0	1	1	1	0	0	0	1	1	1	0	1	1	0	0	1	0	0	1	0	0	0	0	1	1	0	0	0	0	1	1	0	1	1	1	0	0	0
scaffold_11986_3053	75.8175	5	0	0	1	0	0	1	0	1	1	0	1	1	1	0	0	0	1	1	1	0	1	1	0	0	1	0	0	1	0	0	0	0	1	1	0	0	0	0	1	1	0	1	1	1	0	0	0
scaffold_11986_5052	75.8175	5	0	0	1	0	0	1	0	1	1	0	1	1	1	0	0	0	1	1	1	0	1	1	0	0	1	0	0	1	0	0	0	0	1	1	0	0	0	0	1	1	0	1	1	1	0	0	0
scaffold_12152_1265	75.8175	5	0	0	1	0	0	1	0	1	1	0	1	1	1	0	0	0	1	1	1	0	1	1	0	0	1	0	0	1	0	0	0	0	1	1	0	0	0	0	1	1	0	1	1	1	0	0	0
scaffold_225448_45	75.8175	5	0	0	1	0	0	1	0	1	1	0	1	1	1	0	0	0	1	1	1	0	1	1	0	0	1	0	0	1	0	0	0	0	1	1	0	0	0	0	1	1	0	1	1	1	0	0	0
scaffold_24997_3415	75.8175	5	0	0	1	0	0	1	0	1	1	0	1	1	1	0	0	0	1	1	1	0	1	1	0	0	1	0	0	1	0	0	0	0	1	1	0	0	0	0	1	1	0	1	1	1	0	0	0
scaffold_40286_2343	75.8175	5	0	0	1	0	0	1	0	1	1	0	1	1	1	0	0	0	1	1	1	0	1	1	0	0	1	0	0	1	0	0	0	0	1	1	0	0	0	0	1	1	0	1	1	1	0	0	0
scaffold_40286_2363	75.8175	5	0	0	1	0	0	1	0	1	1	0	1	1	1	0	0	0	1	1	1	0	1	1	0	0	1	0	0	1	0	0	0	0	1	1	0	0	0	0	1	1	0	1	1	1	0	0	0
scaffold_6658_4711	75.8175	5	0	0	1	0	0	1	0	1	1	0	1	1	1	0	0	0	1	1	1	0	1	1	0	0	1	0	0	1	0	0	0	0	1	1	0	0	0	0	1	1	0	1	1	1	0	0	0
scaffold_76926_317	75.8175	5	0	0	1	0	0	1	0	1	1	0	1	1	1	0	0	0	1	1	1	0	1	1	0	0	1	0	0	1	0	0	0	0	1	1	0	0	0	0	1	1	0	1	1	1	0	0	0
scaffold_16976_4665	77.5001	5	0	0	1	0	0	1	0	1	1	0	1	1	1	0	0	1	1	1	1	0	1	1	0	0	1	0	1	1	0	0	0	0	1	1	0	0	0	0	1	1	0	1	1	1	0	0	0
scaffold_79323_408	77.5001	5	0	0	1	0	0	1	0	1	1	0	1	1	1	0	0	1	1	1	1	0	1	1	0	0	1	0	1	1	0	0	0	0	1	1	0	0	0	0	1	1	0	1	1	1	0	0	0
scaffold_4259_2131	77.5001	5	0	0	1	0	0	1	0	1	1	0	1	1	1	0	0	1	1	1	1	0	1	1	0	0	1	0	1	1	0	0	0	0	1	1	0	0	0	0	1	1	0	1	1	1	0	0	0
scaffold_4259_2134	77.5001	5	0	0	1	0	0	1	0	1	1	0	1	1	1	0	0	1	1	1	1	0	1	1	0	0	1	0	1	1	0	0	0	0	1	1	0	0	0	0	1	1	0	1	1	1	0	0	0
scaffold_38077_2923	82.3341	5	1	0	1	0	1	1	0	1	1	0	1	1	1	0	0	1	1	1	1	0	1	1	0	0	1	0	1	1	0	0	0	0	1	1	0	0	0	0	1	1	1	1	1	1	0	0	0
scaffold_40304_1786	82.3341	5	1	0	1	0	1	1	0	1	1	0	1	1	1	0	0	1	1	1	1	0	1	1	0	0	1	0	1	1	0	0	0	0	1	1	0	0	0	0	1	1	1	1	1	1	0	0	0
scaffold_68708_1669	84.0393	5	1	0	1	0	1	1	0	1	1	0	1	1	1	0	0	1	1	1	1	0	1	1	0	0	1	0	1	1	0	0	0	0	1	1	0	0	0	0	1	1	1	1	1	1	0	0	0
scaffold_37498_326	84.0393	5	1	0	1	0	1	1	0	1	1	0	1	1	1	0	0	1	1	1	1	0	1	1	0	0	1	0	1	1	0	0	0	0	1	1	0	0	0	0	1	1	1	1	1	1	0	0	0
scaffold_56441_2060	84.0393	5	1	0	1	0	1	1	0	1	1	0	1	1	1	0	0	1	1	1	1	0	1	1	0	0	1	0	1	1	0	0	0	0	1	1	0	0	0	0	1	1	1	1	1	1	0	0	0
scaffold_63132_592	84.0393	5	1	0	1	0	1	1	0	1	1	0	1	1	1	0	0	1	1	1	1	0	1	1	0	0	1	0	1	1	0	0	0	0	1	1	0	0	0	0	1	1	1	1	1	1	0	0	0
scaffold_10939_4664	85.7445	5	1	0	0	0	1	1	0	1	1	0	1	1	1	0	0	1	1	1	1	0	1	1	0	0	1	0	1	1	0	0	0	0	1	1	0	0	0	0	1	1	1	1	1	1	0	0	0
scaffold_10939_4669	85.7445	5	1	0	0	0	1	1	0	1	1	0	1	1	1	0	0	1	1	1	1	0	1	1	0	0	1	0	1	1	0	0	0	0	1	1	0	0	0	0	1	1	1	1	1	1	0	0	0
scaffold_19553_2642	85.7445	5	1	0	0	0	1	1	0	1	1	0	1	1	1	0	0	1	1	1	1	0	1	1	0	0	1	0	1	1	0	0	0	0	1	1	0	0	0	0	1	1	1	1	1	1	0	0	0
scaffold_37436_3330	88.0188	5	1	0	0	0	1	1	0	1	1	0	1	1	1	0	0	1	1	1	1	0	1	1	0	0	1	0	1	1	0	0	0	0	1	1	0	0	0	0	1	1	1	1	1	1	1	0	0
scaffold_88570_383	88.0188	5	1	0	0	0	1	1	0	1	1	0	1	1	1	0	0	1	1	1	1	0	1	1	0	0	1	0	1	1	0	0	0	0	1	1	0	0	0	0	1	1	1	1	1	1	1	0	0
scaffold_17394_239	88.0188	5	1	0	0	0	1	1	0	1	1	0	1	1	1	0	0	1	1	1	1	0	1	1	0	0	1	0	1	1	0	0	0	0	1	1	0	0	0	0	1	1	1	1	1	1	1	0	0
scaffold_6551_263	88.0188	5	1	0	0	0	1	1	0	1	1	0	1	1	1	0	0	1	1	1	1	0	1	1	0	0	1	0	1	1	0	0	0	0	1	1	0	0	0	0	1	1	1	1	1	1	1	0	0
scaffold_57090_1795	0	6	0	0	1	0	0	1	0	1	1	0	1	0	1	1	1	1	1	0	1	1	1	1	0	1	1	1	1	1	1	0	1	1	0	0	0	0	1	0	1	0	0	1	1	0	0	1	1
scaffold_137684_431	0	6	0	0	1	0	0	1	0	1	1	0	1	0	1	1	1	1	1	0	1	1	1	1	0	1	1	1	1	1	1	0	1	1	0	0	0	0	1	0	1	0	0	1	1	0	0	1	1
SCF109269	1.70521	6	0	0	1	0	1	1	0	1	1	0	1	0	1	1	1	1	1	0	1	1	1	1	0	1	1	1	1	1	1	0	1	1	0	0	0	0	1	0	1	0	0	1	1	0	0	1	1
scaffold_53070_1288	1.70521	6	0	0	1	0	1	1	0	1	1	0	1	0	1	1	1	1	1	0	1	1	1	1	0	1	1	1	1	1	1	0	1	1	0	0	0	0	1	0	1	0	0	1	1	0	0	1	1
SCF192219	1.70521	6	0	0	1	0	1	1	0	1	1	0	1	0	1	1	1	1	1	0	1	1	1	1	0	1	1	1	1	1	1	0	1	1	0	0	0	0	1	0	1	0	0	1	1	0	0	1	1
vm31701	1.70521	6	0	0	1	0	1	1	0	1	1	0	1	0	1	1	1	1	1	0	1	1	1	1	0	1	1	1	1	1	1	0	1	1	0	0	0	0	1	0	1	0	0	1	1	0	0	1	1
scaffold_64445_351	3.69474	6	0	0	1	0	1	1	0	1	1	0	1	0	1	1	1	1	1	0	1	1	1	1	0	1	1	1	1	1	1	0	1	1	0	0	0	0	1	0	1	0	0	1	1	0	1	1	1
scaffold_1585_273	3.69474	6	0	0	1	0	1	1	0	1	1	0	1	0	1	1	1	1	1	0	1	1	1	1	0	1	1	1	1	1	1	0	1	1	0	0	0	0	1	0	1	0	0	1	1	0	1	1	1
scaffold_1585_388	3.69474	6	0	0	1	0	1	1	0	1	1	0	1	0	1	1	1	1	1	0	1	1	1	1	0	1	1	1	1	1	1	0	1	1	0	0	0	0	1	0	1	0	0	1	1	0	1	1	1
scaffold_1585_397	3.69474	6	0	0	1	0	1	1	0	1	1	0	1	0	1	1	1	1	1	0	1	1	1	1	0	1	1	1	1	1	1	0	1	1	0	0	0	0	1	0	1	0	0	1	1	0	1	1	1
scaffold_30218_1491	3.69474	6	0	0	1	0	1	1	0	1	1	0	1	0	1	1	1	1	1	0	1	1	1	1	0	1	1	1	1	1	1	0	1	1	0	0	0	0	1	0	1	0	0	1	1	0	1	1	1
scaffold_30218_1545	3.69474	6	0	0	1	0	1	1	0	1	1	0	1	0	1	1	1	1	1	0	1	1	1	1	0	1	1	1	1	1	1	0	1	1	0	0	0	0	1	0	1	0	0	1	1	0	1	1	1
scaffold_32_26095	3.69474	6	0	0	1	0	1	1	0	1	1	0	1	0	1	1	1	1	1	0	1	1	1	1	0	1	1	1	1	1	1	0	1	1	0	0	0	0	1	0	1	0	0	1	1	0	1	1	1
scaffold_32_26124	3.69474	6	0	0	1	0	1	1	0	1	1	0	1	0	1	1	1	1	1	0	1	1	1	1	0	1	1	1	1	1	1	0	1	1	0	0	0	0	1	0	1	0	0	1	1	0	1	1	1
scaffold_9749_3856	3.69474	6	0	0	1	0	1	1	0	1	1	0	1	0	1	1	1	1	1	0	1	1	1	1	0	1	1	1	1	1	1	0	1	1	0	0	0	0	1	0	1	0	0	1	1	0	1	1	1
scaffold_33546_3051	5.68441	6	0	1	1	0	1	1	0	1	1	0	1	0	1	1	1	1	1	0	1	1	1	1	0	1	1	1	1	1	1	0	1	1	0	0	0	0	1	0	1	0	0	1	1	0	1	1	1
scaffold_15239_3508	5.68441	6	0	1	1	0	1	1	0	1	1	0	1	0	1	1	1	1	1	0	1	1	1	1	0	1	1	1	1	1	1	0	1	1	0	0	0	0	1	0	1	0	0	1	1	0	1	1	1
scaffold_15239_3561	5.68441	6	0	1	1	0	1	1	0	1	1	0	1	0	1	1	1	1	1	0	1	1	1	1	0	1	1	1	1	1	1	0	1	1	0	0	0	0	1	0	1	0	0	1	1	0	1	1	1
scaffold_18472_3038	11.3904	6	0	1	1	0	1	1	0	0	1	0	1	0	1	1	1	1	1	1	1	1	1	1	0	1	1	1	1	1	1	1	1	1	0	0	0	0	1	0	1	0	0	1	1	0	1	1	1
scaffold_42330_2535	11.3904	6	0	1	1	0	1	1	0	0	1	0	1	0	1	1	1	1	1	1	1	1	1	1	0	1	1	1	1	1	1	1	1	1	0	0	0	0	1	0	1	0	0	1	1	0	1	1	1
scaffold_4356_1245	11.3904	6	0	1	1	0	1	1	0	0	1	0	1	0	1	1	1	1	1	1	1	1	1	1	0	1	1	1	1	1	1	1	1	1	0	0	0	0	1	0	1	0	0	1	1	0	1	1	1
scaffold_92486_842	11.3904	6	0	1	1	0	1	1	0	0	1	0	1	0	1	1	1	1	1	1	1	1	1	1	0	1	1	1	1	1	1	1	1	1	0	0	0	0	1	0	1	0	0	1	1	0	1	1	1
scaffold_110204_363	18.2414	6	0	1	1	0	1	1	0	0	1	0	1	0	0	1	1	1	1	1	1	1	1	1	0	1	1	0	1	1	1	1	1	1	1	0	0	0	1	0	1	0	0	1	1	0	1	1	1
scaffold_6018_7390	18.2414	6	0	1	1	0	1	1	0	0	1	0	1	0	0	1	1	1	1	1	1	1	1	1	0	1	1	0	1	1	1	1	1	1	1	0	0	0	1	0	1	0	0	1	1	0	1	1	1
scaffold_71573_464	22.5131	6	0	1	1	0	1	1	0	0	1	0	1	0	0	0	1	1	1	1	1	1	1	1	0	1	1	0	1	1	0	1	1	1	1	0	0	0	1	0	1	0	0	1	0	0	1	1	1
scaffold_71573_363	22.5131	6	0	1	1	0	1	1	0	0	1	0	1	0	0	0	1	1	1	1	1	1	1	1	0	1	1	0	1	1	0	1	1	1	1	0	0	0	1	0	1	0	0	1	0	0	1	1	1
scaffold_20741_4363	22.5131	6	0	1	1	0	1	1	0	0	1	0	1	0	0	0	1	1	1	1	1	1	1	1	0	1	1	0	1	1	0	1	1	1	1	0	0	0	1	0	1	0	0	1	0	0	1	1	1
scaffold_28387_377	22.5131	6	0	1	1	0	1	1	0	0	1	0	1	0	0	0	1	1	1	1	1	1	1	1	0	1	1	0	1	1	0	1	1	1	1	0	0	0	1	0	1	0	0	1	0	0	1	1	1
scaffold_10826_1653	22.5131	6	0	1	1	0	1	1	0	0	1	0	1	0	0	0	1	1	1	1	1	1	1	1	0	1	1	0	1	1	0	1	1	1	1	0	0	0	1	0	1	0	0	1	0	0	1	1	1
scaffold_20741_4383	22.5131	6	0	1	1	0	1	1	0	0	1	0	1	0	0	0	1	1	1	1	1	1	1	1	0	1	1	0	1	1	0	1	1	1	1	0	0	0	1	0	1	0	0	1	0	0	1	1	1
scaffold_58314_754	22.5131	6	0	1	1	0	1	1	0	0	1	0	1	0	0	0	1	1	1	1	1	1	1	1	0	1	1	0	1	1	0	1	1	1	1	0	0	0	1	0	1	0	0	1	0	0	1	1	1
scaffold_68668_195	22.5131	6	0	1	1	0	1	1	0	0	1	0	1	0	0	0	1	1	1	1	1	1	1	1	0	1	1	0	1	1	0	1	1	1	1	0	0	0	1	0	1	0	0	1	0	0	1	1	1
scaffold_71573_390	22.5131	6	0	1	1	0	1	1	0	0	1	0	1	0	0	0	1	1	1	1	1	1	1	1	0	1	1	0	1	1	0	1	1	1	1	0	0	0	1	0	1	0	0	1	0	0	1	1	1
scaffold_71573_393	22.5131	6	0	1	1	0	1	1	0	0	1	0	1	0	0	0	1	1	1	1	1	1	1	1	0	1	1	0	1	1	0	1	1	1	1	0	0	0	1	0	1	0	0	1	0	0	1	1	1
scaffold_71573_407	22.5131	6	0	1	1	0	1	1	0	0	1	0	1	0	0	0	1	1	1	1	1	1	1	1	0	1	1	0	1	1	0	1	1	1	1	0	0	0	1	0	1	0	0	1	0	0	1	1	1
scaffold_71573_458	22.5131	6	0	1	1	0	1	1	0	0	1	0	1	0	0	0	1	1	1	1	1	1	1	1	0	1	1	0	1	1	0	1	1	1	1	0	0	0	1	0	1	0	0	1	0	0	1	1	1
scaffold_11982_2357	24.5028	6	0	1	1	0	1	1	0	0	1	0	1	0	0	0	1	1	1	1	1	1	1	1	0	1	1	0	1	1	0	1	1	1	1	0	0	0	1	0	1	0	0	1	0	0	1	1	1
scaffold_867_9961	24.5028	6	0	1	1	0	1	1	0	0	1	0	1	0	0	0	1	1	1	1	1	1	1	1	0	1	1	0	1	1	0	1	1	1	1	0	0	0	1	0	1	0	0	1	0	0	1	1	1
scaffold_1439_3617	28.1968	6	0	1	1	0	1	1	0	1	1	0	1	0	0	0	1	1	1	1	1	1	1	1	0	1	1	0	1	1	0	1	1	1	1	0	0	0	1	0	1	0	0	1	0	0	1	1	1
scaffold_190917_76	28.1968	6	0	1	1	0	1	1	0	1	1	0	1	0	0	0	1	1	1	1	1	1	1	1	0	1	1	0	1	1	0	1	1	1	1	0	0	0	1	0	1	0	0	1	0	0	1	1	1
scaffold_1439_3626	28.1968	6	0	1	1	0	1	1	0	1	1	0	1	0	0	0	1	1	1	1	1	1	1	1	0	1	1	0	1	1	0	1	1	1	1	0	0	0	1	0	1	0	0	1	0	0	1	1	1
scaffold_4933_3414	28.1968	6	0	1	1	0	1	1	0	1	1	0	1	0	0	0	1	1	1	1	1	1	1	1	0	1	1	0	1	1	0	1	1	1	1	0	0	0	1	0	1	0	0	1	0	0	1	1	1
scaffold_89554_711	28.1968	6	0	1	1	0	1	1	0	1	1	0	1	0	0	0	1	1	1	1	1	1	1	1	0	1	1	0	1	1	0	1	1	1	1	0	0	0	1	0	1	0	0	1	0	0	1	1	1
scaffold_89554_748	28.1968	6	0	1	1	0	1	1	0	1	1	0	1	0	0	0	1	1	1	1	1	1	1	1	0	1	1	0	1	1	0	1	1	1	1	0	0	0	1	0	1	0	0	1	0	0	1	1	1
scaffold_73116_380	29.0492	6	0	1	1	0	1	1	0	1	1	0	1	0	0	0	1	1	1	1	1	1	1	1	0	1	1	0	1	1	0	1	1	1	1	0	0	0	1	0	1	0	0	1	0	0	1	1	1
scaffold_6969_6677	30.47	6	0	1	1	0	1	1	1	1	1	0	1	1	0	0	1	1	1	1	1	1	1	1	1	1	1	0	1	1	0	1	1	1	1	0	0	0	1	0	1	0	0	1	0	0	1	1	1
scaffold_153676_312	30.47	6	0	1	1	0	1	1	1	1	1	0	1	1	0	0	1	1	1	1	1	1	1	1	1	1	1	0	1	1	0	1	1	1	1	0	0	0	1	0	1	0	0	1	0	0	1	1	1
scaffold_11171_3393	30.47	6	0	1	1	0	1	1	1	1	1	0	1	1	0	0	1	1	1	1	1	1	1	1	1	1	1	0	1	1	0	1	1	1	1	0	0	0	1	0	1	0	0	1	0	0	1	1	1
scaffold_11171_3395	30.47	6	0	1	1	0	1	1	1	1	1	0	1	1	0	0	1	1	1	1	1	1	1	1	1	1	1	0	1	1	0	1	1	1	1	0	0	0	1	0	1	0	0	1	0	0	1	1	1
scaffold_11171_3426	30.47	6	0	1	1	0	1	1	1	1	1	0	1	1	0	0	1	1	1	1	1	1	1	1	1	1	1	0	1	1	0	1	1	1	1	0	0	0	1	0	1	0	0	1	0	0	1	1	1
scaffold_27319_2455	30.47	6	0	1	1	0	1	1	1	1	1	0	1	1	0	0	1	1	1	1	1	1	1	1	1	1	1	0	1	1	0	1	1	1	1	0	0	0	1	0	1	0	0	1	0	0	1	1	1
scaffold_1960_3583	33.3001	6	1	1	1	0	1	1	1	1	1	0	1	1	0	0	1	1	1	1	1	1	1	1	1	1	1	0	1	1	0	1	1	1	1	1	0	0	1	0	1	1	0	1	0	0	1	1	1
scaffold_42396_679	33.3001	6	1	1	1	0	1	1	1	1	1	0	1	1	0	0	1	1	1	1	1	1	1	1	1	1	1	0	1	1	0	1	1	1	1	1	0	0	1	0	1	1	0	1	0	0	1	1	1
scaffold_1002_800	34.1524	6	1	1	1	0	1	1	1	1	1	0	1	1	0	0	1	1	1	1	1	1	1	1	1	1	1	0	1	1	0	1	1	1	1	1	0	0	1	0	1	1	0	1	0	0	1	1	1
scaffold_34084_3432	34.1524	6	1	1	1	0	1	1	1	1	1	0	1	1	0	0	1	1	1	1	1	1	1	1	1	1	1	0	1	1	0	1	1	1	1	1	0	0	1	0	1	1	0	1	0	0	1	1	1
scaffold_34084_3460	34.1524	6	1	1	1	0	1	1	1	1	1	0	1	1	0	0	1	1	1	1	1	1	1	1	1	1	1	0	1	1	0	1	1	1	1	1	0	0	1	0	1	1	0	1	0	0	1	1	1
scaffold_6162_7195	36.7115	6	1	1	1	0	1	1	1	1	1	0	1	1	0	0	1	1	1	1	1	1	1	0	1	1	1	0	1	1	0	1	1	1	1	1	0	0	0	0	1	1	0	1	0	0	1	1	1
scaffold_39976_482	36.7115	6	1	1	1	0	1	1	1	1	1	0	1	1	0	0	1	1	1	1	1	1	1	0	1	1	1	0	1	1	0	1	1	1	1	1	0	0	0	0	1	1	0	1	0	0	1	1	1
scaffold_2233_7378	36.7115	6	1	1	1	0	1	1	1	1	1	0	1	1	0	0	1	1	1	1	1	1	1	0	1	1	1	0	1	1	0	1	1	1	1	1	0	0	0	0	1	1	0	1	0	0	1	1	1
scaffold_32357_1197	38.7011	6	1	1	1	0	1	1	1	1	1	0	1	1	0	0	1	1	1	1	1	1	1	0	1	1	1	0	1	1	0	1	1	1	1	1	0	0	0	0	1	1	0	1	0	0	1	1	1
scaffold_155313_304	38.7011	6	1	1	1	0	1	1	1	1	1	0	1	1	0	0	1	1	1	1	1	1	1	0	1	1	1	0	1	1	0	1	1	1	1	1	0	0	0	0	1	1	0	1	0	0	1	1	1
scaffold_32357_1199	38.7011	6	1	1	1	0	1	1	1	1	1	0	1	1	0	0	1	1	1	1	1	1	1	0	1	1	1	0	1	1	0	1	1	1	1	1	0	0	0	0	1	1	0	1	0	0	1	1	1
scaffold_54808_1901	39.5534	6	1	1	1	0	1	1	1	1	1	0	1	1	0	0	1	1	1	1	1	1	1	0	1	1	1	0	1	1	0	1	1	1	1	1	0	0	0	0	1	1	0	1	0	0	1	1	1
scaffold_19245_2360	39.5534	6	1	1	1	0	1	1	1	1	1	0	1	1	0	0	1	1	1	1	1	1	1	0	1	1	1	0	1	1	0	1	1	1	1	1	0	0	0	0	1	1	0	1	0	0	1	1	1
scaffold_198008_143	39.5534	6	1	1	1	0	1	1	1	1	1	0	1	1	0	0	1	1	1	1	1	1	1	0	1	1	1	0	1	1	0	1	1	1	1	1	0	0	0	0	1	1	0	1	0	0	1	1	1
scaffold_44261_1822	39.5534	6	1	1	1	0	1	1	1	1	1	0	1	1	0	0	1	1	1	1	1	1	1	0	1	1	1	0	1	1	0	1	1	1	1	1	0	0	0	0	1	1	0	1	0	0	1	1	1
scaffold_76095_547	39.5534	6	1	1	1	0	1	1	1	1	1	0	1	1	0	0	1	1	1	1	1	1	1	0	1	1	1	0	1	1	0	1	1	1	1	1	0	0	0	0	1	1	0	1	0	0	1	1	1
scaffold_19245_2361	39.5534	6	1	1	1	0	1	1	1	1	1	0	1	1	0	0	1	1	1	1	1	1	1	0	1	1	1	0	1	1	0	1	1	1	1	1	0	0	0	0	1	1	0	1	0	0	1	1	1
scaffold_19245_2378	39.5534	6	1	1	1	0	1	1	1	1	1	0	1	1	0	0	1	1	1	1	1	1	1	0	1	1	1	0	1	1	0	1	1	1	1	1	0	0	0	0	1	1	0	1	0	0	1	1	1
scaffold_19245_4053	39.5534	6	1	1	1	0	1	1	1	1	1	0	1	1	0	0	1	1	1	1	1	1	1	0	1	1	1	0	1	1	0	1	1	1	1	1	0	0	0	0	1	1	0	1	0	0	1	1	1
scaffold_222511_125	39.5534	6	1	1	1	0	1	1	1	1	1	0	1	1	0	0	1	1	1	1	1	1	1	0	1	1	1	0	1	1	0	1	1	1	1	1	0	0	0	0	1	1	0	1	0	0	1	1	1
scaffold_26339_1790	39.5534	6	1	1	1	0	1	1	1	1	1	0	1	1	0	0	1	1	1	1	1	1	1	0	1	1	1	0	1	1	0	1	1	1	1	1	0	0	0	0	1	1	0	1	0	0	1	1	1
scaffold_26339_1806	39.5534	6	1	1	1	0	1	1	1	1	1	0	1	1	0	0	1	1	1	1	1	1	1	0	1	1	1	0	1	1	0	1	1	1	1	1	0	0	0	0	1	1	0	1	0	0	1	1	1
scaffold_26339_305	39.5534	6	1	1	1	0	1	1	1	1	1	0	1	1	0	0	1	1	1	1	1	1	1	0	1	1	1	0	1	1	0	1	1	1	1	1	0	0	0	0	1	1	0	1	0	0	1	1	1
scaffold_26339_307	39.5534	6	1	1	1	0	1	1	1	1	1	0	1	1	0	0	1	1	1	1	1	1	1	0	1	1	1	0	1	1	0	1	1	1	1	1	0	0	0	0	1	1	0	1	0	0	1	1	1
scaffold_26339_322	39.5534	6	1	1	1	0	1	1	1	1	1	0	1	1	0	0	1	1	1	1	1	1	1	0	1	1	1	0	1	1	0	1	1	1	1	1	0	0	0	0	1	1	0	1	0	0	1	1	1
scaffold_40699_2159	39.5534	6	1	1	1	0	1	1	1	1	1	0	1	1	0	0	1	1	1	1	1	1	1	0	1	1	1	0	1	1	0	1	1	1	1	1	0	0	0	0	1	1	0	1	0	0	1	1	1
scaffold_40699_2474	39.5534	6	1	1	1	0	1	1	1	1	1	0	1	1	0	0	1	1	1	1	1	1	1	0	1	1	1	0	1	1	0	1	1	1	1	1	0	0	0	0	1	1	0	1	0	0	1	1	1
scaffold_19245_2370	40.1216	6	1	1	1	0	1	1	1	1	1	0	1	1	0	0	1	1	1	1	1	1	1	0	1	1	1	0	1	1	0	1	1	1	1	1	0	0	0	0	1	1	0	1	0	0	1	0	1
scaffold_12462_3597	40.1216	6	1	1	1	0	1	1	1	1	1	0	1	1	0	0	1	1	1	1	1	1	1	0	1	1	1	0	1	1	0	1	1	1	1	1	0	0	0	0	1	1	0	1	0	0	1	0	1
scaffold_106588_724	40.4057	6	1	1	1	0	1	1	1	1	1	0	1	1	0	0	1	1	1	1	1	1	1	0	1	1	1	0	1	1	0	1	1	1	1	1	0	0	0	0	1	1	0	1	0	0	1	0	1
scaffold_24594_1765	40.4057	6	1	1	1	0	1	1	1	1	1	0	1	1	0	0	1	1	1	1	1	1	1	0	1	1	1	0	1	1	0	1	1	1	1	1	0	0	0	0	1	1	0	1	0	0	1	0	1
scaffold_7686_5923	40.4057	6	1	1	1	0	1	1	1	1	1	0	1	1	0	0	1	1	1	1	1	1	1	0	1	1	1	0	1	1	0	1	1	1	1	1	0	0	0	0	1	1	0	1	0	0	1	0	1
scaffold_25116_2650	40.4057	6	1	1	1	0	1	1	1	1	1	0	1	1	0	0	1	1	1	1	1	1	1	0	1	1	1	0	1	1	0	1	1	1	1	1	0	0	0	0	1	1	0	1	0	0	1	0	1
scaffold_25116_2669	40.4057	6	1	1	1	0	1	1	1	1	1	0	1	1	0	0	1	1	1	1	1	1	1	0	1	1	1	0	1	1	0	1	1	1	1	1	0	0	0	0	1	1	0	1	0	0	1	0	1
scaffold_37239_2606	41.5382	6	1	1	1	0	1	1	1	1	1	0	1	1	0	0	1	1	1	1	1	1	1	0	1	1	1	0	1	1	0	1	1	1	1	1	0	0	1	0	1	1	0	1	0	0	1	0	1
scaffold_37239_2645	41.5382	6	1	1	1	0	1	1	1	1	1	0	1	1	0	0	1	1	1	1	1	1	1	0	1	1	1	0	1	1	0	1	1	1	1	1	0	0	1	0	1	1	0	1	0	0	1	0	1
scaffold_51463_1551	41.5382	6	1	1	1	0	1	1	1	1	1	0	1	1	0	0	1	1	1	1	1	1	1	0	1	1	1	0	1	1	0	1	1	1	1	1	0	0	1	0	1	1	0	1	0	0	1	0	1
scaffold_28915_1658	41.5382	6	1	1	1	0	1	1	1	1	1	0	1	1	0	0	1	1	1	1	1	1	1	0	1	1	1	0	1	1	0	1	1	1	1	1	0	0	1	0	1	1	0	1	0	0	1	0	1
scaffold_28915_1682	41.5382	6	1	1	1	0	1	1	1	1	1	0	1	1	0	0	1	1	1	1	1	1	1	0	1	1	1	0	1	1	0	1	1	1	1	1	0	0	1	0	1	1	0	1	0	0	1	0	1
scaffold_28915_1755	41.5382	6	1	1	1	0	1	1	1	1	1	0	1	1	0	0	1	1	1	1	1	1	1	0	1	1	1	0	1	1	0	1	1	1	1	1	0	0	1	0	1	1	0	1	0	0	1	0	1
scaffold_37239_2649	41.5382	6	1	1	1	0	1	1	1	1	1	0	1	1	0	0	1	1	1	1	1	1	1	0	1	1	1	0	1	1	0	1	1	1	1	1	0	0	1	0	1	1	0	1	0	0	1	0	1
scaffold_45169_1580	41.5382	6	1	1	1	0	1	1	1	1	1	0	1	1	0	0	1	1	1	1	1	1	1	0	1	1	1	0	1	1	0	1	1	1	1	1	0	0	1	0	1	1	0	1	0	0	1	0	1
scaffold_45169_1598	41.5382	6	1	1	1	0	1	1	1	1	1	0	1	1	0	0	1	1	1	1	1	1	1	0	1	1	1	0	1	1	0	1	1	1	1	1	0	0	1	0	1	1	0	1	0	0	1	0	1
scaffold_55170_281	41.5382	6	1	1	1	0	1	1	1	1	1	0	1	1	0	0	1	1	1	1	1	1	1	0	1	1	1	0	1	1	0	1	1	1	1	1	0	0	1	0	1	1	0	1	0	0	1	0	1
scaffold_61919_429	41.5382	6	1	1	1	0	1	1	1	1	1	0	1	1	0	0	1	1	1	1	1	1	1	0	1	1	1	0	1	1	0	1	1	1	1	1	0	0	1	0	1	1	0	1	0	0	1	0	1
scaffold_72352_1197	41.5382	6	1	1	1	0	1	1	1	1	1	0	1	1	0	0	1	1	1	1	1	1	1	0	1	1	1	0	1	1	0	1	1	1	1	1	0	0	1	0	1	1	0	1	0	0	1	0	1
scaffold_3467_4488	41.8223	6	1	1	1	0	1	1	1	1	1	0	1	1	0	0	1	1	1	1	1	1	1	0	1	1	1	0	1	1	0	1	1	1	1	1	0	0	1	0	1	1	0	1	0	0	1	0	1
scaffold_66897_943	41.8223	6	1	1	1	0	1	1	1	1	1	0	1	1	0	0	1	1	1	1	1	1	1	0	1	1	1	0	1	1	0	1	1	1	1	1	0	0	1	0	1	1	0	1	0	0	1	0	1
scaffold_10539_5125	41.8223	6	1	1	1	0	1	1	1	1	1	0	1	1	0	0	1	1	1	1	1	1	1	0	1	1	1	0	1	1	0	1	1	1	1	1	0	0	1	0	1	1	0	1	0	0	1	0	1
scaffold_91149_149	41.8223	6	1	1	1	0	1	1	1	1	1	0	1	1	0	0	1	1	1	1	1	1	1	0	1	1	1	0	1	1	0	1	1	1	1	1	0	0	1	0	1	1	0	1	0	0	1	0	1
scaffold_39893_1561	41.8223	6	1	1	1	0	1	1	1	1	1	0	1	1	0	0	1	1	1	1	1	1	1	0	1	1	1	0	1	1	0	1	1	1	1	1	0	0	1	0	1	1	0	1	0	0	1	0	1
scaffold_39893_1608	41.8223	6	1	1	1	0	1	1	1	1	1	0	1	1	0	0	1	1	1	1	1	1	1	0	1	1	1	0	1	1	0	1	1	1	1	1	0	0	1	0	1	1	0	1	0	0	1	0	1
scaffold_6634_3292	42.3905	6	1	1	1	0	1	1	1	1	1	0	1	1	0	0	1	1	0	1	1	1	1	0	1	1	1	0	1	1	0	1	1	1	1	1	0	0	1	0	1	1	0	1	0	0	1	0	1
scaffold_38781_1495	42.6746	6	1	1	1	0	1	1	1	1	1	0	1	1	0	0	1	1	0	1	1	1	1	0	1	1	1	0	1	1	0	1	1	1	1	1	0	0	1	0	1	1	0	1	0	0	1	0	1
scaffold_14_22768	42.6746	6	1	1	1	0	1	1	1	1	1	0	1	1	0	0	1	1	0	1	1	1	1	0	1	1	1	0	1	1	0	1	1	1	1	1	0	0	1	0	1	1	0	1	0	0	1	0	1
scaffold_32066_3783	42.6746	6	1	1	1	0	1	1	1	1	1	0	1	1	0	0	1	1	0	1	1	1	1	0	1	1	1	0	1	1	0	1	1	1	1	1	0	0	1	0	1	1	0	1	0	0	1	0	1
scaffold_132094_233	43.8112	6	1	1	1	0	1	1	1	1	1	0	1	1	0	0	1	1	0	1	1	1	1	0	1	1	1	0	1	1	0	1	1	1	1	1	0	0	1	0	1	1	0	1	0	0	1	0	1
scaffold_100544_222	43.8112	6	1	1	1	0	1	1	1	1	1	0	1	1	0	0	1	1	0	1	1	1	1	0	1	1	1	0	1	1	0	1	1	1	1	1	0	0	1	0	1	1	0	1	0	0	1	0	1
scaffold_120380_351	43.8112	6	1	1	1	0	1	1	1	1	1	0	1	1	0	0	1	1	0	1	1	1	1	0	1	1	1	0	1	1	0	1	1	1	1	1	0	0	1	0	1	1	0	1	0	0	1	0	1
scaffold_23771_1614	43.8112	6	1	1	1	0	1	1	1	1	1	0	1	1	0	0	1	1	0	1	1	1	1	0	1	1	1	0	1	1	0	1	1	1	1	1	0	0	1	0	1	1	0	1	0	0	1	0	1
scaffold_23771_2193	43.8112	6	1	1	1	0	1	1	1	1	1	0	1	1	0	0	1	1	0	1	1	1	1	0	1	1	1	0	1	1	0	1	1	1	1	1	0	0	1	0	1	1	0	1	0	0	1	0	1
scaffold_33632_2407	43.8112	6	1	1	1	0	1	1	1	1	1	0	1	1	0	0	1	1	0	1	1	1	1	0	1	1	1	0	1	1	0	1	1	1	1	1	0	0	1	0	1	1	0	1	0	0	1	0	1
scaffold_18775_1385	44.7139	6	1	1	1	0	1	1	1	1	1	0	1	1	0	0	1	1	0	1	1	1	1	0	1	1	1	0	1	1	0	1	1	1	1	1	0	0	1	0	1	1	0	1	0	0	1	0	1
scaffold_75533_79	44.7139	6	1	1	1	0	1	1	1	1	1	0	1	1	0	0	1	1	0	1	1	1	1	0	1	1	1	0	1	1	0	1	1	1	1	1	0	0	1	0	1	1	0	1	0	0	1	0	1
scaffold_43354_1476	46.0831	6	1	1	1	0	1	1	1	1	1	0	1	1	0	0	1	1	0	1	1	1	1	0	1	1	1	0	1	1	0	1	1	1	1	1	0	0	1	0	1	1	0	1	1	0	1	0	1
scaffold_13686_6303	46.0831	6	1	1	1	0	1	1	1	1	1	0	1	1	0	0	1	1	0	1	1	1	1	0	1	1	1	0	1	1	0	1	1	1	1	1	0	0	1	0	1	1	0	1	1	0	1	0	1
scaffold_13686_6337	46.0831	6	1	1	1	0	1	1	1	1	1	0	1	1	0	0	1	1	0	1	1	1	1	0	1	1	1	0	1	1	0	1	1	1	1	1	0	0	1	0	1	1	0	1	1	0	1	0	1
scaffold_9477_1301	49.4975	6	1	1	1	0	1	1	1	1	1	0	1	1	0	0	0	1	0	1	1	1	1	0	1	1	1	0	0	1	0	1	1	1	1	1	0	0	1	0	1	1	0	1	1	0	1	0	1
scaffold_66546_1774	50.6341	6	1	1	1	0	1	1	1	1	1	0	1	1	0	0	0	1	0	1	1	1	1	0	1	1	1	0	0	1	0	1	1	1	1	1	0	0	1	0	1	1	0	0	1	0	1	0	1
vm27120	53.7632	6	1	1	1	0	1	1	1	1	1	0	1	1	0	0	0	1	0	1	1	1	1	0	1	1	1	0	0	1	0	1	1	0	1	1	0	0	1	0	1	1	0	0	1	0	1	0	1
scaffold_5738_1571	53.7632	6	1	1	1	0	1	1	1	1	1	0	1	1	0	0	0	1	0	1	1	1	1	0	1	1	1	0	0	1	0	1	1	0	1	1	0	0	1	0	1	1	0	0	1	0	1	0	1
scaffold_5738_1508	53.7632	6	1	1	1	0	1	1	1	1	1	0	1	1	0	0	0	1	0	1	1	1	1	0	1	1	1	0	0	1	0	1	1	0	1	1	0	0	1	0	1	1	0	0	1	0	1	0	1
scaffold_11512_5909	53.7632	6	1	1	1	0	1	1	1	1	1	0	1	1	0	0	0	1	0	1	1	1	1	0	1	1	1	0	0	1	0	1	1	0	1	1	0	0	1	0	1	1	0	0	1	0	1	0	1
scaffold_25074_4410	54.6155	6	1	1	1	0	1	1	1	1	1	0	1	1	0	0	0	1	0	1	1	1	1	0	1	1	1	0	0	1	0	1	1	0	1	1	0	0	1	0	1	1	0	0	1	0	1	0	1
scaffold_9039_2289	55.1837	6	1	1	1	0	1	1	1	1	1	0	1	1	0	0	0	1	0	1	1	1	1	0	1	1	1	0	0	1	0	1	1	0	1	1	0	0	1	0	1	1	0	0	1	0	1	0	1
scaffold_3607_2516	55.1837	6	1	1	1	0	1	1	1	1	1	0	1	1	0	0	0	1	0	1	1	1	1	0	1	1	1	0	0	1	0	1	1	0	1	1	0	0	1	0	1	1	0	0	1	0	1	0	1
scaffold_17547_2472	55.1837	6	1	1	1	0	1	1	1	1	1	0	1	1	0	0	0	1	0	1	1	1	1	0	1	1	1	0	0	1	0	1	1	0	1	1	0	0	1	0	1	1	0	0	1	0	1	0	1
scaffold_30871_2180	55.7683	6	1	1	1	0	1	1	1	1	1	0	1	1	0	0	0	1	0	1	1	1	1	0	1	1	1	0	0	1	0	1	1	0	1	1	0	0	1	0	1	1	0	0	0	0	1	0	1
scaffold_510_1791	55.7683	6	1	1	1	0	1	1	1	1	1	0	1	1	0	0	0	1	0	1	1	1	1	0	1	1	1	0	0	1	0	1	1	0	1	1	0	0	1	0	1	1	0	0	0	0	1	0	1
scaffold_16778_1802	62.3178	6	1	1	1	1	1	1	1	1	1	1	1	1	0	0	0	1	0	0	0	1	1	0	1	1	1	0	0	1	0	1	1	0	1	1	0	1	1	0	1	1	0	0	0	0	1	0	1
scaffold_127764_407	62.3178	6	1	1	1	1	1	1	1	1	1	1	1	1	0	0	0	1	0	0	0	1	1	0	1	1	1	0	0	1	0	1	1	0	1	1	0	1	1	0	1	1	0	0	0	0	1	0	1
scaffold_16778_1803	62.3178	6	1	1	1	1	1	1	1	1	1	1	1	1	0	0	0	1	0	0	0	1	1	0	1	1	1	0	0	1	0	1	1	0	1	1	0	1	1	0	1	1	0	0	0	0	1	0	1
scaffold_16778_1812	62.3178	6	1	1	1	1	1	1	1	1	1	1	1	1	0	0	0	1	0	0	0	1	1	0	1	1	1	0	0	1	0	1	1	0	1	1	0	1	1	0	1	1	0	0	0	0	1	0	1
scaffold_16778_1813	62.3178	6	1	1	1	1	1	1	1	1	1	1	1	1	0	0	0	1	0	0	0	1	1	0	1	1	1	0	0	1	0	1	1	0	1	1	0	1	1	0	1	1	0	0	0	0	1	0	1
scaffold_97576_996	62.8789	6	1	1	1	1	1	1	1	1	1	1	1	1	0	0	0	1	0	0	0	1	1	0	1	1	1	0	0	1	0	1	1	0	1	1	0	1	1	0	1	1	0	0	0	0	1	0	1
scaffold_15732_3879	62.8789	6	1	1	1	1	1	1	1	1	1	1	1	1	0	0	0	1	0	0	0	1	1	0	1	1	1	0	0	1	0	1	1	0	1	1	0	1	1	0	1	1	0	0	0	0	1	0	1
scaffold_7347_562	62.8789	6	1	1	1	1	1	1	1	1	1	1	1	1	0	0	0	1	0	0	0	1	1	0	1	1	1	0	0	1	0	1	1	0	1	1	0	1	1	0	1	1	0	0	0	0	1	0	1
scaffold_1420_1047	62.8789	6	1	1	1	1	1	1	1	1	1	1	1	1	0	0	0	1	0	0	0	1	1	0	1	1	1	0	0	1	0	1	1	0	1	1	0	1	1	0	1	1	0	0	0	0	1	0	1
SCF133376	64.2997	6	1	1	1	1	1	1	1	1	0	1	1	1	0	0	0	1	0	0	0	1	1	0	1	1	1	0	0	1	0	1	1	0	1	1	0	1	1	0	1	1	0	0	0	0	1	0	1
scaffold_86283_1191	64.2997	6	1	1	1	1	1	1	1	1	0	1	1	1	0	0	0	1	0	0	0	1	1	0	1	1	1	0	0	1	0	1	1	0	1	1	0	1	1	0	1	1	0	0	0	0	1	0	1
scaffold_41120_329	64.8679	6	1	1	1	1	1	1	1	1	0	1	1	1	0	0	0	1	0	0	0	1	1	0	1	1	1	0	0	1	0	1	1	0	1	1	0	1	1	0	1	1	0	0	0	0	1	0	1
scaffold_16215_1454	64.8679	6	1	1	1	1	1	1	1	1	0	1	1	1	0	0	0	1	0	0	0	1	1	0	1	1	1	0	0	1	0	1	1	0	1	1	0	1	1	0	1	1	0	0	0	0	1	0	1
scaffold_24568_3388	64.8679	6	1	1	1	1	1	1	1	1	0	1	1	1	0	0	0	1	0	0	0	1	1	0	1	1	1	0	0	1	0	1	1	0	1	1	0	1	1	0	1	1	0	0	0	0	1	0	1
scaffold_5577_4817	64.8679	6	1	1	1	1	1	1	1	1	0	1	1	1	0	0	0	1	0	0	0	1	1	0	1	1	1	0	0	1	0	1	1	0	1	1	0	1	1	0	1	1	0	0	0	0	1	0	1
scaffold_7691_4091	64.8679	6	1	1	1	1	1	1	1	1	0	1	1	1	0	0	0	1	0	0	0	1	1	0	1	1	1	0	0	1	0	1	1	0	1	1	0	1	1	0	1	1	0	0	0	0	1	0	1
scaffold_7691_4094	64.8679	6	1	1	1	1	1	1	1	1	0	1	1	1	0	0	0	1	0	0	0	1	1	0	1	1	1	0	0	1	0	1	1	0	1	1	0	1	1	0	1	1	0	0	0	0	1	0	1
scaffold_15928_1659	69.7126	6	0	1	1	1	1	1	1	1	0	1	1	1	0	1	0	1	0	0	0	1	0	0	1	1	1	0	0	1	0	1	1	0	1	1	0	1	1	0	1	1	0	0	0	0	1	0	1
scaffold_7268_8243	69.7126	6	0	1	1	1	1	1	1	1	0	1	1	1	0	1	0	1	0	0	0	1	0	0	1	1	1	0	0	1	0	1	1	0	1	1	0	1	1	0	1	1	0	0	0	0	1	0	1
scaffold_72061_795	69.7126	6	0	1	1	1	1	1	1	1	0	1	1	1	0	1	0	1	0	0	0	1	0	0	1	1	1	0	0	1	0	1	1	0	1	1	0	1	1	0	1	1	0	0	0	0	1	0	1
scaffold_15928_1660	69.7126	6	0	1	1	1	1	1	1	1	0	1	1	1	0	1	0	1	0	0	0	1	0	0	1	1	1	0	0	1	0	1	1	0	1	1	0	1	1	0	1	1	0	0	0	0	1	0	1
scaffold_15928_1661	69.7126	6	0	1	1	1	1	1	1	1	0	1	1	1	0	1	0	1	0	0	0	1	0	0	1	1	1	0	0	1	0	1	1	0	1	1	0	1	1	0	1	1	0	0	0	0	1	0	1
scaffold_15928_1662	69.7126	6	0	1	1	1	1	1	1	1	0	1	1	1	0	1	0	1	0	0	0	1	0	0	1	1	1	0	0	1	0	1	1	0	1	1	0	1	1	0	1	1	0	0	0	0	1	0	1
scaffold_7268_8248	69.7126	6	0	1	1	1	1	1	1	1	0	1	1	1	0	1	0	1	0	0	0	1	0	0	1	1	1	0	0	1	0	1	1	0	1	1	0	1	1	0	1	1	0	0	0	0	1	0	1
scaffold_78684_388	73.9817	6	0	0	1	1	1	1	1	1	0	1	1	0	1	1	0	1	0	0	0	1	0	0	1	1	1	0	0	1	0	1	1	0	1	1	1	1	1	0	1	1	0	0	0	0	1	0	1
scaffold_27578_2451	73.9817	6	0	0	1	1	1	1	1	1	0	1	1	0	1	1	0	1	0	0	0	1	0	0	1	1	1	0	0	1	0	1	1	0	1	1	1	1	1	0	1	1	0	0	0	0	1	0	1
scaffold_27578_2464	73.9817	6	0	0	1	1	1	1	1	1	0	1	1	0	1	1	0	1	0	0	0	1	0	0	1	1	1	0	0	1	0	1	1	0	1	1	1	1	1	0	1	1	0	0	0	0	1	0	1
scaffold_53114_2351	73.9817	6	0	0	1	1	1	1	1	1	0	1	1	0	1	1	0	1	0	0	0	1	0	0	1	1	1	0	0	1	0	1	1	0	1	1	1	1	1	0	1	1	0	0	0	0	1	0	1
scaffold_5398_1017	74.261	6	0	0	1	1	1	1	1	1	0	1	1	0	1	1	0	1	0	0	0	1	0	0	1	1	1	0	0	1	0	1	1	0	1	1	1	1	1	0	1	1	0	0	0	0	1	0	1
scaffold_101904_419	74.261	6	0	0	1	1	1	1	1	1	0	1	1	0	1	1	0	1	0	0	0	1	0	0	1	1	1	0	0	1	0	1	1	0	1	1	1	1	1	0	1	1	0	0	0	0	1	0	1
scaffold_78684_446	74.261	6	0	0	1	1	1	1	1	1	0	1	1	0	1	1	0	1	0	0	0	1	0	0	1	1	1	0	0	1	0	1	1	0	1	1	1	1	1	0	1	1	0	0	0	0	1	0	1
scaffold_116484_341	74.261	6	0	0	1	1	1	1	1	1	0	1	1	0	1	1	0	1	0	0	0	1	0	0	1	1	1	0	0	1	0	1	1	0	1	1	1	1	1	0	1	1	0	0	0	0	1	0	1
scaffold_119092_456	74.261	6	0	0	1	1	1	1	1	1	0	1	1	0	1	1	0	1	0	0	0	1	0	0	1	1	1	0	0	1	0	1	1	0	1	1	1	1	1	0	1	1	0	0	0	0	1	0	1
scaffold_119092_472	74.261	6	0	0	1	1	1	1	1	1	0	1	1	0	1	1	0	1	0	0	0	1	0	0	1	1	1	0	0	1	0	1	1	0	1	1	1	1	1	0	1	1	0	0	0	0	1	0	1
scaffold_70403_65	74.261	6	0	0	1	1	1	1	1	1	0	1	1	0	1	1	0	1	0	0	0	1	0	0	1	1	1	0	0	1	0	1	1	0	1	1	1	1	1	0	1	1	0	0	0	0	1	0	1
scaffold_5398_3808	74.5466	6	0	0	1	1	1	1	1	1	0	1	1	0	1	1	0	1	0	0	0	1	0	0	1	1	1	0	0	1	0	1	1	0	1	1	1	1	1	0	1	1	0	0	0	0	1	0	1
scaffold_5398_3833	74.5466	6	0	0	1	1	1	1	1	1	0	1	1	0	1	1	0	1	0	0	0	1	0	0	1	1	1	0	0	1	0	1	1	0	1	1	1	1	1	0	1	1	0	0	0	0	1	0	1
scaffold_79287_1011	76.813	6	0	0	1	1	1	1	1	1	0	1	1	0	1	1	0	1	0	0	0	1	0	0	1	1	1	0	0	1	0	1	0	0	1	1	1	1	1	0	1	1	0	0	0	0	1	0	1
scaffold_47860_2068	76.813	6	0	0	1	1	1	1	1	1	0	1	1	0	1	1	0	1	0	0	0	1	0	0	1	1	1	0	0	1	0	1	0	0	1	1	1	1	1	0	1	1	0	0	0	0	1	0	1
scaffold_47860_2089	76.813	6	0	0	1	1	1	1	1	1	0	1	1	0	1	1	0	1	0	0	0	1	0	0	1	1	1	0	0	1	0	1	0	0	1	1	1	1	1	0	1	1	0	0	0	0	1	0	1
scaffold_47860_2114	76.813	6	0	0	1	1	1	1	1	1	0	1	1	0	1	1	0	1	0	0	0	1	0	0	1	1	1	0	0	1	0	1	0	0	1	1	1	1	1	0	1	1	0	0	0	0	1	0	1
scaffold_47860_2140	76.813	6	0	0	1	1	1	1	1	1	0	1	1	0	1	1	0	1	0	0	0	1	0	0	1	1	1	0	0	1	0	1	0	0	1	1	1	1	1	0	1	1	0	0	0	0	1	0	1
scaffold_7713_5315	76.813	6	0	0	1	1	1	1	1	1	0	1	1	0	1	1	0	1	0	0	0	1	0	0	1	1	1	0	0	1	0	1	0	0	1	1	1	1	1	0	1	1	0	0	0	0	1	0	1
scaffold_353_1231	77.6653	6	0	0	1	1	1	1	1	1	0	1	1	0	1	1	0	1	0	0	0	1	0	0	1	1	1	0	0	1	0	1	0	0	1	1	1	1	1	0	1	1	0	0	0	0	1	0	1
scaffold_8060_5438	77.6653	6	0	0	1	1	1	1	1	1	0	1	1	0	1	1	0	1	0	0	0	1	0	0	1	1	1	0	0	1	0	1	0	0	1	1	1	1	1	0	1	1	0	0	0	0	1	0	1
scaffold_32710_1148	77.6653	6	0	0	1	1	1	1	1	1	0	1	1	0	1	1	0	1	0	0	0	1	0	0	1	1	1	0	0	1	0	1	0	0	1	1	1	1	1	0	1	1	0	0	0	0	1	0	1
scaffold_114282_266	80.2242	6	0	0	1	1	1	1	1	1	0	1	1	0	1	1	0	1	0	0	0	1	0	0	1	1	1	0	0	1	0	1	0	0	1	1	1	1	1	0	1	1	0	0	0	0	1	0	0
scaffold_19887_2473	84.1997	6	0	0	1	1	1	1	0	1	0	1	1	0	1	1	0	1	0	0	0	1	0	0	1	1	1	0	0	1	0	0	0	0	1	1	1	1	1	0	1	1	0	0	0	0	1	0	0
scaffold_4059_7006	84.1997	6	0	0	1	1	1	1	0	1	0	1	1	0	1	1	0	1	0	0	0	1	0	0	1	1	1	0	0	1	0	0	0	0	1	1	1	1	1	0	1	1	0	0	0	0	1	0	0
scaffold_1140_9115	84.1997	6	0	0	1	1	1	1	0	1	0	1	1	0	1	1	0	1	0	0	0	1	0	0	1	1	1	0	0	1	0	0	0	0	1	1	1	1	1	0	1	1	0	0	0	0	1	0	0
scaffold_1523_3370	84.1997	6	0	0	1	1	1	1	0	1	0	1	1	0	1	1	0	1	0	0	0	1	0	0	1	1	1	0	0	1	0	0	0	0	1	1	1	1	1	0	1	1	0	0	0	0	1	0	0
scaffold_71660_1457	84.1997	6	0	0	1	1	1	1	0	1	0	1	1	0	1	1	0	1	0	0	0	1	0	0	1	1	1	0	0	1	0	0	0	0	1	1	1	1	1	0	1	1	0	0	0	0	1	0	0
scaffold_125540_134	84.1997	6	0	0	1	1	1	1	0	1	0	1	1	0	1	1	0	1	0	0	0	1	0	0	1	1	1	0	0	1	0	0	0	0	1	1	1	1	1	0	1	1	0	0	0	0	1	0	0
scaffold_16371_3108	84.1997	6	0	0	1	1	1	1	0	1	0	1	1	0	1	1	0	1	0	0	0	1	0	0	1	1	1	0	0	1	0	0	0	0	1	1	1	1	1	0	1	1	0	0	0	0	1	0	0
scaffold_18240_848	84.1997	6	0	0	1	1	1	1	0	1	0	1	1	0	1	1	0	1	0	0	0	1	0	0	1	1	1	0	0	1	0	0	0	0	1	1	1	1	1	0	1	1	0	0	0	0	1	0	0
scaffold_26783_2090	84.1997	6	0	0	1	1	1	1	0	1	0	1	1	0	1	1	0	1	0	0	0	1	0	0	1	1	1	0	0	1	0	0	0	0	1	1	1	1	1	0	1	1	0	0	0	0	1	0	0
scaffold_3470_1989	84.1997	6	0	0	1	1	1	1	0	1	0	1	1	0	1	1	0	1	0	0	0	1	0	0	1	1	1	0	0	1	0	0	0	0	1	1	1	1	1	0	1	1	0	0	0	0	1	0	0
scaffold_4695_5005	84.1997	6	0	0	1	1	1	1	0	1	0	1	1	0	1	1	0	1	0	0	0	1	0	0	1	1	1	0	0	1	0	0	0	0	1	1	1	1	1	0	1	1	0	0	0	0	1	0	0
scaffold_5306_1590	84.1997	6	0	0	1	1	1	1	0	1	0	1	1	0	1	1	0	1	0	0	0	1	0	0	1	1	1	0	0	1	0	0	0	0	1	1	1	1	1	0	1	1	0	0	0	0	1	0	0
scaffold_82631_465	0	7	1	1	0	1	1	0	0	0	0	1	0	1	1	0	1	0	0	1	0	0	1	1	0	1	1	1	1	0	1	1	1	1	1	1	0	0	0	1	1	0	1	1	1	1	0	1	1
scaffold_152533_151	0	7	1	1	0	1	1	0	0	0	0	1	0	1	1	0	1	0	0	1	0	0	1	1	0	1	1	1	1	0	1	1	1	1	1	1	0	0	0	1	1	0	1	1	1	1	0	1	1
scaffold_1105_10647	0	7	1	1	0	1	1	0	0	0	0	1	0	1	1	0	1	0	0	1	0	0	1	1	0	1	1	1	1	0	1	1	1	1	1	1	0	0	0	1	1	0	1	1	1	1	0	1	1
scaffold_24277_3774	0	7	1	1	0	1	1	0	0	0	0	1	0	1	1	0	1	0	0	1	0	0	1	1	0	1	1	1	1	0	1	1	1	1	1	1	0	0	0	1	1	0	1	1	1	1	0	1	1
scaffold_16713_2315	0	7	1	1	0	1	1	0	0	0	0	1	0	1	1	0	1	0	0	1	0	0	1	1	0	1	1	1	1	0	1	1	1	1	1	1	0	0	0	1	1	0	1	1	1	1	0	1	1
scaffold_16713_2399	0	7	1	1	0	1	1	0	0	0	0	1	0	1	1	0	1	0	0	1	0	0	1	1	0	1	1	1	1	0	1	1	1	1	1	1	0	0	0	1	1	0	1	1	1	1	0	1	1
scaffold_18447_3308	0	7	1	1	0	1	1	0	0	0	0	1	0	1	1	0	1	0	0	1	0	0	1	1	0	1	1	1	1	0	1	1	1	1	1	1	0	0	0	1	1	0	1	1	1	1	0	1	1
scaffold_25332_4261	3.12797	7	1	1	0	1	1	0	0	0	0	1	0	1	1	0	0	0	0	1	0	1	1	1	0	1	1	1	1	0	1	1	1	1	1	1	0	0	0	1	1	0	1	1	1	1	0	1	1
scaffold_33596_1894	3.12797	7	1	1	0	1	1	0	0	0	0	1	0	1	1	0	0	0	0	1	0	1	1	1	0	1	1	1	1	0	1	1	1	1	1	1	0	0	0	1	1	0	1	1	1	1	0	1	1
scaffold_30502_3978	3.12797	7	1	1	0	1	1	0	0	0	0	1	0	1	1	0	0	0	0	1	0	1	1	1	0	1	1	1	1	0	1	1	1	1	1	1	0	0	0	1	1	0	1	1	1	1	0	1	1
scaffold_12393_6574	3.12797	7	1	1	0	1	1	0	0	0	0	1	0	1	1	0	0	0	0	1	0	1	1	1	0	1	1	1	1	0	1	1	1	1	1	1	0	0	0	1	1	0	1	1	1	1	0	1	1
scaffold_2036_6587	3.12797	7	1	1	0	1	1	0	0	0	0	1	0	1	1	0	0	0	0	1	0	1	1	1	0	1	1	1	1	0	1	1	1	1	1	1	0	0	0	1	1	0	1	1	1	1	0	1	1
scaffold_2036_6634	3.12797	7	1	1	0	1	1	0	0	0	0	1	0	1	1	0	0	0	0	1	0	1	1	1	0	1	1	1	1	0	1	1	1	1	1	1	0	0	0	1	1	0	1	1	1	1	0	1	1
scaffold_33596_1897	3.12797	7	1	1	0	1	1	0	0	0	0	1	0	1	1	0	0	0	0	1	0	1	1	1	0	1	1	1	1	0	1	1	1	1	1	1	0	0	0	1	1	0	1	1	1	1	0	1	1
scaffold_14413_3221	10.2751	7	1	1	0	1	1	0	0	1	0	1	0	1	1	0	0	0	0	1	0	1	1	1	0	1	1	1	1	0	0	1	1	1	1	1	0	0	0	1	1	1	1	0	0	1	0	1	1
scaffold_20071_618	10.2751	7	1	1	0	1	1	0	0	1	0	1	0	1	1	0	0	0	0	1	0	1	1	1	0	1	1	1	1	0	0	1	1	1	1	1	0	0	0	1	1	1	1	0	0	1	0	1	1
scaffold_13223_5370	15.1197	7	1	1	0	1	1	1	0	1	0	1	0	1	1	0	0	0	0	1	0	1	1	1	0	1	1	1	1	0	0	0	1	1	1	1	0	0	0	1	0	1	1	0	0	1	0	1	1
scaffold_13223_5230	15.1197	7	1	1	0	1	1	1	0	1	0	1	0	1	1	0	0	0	0	1	0	1	1	1	0	1	1	1	1	0	0	0	1	1	1	1	0	0	0	1	0	1	1	0	0	1	0	1	1
scaffold_13223_5231	15.1197	7	1	1	0	1	1	1	0	1	0	1	0	1	1	0	0	0	0	1	0	1	1	1	0	1	1	1	1	0	0	0	1	1	1	1	0	0	0	1	0	1	1	0	0	1	0	1	1
scaffold_13223_5266	15.1197	7	1	1	0	1	1	1	0	1	0	1	0	1	1	0	0	0	0	1	0	1	1	1	0	1	1	1	1	0	0	0	1	1	1	1	0	0	0	1	0	1	1	0	0	1	0	1	1
scaffold_13223_5341	15.1197	7	1	1	0	1	1	1	0	1	0	1	0	1	1	0	0	0	0	1	0	1	1	1	0	1	1	1	1	0	0	0	1	1	1	1	0	0	0	1	0	1	1	0	0	1	0	1	1
scaffold_13223_5362	15.1197	7	1	1	0	1	1	1	0	1	0	1	0	1	1	0	0	0	0	1	0	1	1	1	0	1	1	1	1	0	0	0	1	1	1	1	0	0	0	1	0	1	1	0	0	1	0	1	1
scaffold_197951_51	15.1197	7	1	1	0	1	1	1	0	1	0	1	0	1	1	0	0	0	0	1	0	1	1	1	0	1	1	1	1	0	0	0	1	1	1	1	0	0	0	1	0	1	1	0	0	1	0	1	1
scaffold_148885_273	16.2563	7	1	1	0	1	1	1	0	1	0	1	0	1	1	0	0	0	0	1	0	1	1	0	0	1	1	1	1	0	0	0	1	1	1	1	0	0	0	1	0	1	1	0	0	1	0	1	1
scaffold_47582_452	16.2563	7	1	1	0	1	1	1	0	1	0	1	0	1	1	0	0	0	0	1	0	1	1	0	0	1	1	1	1	0	0	0	1	1	1	1	0	0	0	1	0	1	1	0	0	1	0	1	1
scaffold_5208_777	16.5404	7	1	1	0	1	1	1	0	1	0	1	0	1	1	0	0	0	0	1	0	1	1	0	0	1	1	1	1	0	0	0	1	1	1	1	0	0	0	1	0	1	1	0	0	1	0	1	1
scaffold_5254_709	16.5404	7	1	1	0	1	1	1	0	1	0	1	0	1	1	0	0	0	0	1	0	1	1	0	0	1	1	1	1	0	0	0	1	1	1	1	0	0	0	1	0	1	1	0	0	1	0	1	1
scaffold_5208_814	16.5404	7	1	1	0	1	1	1	0	1	0	1	0	1	1	0	0	0	0	1	0	1	1	0	0	1	1	1	1	0	0	0	1	1	1	1	0	0	0	1	0	1	1	0	0	1	0	1	1
scaffold_16570_4386	17.3927	7	1	1	0	1	1	1	0	1	0	1	0	1	1	0	0	0	0	1	0	1	1	0	0	1	1	0	1	0	0	0	1	1	1	1	0	0	0	1	0	1	1	0	0	1	0	1	1
scaffold_913_6912	17.3927	7	1	1	0	1	1	1	0	1	0	1	0	1	1	0	0	0	0	1	0	1	1	0	0	1	1	0	1	0	0	0	1	1	1	1	0	0	0	1	0	1	1	0	0	1	0	1	1
scaffold_30591_62	17.3927	7	1	1	0	1	1	1	0	1	0	1	0	1	1	0	0	0	0	1	0	1	1	0	0	1	1	0	1	0	0	0	1	1	1	1	0	0	0	1	0	1	1	0	0	1	0	1	1
scaffold_14227_1780	19.6602	7	1	1	0	1	1	1	0	1	0	1	0	1	1	0	0	0	0	1	0	1	1	0	0	1	1	0	1	0	0	0	1	1	1	1	0	0	0	1	0	1	1	0	0	1	0	1	1
scaffold_2683_5245	19.6602	7	1	1	0	1	1	1	0	1	0	1	0	1	1	0	0	0	0	1	0	1	1	0	0	1	1	0	1	0	0	0	1	1	1	1	0	0	0	1	0	1	1	0	0	1	0	1	1
scaffold_31412_2217	19.6602	7	1	1	0	1	1	1	0	1	0	1	0	1	1	0	0	0	0	1	0	1	1	0	0	1	1	0	1	0	0	0	1	1	1	1	0	0	0	1	0	1	1	0	0	1	0	1	1
scaffold_11427_1777	19.7678	7	1	1	0	1	1	1	0	1	0	1	0	1	1	0	0	0	0	1	0	1	1	0	0	1	1	0	1	0	0	0	1	1	1	1	0	0	0	1	0	1	1	0	0	1	0	1	1
scaffold_2995_9843	20.0084	7	1	1	0	1	1	1	0	1	0	1	0	1	1	0	0	0	0	1	0	1	1	0	0	1	1	0	1	0	0	0	1	1	1	1	0	0	0	1	0	1	1	0	0	1	1	1	1
scaffold_44854_1089	20.5443	7	1	1	0	1	1	1	0	1	0	1	0	1	1	0	0	0	0	1	0	1	1	0	0	1	1	0	1	0	0	0	1	1	1	1	0	0	0	1	0	1	1	0	0	1	1	1	1
scaffold_47665_2055	20.5443	7	1	1	0	1	1	1	0	1	0	1	0	1	1	0	0	0	0	1	0	1	1	0	0	1	1	0	1	0	0	0	1	1	1	1	0	0	0	1	0	1	1	0	0	1	1	1	1
SCF25221	20.5443	7	1	1	0	1	1	1	0	1	0	1	0	1	1	0	0	0	0	1	0	1	1	0	0	1	1	0	1	0	0	0	1	1	1	1	0	0	0	1	0	1	1	0	0	1	1	1	1
scaffold_35800_2348	26.8271	7	1	1	1	1	1	1	1	1	0	1	0	1	1	0	0	0	0	1	0	1	1	0	0	1	1	0	1	1	0	0	1	1	1	1	0	0	1	1	0	1	1	0	0	1	1	1	1
scaffold_35800_2391	26.8271	7	1	1	1	1	1	1	1	1	0	1	0	1	1	0	0	0	0	1	0	1	1	0	0	1	1	0	1	1	0	0	1	1	1	1	0	0	1	1	0	1	1	0	0	1	1	1	1
scaffold_35800_2379	26.8271	7	1	1	1	1	1	1	1	1	0	1	0	1	1	0	0	0	0	1	0	1	1	0	0	1	1	0	1	1	0	0	1	1	1	1	0	0	1	1	0	1	1	0	0	1	1	1	1
scaffold_9777_696	28.5323	7	1	1	1	1	1	1	1	1	0	1	0	1	1	0	0	0	0	1	0	1	1	0	0	1	1	0	1	1	0	0	1	1	1	1	0	0	1	0	0	1	1	0	0	1	1	1	1
scaffold_198_16584	28.5323	7	1	1	1	1	1	1	1	1	0	1	0	1	1	0	0	0	0	1	0	1	1	0	0	1	1	0	1	1	0	0	1	1	1	1	0	0	1	0	0	1	1	0	0	1	1	1	1
scaffold_285_5082	31.3763	7	1	1	1	1	1	1	1	1	0	1	1	1	1	0	0	0	0	1	0	1	1	0	0	1	0	0	1	1	0	0	1	1	1	1	0	0	1	0	0	1	1	0	0	1	1	1	1
scaffold_30468_1024	31.3763	7	1	1	1	1	1	1	1	1	0	1	1	1	1	0	0	0	0	1	0	1	1	0	0	1	0	0	1	1	0	0	1	1	1	1	0	0	1	0	0	1	1	0	0	1	1	1	1
scaffold_30468_976	31.3763	7	1	1	1	1	1	1	1	1	0	1	1	1	1	0	0	0	0	1	0	1	1	0	0	1	0	0	1	1	0	0	1	1	1	1	0	0	1	0	0	1	1	0	0	1	1	1	1
scaffold_48675_2016	33.9354	7	1	1	1	1	1	1	1	1	0	1	1	1	1	0	0	0	0	1	0	1	1	0	0	1	0	0	1	1	0	0	1	1	1	1	0	0	1	0	0	1	1	0	0	1	1	1	1
scaffold_806_2844	33.9354	7	1	1	1	1	1	1	1	1	0	1	1	1	1	0	0	0	0	1	0	1	1	0	0	1	0	0	1	1	0	0	1	1	1	1	0	0	1	0	0	1	1	0	0	1	1	1	1
scaffold_25559_3431	39.3542	7	1	1	1	1	1	1	1	1	1	1	1	1	1	0	0	0	0	1	0	1	0	0	0	1	0	0	1	1	0	0	1	1	1	1	0	0	1	0	0	1	1	0	0	1	1	1	1
scaffold_6921_6346	39.3542	7	1	1	1	1	1	1	1	1	1	1	1	1	1	0	0	0	0	1	0	1	0	0	0	1	0	0	1	1	0	0	1	1	1	1	0	0	1	0	0	1	1	0	0	1	1	1	1
scaffold_6921_6406	39.3542	7	1	1	1	1	1	1	1	1	1	1	1	1	1	0	0	0	0	1	0	1	0	0	0	1	0	0	1	1	0	0	1	1	1	1	0	0	1	0	0	1	1	0	0	1	1	1	1
scaffold_6921_6415	39.3542	7	1	1	1	1	1	1	1	1	1	1	1	1	1	0	0	0	0	1	0	1	0	0	0	1	0	0	1	1	0	0	1	1	1	1	0	0	1	0	0	1	1	0	0	1	1	1	1
scaffold_7473_7195	41.0594	7	1	1	1	1	1	1	1	1	1	1	1	1	1	0	0	0	0	1	0	1	0	0	0	1	0	0	1	1	0	0	1	1	1	1	0	0	1	0	0	1	1	0	0	1	1	1	1
scaffold_82126_543	41.0594	7	1	1	1	1	1	1	1	1	1	1	1	1	1	0	0	0	0	1	0	1	0	0	0	1	0	0	1	1	0	0	1	1	1	1	0	0	1	0	0	1	1	0	0	1	1	1	1
scaffold_46201_1192	41.0594	7	1	1	1	1	1	1	1	1	1	1	1	1	1	0	0	0	0	1	0	1	0	0	0	1	0	0	1	1	0	0	1	1	1	1	0	0	1	0	0	1	1	0	0	1	1	1	1
scaffold_16392_3223	41.0594	7	1	1	1	1	1	1	1	1	1	1	1	1	1	0	0	0	0	1	0	1	0	0	0	1	0	0	1	1	0	0	1	1	1	1	0	0	1	0	0	1	1	0	0	1	1	1	1
scaffold_47798_1845	41.0594	7	1	1	1	1	1	1	1	1	1	1	1	1	1	0	0	0	0	1	0	1	0	0	0	1	0	0	1	1	0	0	1	1	1	1	0	0	1	0	0	1	1	0	0	1	1	1	1
scaffold_47798_1848	41.0594	7	1	1	1	1	1	1	1	1	1	1	1	1	1	0	0	0	0	1	0	1	0	0	0	1	0	0	1	1	0	0	1	1	1	1	0	0	1	0	0	1	1	0	0	1	1	1	1
scaffold_14682_2458	45.3257	7	1	1	1	1	1	1	1	1	1	1	1	1	1	0	0	0	0	1	0	1	0	0	0	1	0	0	1	1	0	0	1	1	1	1	0	0	1	0	0	1	1	0	0	1	1	1	1
scaffold_11351_6036	45.3257	7	1	1	1	1	1	1	1	1	1	1	1	1	1	0	0	0	0	1	0	1	0	0	0	1	0	0	1	1	0	0	1	1	1	1	0	0	1	0	0	1	1	0	0	1	1	1	1
scaffold_4648_8403	45.3257	7	1	1	1	1	1	1	1	1	1	1	1	1	1	0	0	0	0	1	0	1	0	0	0	1	0	0	1	1	0	0	1	1	1	1	0	0	1	0	0	1	1	0	0	1	1	1	1
scaffold_4648_8406	45.6098	7	1	1	1	1	1	1	1	1	1	1	1	1	1	0	0	0	0	1	0	1	0	0	0	1	0	0	1	1	0	0	1	1	1	1	0	0	1	0	0	1	1	0	0	1	1	1	1
scaffold_4648_8313	45.6098	7	1	1	1	1	1	1	1	1	1	1	1	1	1	0	0	0	0	1	0	1	0	0	0	1	0	0	1	1	0	0	1	1	1	1	0	0	1	0	0	1	1	0	0	1	1	1	1
scaffold_4648_8361	45.6098	7	1	1	1	1	1	1	1	1	1	1	1	1	1	0	0	0	0	1	0	1	0	0	0	1	0	0	1	1	0	0	1	1	1	1	0	0	1	0	0	1	1	0	0	1	1	1	1
scaffold_4648_8345	45.6098	7	1	1	1	1	1	1	1	1	1	1	1	1	1	0	0	0	0	1	0	1	0	0	0	1	0	0	1	1	0	0	1	1	1	1	0	0	1	0	0	1	1	0	0	1	1	1	1
scaffold_4648_8356	45.6098	7	1	1	1	1	1	1	1	1	1	1	1	1	1	0	0	0	0	1	0	1	0	0	0	1	0	0	1	1	0	0	1	1	1	1	0	0	1	0	0	1	1	0	0	1	1	1	1
scaffold_4648_8426	45.6098	7	1	1	1	1	1	1	1	1	1	1	1	1	1	0	0	0	0	1	0	1	0	0	0	1	0	0	1	1	0	0	1	1	1	1	0	0	1	0	0	1	1	0	0	1	1	1	1
scaffold_44609_43	47.8815	7	1	1	1	1	1	1	1	1	1	1	1	0	1	1	0	0	0	1	0	1	0	0	0	1	0	0	1	1	0	0	1	1	1	1	0	0	1	0	0	1	1	0	0	1	1	1	1
scaffold_16505_2368	47.8815	7	1	1	1	1	1	1	1	1	1	1	1	0	1	1	0	0	0	1	0	1	0	0	0	1	0	0	1	1	0	0	1	1	1	1	0	0	1	0	0	1	1	0	0	1	1	1	1
SCF34010	47.8815	7	1	1	1	1	1	1	1	1	1	1	1	0	1	1	0	0	0	1	0	1	0	0	0	1	0	0	1	1	0	0	1	1	1	1	0	0	1	0	0	1	1	0	0	1	1	1	1
scaffold_16505_2290	47.8815	7	1	1	1	1	1	1	1	1	1	1	1	0	1	1	0	0	0	1	0	1	0	0	0	1	0	0	1	1	0	0	1	1	1	1	0	0	1	0	0	1	1	0	0	1	1	1	1
scaffold_44609_99	47.8815	7	1	1	1	1	1	1	1	1	1	1	1	0	1	1	0	0	0	1	0	1	0	0	0	1	0	0	1	1	0	0	1	1	1	1	0	0	1	0	0	1	1	0	0	1	1	1	1
scaffold_196647_142	48.4497	7	1	1	1	1	1	1	1	1	1	1	1	0	1	1	0	0	0	1	0	1	0	0	0	1	0	0	1	1	0	0	1	1	1	1	0	0	1	0	0	1	1	0	0	1	1	1	1
scaffold_101413_281	48.4497	7	1	1	1	1	1	1	1	1	1	1	1	0	1	1	0	0	0	1	0	1	0	0	0	1	0	0	1	1	0	0	1	1	1	1	0	0	1	0	0	1	1	0	0	1	1	1	1
scaffold_196647_87	48.4497	7	1	1	1	1	1	1	1	1	1	1	1	0	1	1	0	0	0	1	0	1	0	0	0	1	0	0	1	1	0	0	1	1	1	1	0	0	1	0	0	1	1	0	0	1	1	1	1
scaffold_41750_1478	48.4497	7	1	1	1	1	1	1	1	1	1	1	1	0	1	1	0	0	0	1	0	1	0	0	0	1	0	0	1	1	0	0	1	1	1	1	0	0	1	0	0	1	1	0	0	1	1	1	1
scaffold_52061_1998	48.4497	7	1	1	1	1	1	1	1	1	1	1	1	0	1	1	0	0	0	1	0	1	0	0	0	1	0	0	1	1	0	0	1	1	1	1	0	0	1	0	0	1	1	0	0	1	1	1	1
scaffold_57870_740	48.4497	7	1	1	1	1	1	1	1	1	1	1	1	0	1	1	0	0	0	1	0	1	0	0	0	1	0	0	1	1	0	0	1	1	1	1	0	0	1	0	0	1	1	0	0	1	1	1	1
scaffold_73591_960	48.4497	7	1	1	1	1	1	1	1	1	1	1	1	0	1	1	0	0	0	1	0	1	0	0	0	1	0	0	1	1	0	0	1	1	1	1	0	0	1	0	0	1	1	0	0	1	1	1	1
scaffold_8129_4864	48.4497	7	1	1	1	1	1	1	1	1	1	1	1	0	1	1	0	0	0	1	0	1	0	0	0	1	0	0	1	1	0	0	1	1	1	1	0	0	1	0	0	1	1	0	0	1	1	1	1
scaffold_56352_160	49.0179	7	1	1	1	1	1	1	1	1	1	1	1	0	1	1	0	0	0	1	1	1	0	0	0	1	0	0	1	1	0	1	1	1	1	1	0	0	1	0	0	1	1	0	0	1	1	1	1
scaffold_15012_3010	49.0179	7	1	1	1	1	1	1	1	1	1	1	1	0	1	1	0	0	0	1	1	1	0	0	0	1	0	0	1	1	0	1	1	1	1	1	0	0	1	0	0	1	1	0	0	1	1	1	1
scaffold_1355_13246	49.0179	7	1	1	1	1	1	1	1	1	1	1	1	0	1	1	0	0	0	1	1	1	0	0	0	1	0	0	1	1	0	1	1	1	1	1	0	0	1	0	0	1	1	0	0	1	1	1	1
scaffold_29800_884	49.0179	7	1	1	1	1	1	1	1	1	1	1	1	0	1	1	0	0	0	1	1	1	0	0	0	1	0	0	1	1	0	1	1	1	1	1	0	0	1	0	0	1	1	0	0	1	1	1	1
scaffold_88427_686	49.0179	7	1	1	1	1	1	1	1	1	1	1	1	0	1	1	0	0	0	1	1	1	0	0	0	1	0	0	1	1	0	1	1	1	1	1	0	0	1	0	0	1	1	0	0	1	1	1	1
scaffold_11311_2457	50.4386	7	1	1	1	1	1	1	1	1	1	1	1	0	1	1	0	0	0	1	1	1	0	0	0	1	0	0	1	1	0	1	1	1	0	1	0	0	1	0	0	1	1	0	0	1	1	1	1
scaffold_11311_2406	50.4386	7	1	1	1	1	1	1	1	1	1	1	1	0	1	1	0	0	0	1	1	1	0	0	0	1	0	0	1	1	0	1	1	1	0	1	0	0	1	0	0	1	1	0	0	1	1	1	1
scaffold_91938_860	51.0068	7	1	1	1	1	1	1	1	1	1	1	1	0	1	1	0	0	0	1	1	1	0	0	0	1	0	0	1	1	0	1	1	1	0	1	0	0	1	0	0	1	1	0	0	1	1	1	1
scaffold_30770_2900	51.575	7	1	1	1	1	1	1	1	1	1	1	1	0	1	1	0	0	0	1	1	1	0	0	0	1	0	0	1	1	0	1	1	1	0	1	0	0	1	0	0	1	1	0	0	1	1	1	1
scaffold_30770_2866	51.575	7	1	1	1	1	1	1	1	1	1	1	1	0	1	1	0	0	0	1	1	1	0	0	0	1	0	0	1	1	0	1	1	1	0	1	0	0	1	0	0	1	1	0	0	1	1	1	1
scaffold_15867_4961	51.575	7	1	1	1	1	1	1	1	1	1	1	1	0	1	1	0	0	0	1	1	1	0	0	0	1	0	0	1	1	0	1	1	1	0	1	0	0	1	0	0	1	1	0	0	1	1	1	1
scaffold_5330_5453	51.575	7	1	1	1	1	1	1	1	1	1	1	1	0	1	1	0	0	0	1	1	1	0	0	0	1	0	0	1	1	0	1	1	1	0	1	0	0	1	0	0	1	1	0	0	1	1	1	1
scaffold_45606_2211	51.575	7	1	1	1	1	1	1	1	1	1	1	1	0	1	1	0	0	0	1	1	1	0	0	0	1	0	0	1	1	0	1	1	1	0	1	0	0	1	0	0	1	1	0	0	1	1	1	1
scaffold_116107_588	51.575	7	1	1	1	1	1	1	1	1	1	1	1	0	1	1	0	0	0	1	1	1	0	0	0	1	0	0	1	1	0	1	1	1	0	1	0	0	1	0	0	1	1	0	0	1	1	1	1
scaffold_116107_616	51.575	7	1	1	1	1	1	1	1	1	1	1	1	0	1	1	0	0	0	1	1	1	0	0	0	1	0	0	1	1	0	1	1	1	0	1	0	0	1	0	0	1	1	0	0	1	1	1	1
scaffold_15867_4774	51.575	7	1	1	1	1	1	1	1	1	1	1	1	0	1	1	0	0	0	1	1	1	0	0	0	1	0	0	1	1	0	1	1	1	0	1	0	0	1	0	0	1	1	0	0	1	1	1	1
scaffold_30770_2816	51.575	7	1	1	1	1	1	1	1	1	1	1	1	0	1	1	0	0	0	1	1	1	0	0	0	1	0	0	1	1	0	1	1	1	0	1	0	0	1	0	0	1	1	0	0	1	1	1	1
SCF138014	51.575	7	1	1	1	1	1	1	1	1	1	1	1	0	1	1	0	0	0	1	1	1	0	0	0	1	0	0	1	1	0	1	1	1	0	1	0	0	1	0	0	1	1	0	0	1	1	1	1
scaffold_94354_1052	56.133	7	1	0	1	1	1	0	1	1	1	1	1	0	1	1	0	0	0	1	1	1	0	0	0	1	0	0	1	1	0	1	0	1	0	1	0	0	1	0	0	1	1	0	0	1	1	1	1
scaffold_20427_5005	56.133	7	1	0	1	1	1	0	1	1	1	1	1	0	1	1	0	0	0	1	1	1	0	0	0	1	0	0	1	1	0	1	0	1	0	1	0	0	1	0	0	1	1	0	0	1	1	1	1
scaffold_79768_1115	58.0601	7	1	0	1	0	1	0	1	1	1	1	1	0	1	1	0	0	0	1	1	1	0	0	0	1	0	0	1	1	0	1	0	1	0	1	0	0	1	0	0	1	0	0	0	1	1	1	1
scaffold_79768_1121	58.0601	7	1	0	1	0	1	0	1	1	1	1	1	0	1	1	0	0	0	1	1	1	0	0	0	1	0	0	1	1	0	1	0	1	0	1	0	0	1	0	0	1	0	0	0	1	1	1	1
scaffold_79768_1145	58.0601	7	1	0	1	0	1	0	1	1	1	1	1	0	1	1	0	0	0	1	1	1	0	0	0	1	0	0	1	1	0	1	0	1	0	1	0	0	1	0	0	1	0	0	0	1	1	1	1
scaffold_31802_1350	58.3918	7	1	0	1	0	1	0	1	1	1	1	1	0	1	1	0	0	0	1	1	1	0	0	0	1	0	0	1	1	0	1	0	1	0	1	0	0	1	0	0	1	0	0	0	1	1	1	1
scaffold_20234_3741	58.3918	7	1	0	1	0	1	0	1	1	1	1	1	0	1	1	0	0	0	1	1	1	0	0	0	1	0	0	1	1	0	1	0	1	0	1	0	0	1	0	0	1	0	0	0	1	1	1	1
scaffold_6923_2595	61.8613	7	1	0	1	0	1	0	1	1	1	1	1	0	1	1	0	0	0	1	1	1	0	0	0	1	0	0	1	1	0	1	0	0	0	1	0	0	1	0	0	1	0	0	0	1	1	1	1
scaffold_118707_673	61.8613	7	1	0	1	0	1	0	1	1	1	1	1	0	1	1	0	0	0	1	1	1	0	0	0	1	0	0	1	1	0	1	0	0	0	1	0	0	1	0	0	1	0	0	0	1	1	1	1
scaffold_89768_544	61.8613	7	1	0	1	0	1	0	1	1	1	1	1	0	1	1	0	0	0	1	1	1	0	0	0	1	0	0	1	1	0	1	0	0	0	1	0	0	1	0	0	1	0	0	0	1	1	1	1
scaffold_11714_2181	61.8613	7	1	0	1	0	1	0	1	1	1	1	1	0	1	1	0	0	0	1	1	1	0	0	0	1	0	0	1	1	0	1	0	0	0	1	0	0	1	0	0	1	0	0	0	1	1	1	1
scaffold_6923_2614	61.8613	7	1	0	1	0	1	0	1	1	1	1	1	0	1	1	0	0	0	1	1	1	0	0	0	1	0	0	1	1	0	1	0	0	0	1	0	0	1	0	0	1	0	0	0	1	1	1	1
scaffold_6923_2617	61.8613	7	1	0	1	0	1	0	1	1	1	1	1	0	1	1	0	0	0	1	1	1	0	0	0	1	0	0	1	1	0	1	0	0	0	1	0	0	1	0	0	1	0	0	0	1	1	1	1
scaffold_79143_1116	61.8613	7	1	0	1	0	1	0	1	1	1	1	1	0	1	1	0	0	0	1	1	1	0	0	0	1	0	0	1	1	0	1	0	0	0	1	0	0	1	0	0	1	0	0	0	1	1	1	1
scaffold_89768_575	61.8613	7	1	0	1	0	1	0	1	1	1	1	1	0	1	1	0	0	0	1	1	1	0	0	0	1	0	0	1	1	0	1	0	0	0	1	0	0	1	0	0	1	0	0	0	1	1	1	1
scaffold_63922_420	65.9088	7	1	0	1	0	1	0	1	1	1	1	0	0	1	1	0	0	0	1	1	0	0	0	0	1	0	0	1	1	0	1	0	0	0	1	0	0	1	0	0	1	0	0	0	1	1	1	1
scaffold_38562_2080	66.3951	7	1	0	1	0	1	0	1	1	1	1	0	0	1	1	0	0	0	1	1	0	0	0	0	1	0	0	1	1	0	1	0	0	0	1	0	0	1	0	0	1	0	0	0	1	1	1	1
scaffold_26825_3430	70.8775	7	1	0	1	0	1	0	1	1	1	1	0	1	1	1	0	1	0	1	1	0	0	0	0	0	0	0	1	1	0	1	0	0	0	1	0	0	1	0	0	1	0	0	0	1	1	1	0
scaffold_4193_7560	70.8775	7	1	0	1	0	1	0	1	1	1	1	0	1	1	1	0	1	0	1	1	0	0	0	0	0	0	0	1	1	0	1	0	0	0	1	0	0	1	0	0	1	0	0	0	1	1	1	0
scaffold_21447_1334	70.8775	7	1	0	1	0	1	0	1	1	1	1	0	1	1	1	0	1	0	1	1	0	0	0	0	0	0	0	1	1	0	1	0	0	0	1	0	0	1	0	0	1	0	0	0	1	1	1	0
scaffold_27176_3574	70.8775	7	1	0	1	0	1	0	1	1	1	1	0	1	1	1	0	1	0	1	1	0	0	0	0	0	0	0	1	1	0	1	0	0	0	1	0	0	1	0	0	1	0	0	0	1	1	1	0
scaffold_7445_3853	70.8775	7	1	0	1	0	1	0	1	1	1	1	0	1	1	1	0	1	0	1	1	0	0	0	0	0	0	0	1	1	0	1	0	0	0	1	0	0	1	0	0	1	0	0	0	1	1	1	0
scaffold_60798_1265	71.1807	7	1	0	1	0	1	0	1	1	1	1	0	1	1	1	0	1	0	1	1	0	0	0	0	0	0	0	1	1	0	1	0	0	0	1	0	0	1	0	0	1	0	0	0	1	1	1	0
scaffold_48331_519	71.1807	7	1	0	1	0	1	0	1	1	1	1	0	1	1	1	0	1	0	1	1	0	0	0	0	0	0	0	1	1	0	1	0	0	0	1	0	0	1	0	0	1	0	0	0	1	1	1	0
scaffold_48331_561	71.1807	7	1	0	1	0	1	0	1	1	1	1	0	1	1	1	0	1	0	1	1	0	0	0	0	0	0	0	1	1	0	1	0	0	0	1	0	0	1	0	0	1	0	0	0	1	1	1	0
scaffold_48_3805	74.2894	7	1	0	1	0	1	0	1	1	1	1	0	1	1	1	0	1	0	1	1	0	0	0	0	0	0	0	1	1	0	1	0	0	0	1	0	0	1	0	0	1	0	0	0	1	1	1	0
scaffold_16126_2401	74.2894	7	1	0	1	0	1	0	1	1	1	1	0	1	1	1	0	1	0	1	1	0	0	0	0	0	0	0	1	1	0	1	0	0	0	1	0	0	1	0	0	1	0	0	0	1	1	1	0
scaffold_39747_1377	74.2894	7	1	0	1	0	1	0	1	1	1	1	0	1	1	1	0	1	0	1	1	0	0	0	0	0	0	0	1	1	0	1	0	0	0	1	0	0	1	0	0	1	0	0	0	1	1	1	0
scaffold_128348_442	74.2894	7	1	0	1	0	1	0	1	1	1	1	0	1	1	1	0	1	0	1	1	0	0	0	0	0	0	0	1	1	0	1	0	0	0	1	0	0	1	0	0	1	0	0	0	1	1	1	0
scaffold_128348_475	74.2894	7	1	0	1	0	1	0	1	1	1	1	0	1	1	1	0	1	0	1	1	0	0	0	0	0	0	0	1	1	0	1	0	0	0	1	0	0	1	0	0	1	0	0	0	1	1	1	0
scaffold_48_3814	74.2894	7	1	0	1	0	1	0	1	1	1	1	0	1	1	1	0	1	0	1	1	0	0	0	0	0	0	0	1	1	0	1	0	0	0	1	0	0	1	0	0	1	0	0	0	1	1	1	0
scaffold_2851_6659	79.7065	7	1	0	1	0	1	0	1	1	1	1	0	1	1	1	1	1	0	1	1	0	0	0	0	0	0	0	1	1	0	1	0	0	0	1	0	0	1	0	0	1	0	0	0	1	1	1	0
scaffold_2851_6681	79.7065	7	1	0	1	0	1	0	1	1	1	1	0	1	1	1	1	1	0	1	1	0	0	0	0	0	0	0	1	1	0	1	0	0	0	1	0	0	1	0	0	1	0	0	0	1	1	1	0
scaffold_2851_6688	79.7065	7	1	0	1	0	1	0	1	1	1	1	0	1	1	1	1	1	0	1	1	0	0	0	0	0	0	0	1	1	0	1	0	0	0	1	0	0	1	0	0	1	0	0	0	1	1	1	0
scaffold_21418_1654	81.9808	7	1	0	1	0	1	0	1	1	1	1	0	1	1	1	1	1	0	1	1	0	0	0	0	0	0	0	0	1	0	1	0	0	0	1	0	0	1	0	0	0	0	0	0	1	1	1	0
scaffold_32159_3344	85.3952	7	1	0	1	0	1	0	1	1	1	1	0	1	1	1	1	1	0	1	1	0	0	0	0	0	0	0	0	1	0	1	0	0	0	1	0	0	1	0	0	0	0	1	0	1	1	1	0
SCF46824	85.3952	7	1	0	1	0	1	0	1	1	1	1	0	1	1	1	1	1	0	1	1	0	0	0	0	0	0	0	0	1	0	1	0	0	0	1	0	0	1	0	0	0	0	1	0	1	1	1	0
SCF155637	85.3952	7	1	0	1	0	1	0	1	1	1	1	0	1	1	1	1	1	0	1	1	0	0	0	0	0	0	0	0	1	0	1	0	0	0	1	0	0	1	0	0	0	0	1	0	1	1	1	0
SCF10514	85.3952	7	1	0	1	0	1	0	1	1	1	1	0	1	1	1	1	1	0	1	1	0	0	0	0	0	0	0	0	1	0	1	0	0	0	1	0	0	1	0	0	0	0	1	0	1	1	1	0
scaffold_71559_93	0	8	0	0	1	0	1	1	1	1	0	0	0	0	1	1	0	0	0	0	0	1	1	0	0	1	1	1	0	1	0	1	1	0	1	1	0	1	1	1	1	0	0	1	0	1	1	0	0
scaffold_47892_200	0	8	0	0	1	0	1	1	1	1	0	0	0	0	1	1	0	0	0	0	0	1	1	0	0	1	1	1	0	1	0	1	1	0	1	1	0	1	1	1	1	0	0	1	0	1	1	0	0
scaffold_121317_544	0	8	0	0	1	0	1	1	1	1	0	0	0	0	1	1	0	0	0	0	0	1	1	0	0	1	1	1	0	1	0	1	1	0	1	1	0	1	1	1	1	0	0	1	0	1	1	0	0
scaffold_5141_6919	0	8	0	0	1	0	1	1	1	1	0	0	0	0	1	1	0	0	0	0	0	1	1	0	0	1	1	1	0	1	0	1	1	0	1	1	0	1	1	1	1	0	0	1	0	1	1	0	0
scaffold_13557_1245	0	8	0	0	1	0	1	1	1	1	0	0	0	0	1	1	0	0	0	0	0	1	1	0	0	1	1	1	0	1	0	1	1	0	1	1	0	1	1	1	1	0	0	1	0	1	1	0	0
scaffold_57651_1284	0	8	0	0	1	0	1	1	1	1	0	0	0	0	1	1	0	0	0	0	0	1	1	0	0	1	1	1	0	1	0	1	1	0	1	1	0	1	1	1	1	0	0	1	0	1	1	0	0
scaffold_8003_6218	0	8	0	0	1	0	1	1	1	1	0	0	0	0	1	1	0	0	0	0	0	1	1	0	0	1	1	1	0	1	0	1	1	0	1	1	0	1	1	1	1	0	0	1	0	1	1	0	0
vm28527	0	8	0	0	1	0	1	1	1	1	0	0	0	0	1	1	0	0	0	0	0	1	1	0	0	1	1	1	0	1	0	1	1	0	1	1	0	1	1	1	1	0	0	1	0	1	1	0	0
scf2505a	6.03752	8	0	0	1	0	1	1	1	0	0	0	0	0	1	1	0	0	0	0	0	1	1	1	0	1	1	1	0	1	0	1	1	0	1	1	0	1	1	1	1	1	0	1	0	1	1	0	0
scaffold_109459_101	6.03752	8	0	0	1	0	1	1	1	0	0	0	0	0	1	1	0	0	0	0	0	1	1	1	0	1	1	1	0	1	0	1	1	0	1	1	0	1	1	1	1	1	0	1	0	1	1	0	0
scaffold_60441_1041	6.03752	8	0	0	1	0	1	1	1	0	0	0	0	0	1	1	0	0	0	0	0	1	1	1	0	1	1	1	0	1	0	1	1	0	1	1	0	1	1	1	1	1	0	1	0	1	1	0	0
scaffold_92_8835	6.03752	8	0	0	1	0	1	1	1	0	0	0	0	0	1	1	0	0	0	0	0	1	1	1	0	1	1	1	0	1	0	1	1	0	1	1	0	1	1	1	1	1	0	1	0	1	1	0	0
scaffold_92_8856	6.03752	8	0	0	1	0	1	1	1	0	0	0	0	0	1	1	0	0	0	0	0	1	1	1	0	1	1	1	0	1	0	1	1	0	1	1	0	1	1	1	1	1	0	1	0	1	1	0	0
scaffold_24060_1005	7.69945	8	0	0	1	0	1	1	1	0	0	0	0	0	1	1	0	0	0	0	0	1	1	1	0	1	1	1	0	1	0	1	1	0	1	1	0	1	1	1	1	1	0	1	0	1	1	0	0
scaffold_89815_135	7.69945	8	0	0	1	0	1	1	1	0	0	0	0	0	1	1	0	0	0	0	0	1	1	1	0	1	1	1	0	1	0	1	1	0	1	1	0	1	1	1	1	1	0	1	0	1	1	0	0
scaffold_17866_1388	7.69945	8	0	0	1	0	1	1	1	0	0	0	0	0	1	1	0	0	0	0	0	1	1	1	0	1	1	1	0	1	0	1	1	0	1	1	0	1	1	1	1	1	0	1	0	1	1	0	0
scaffold_61224_468	9.12029	8	0	0	1	0	1	1	1	0	0	0	0	0	1	1	0	0	0	0	0	1	1	1	0	1	1	1	0	1	0	1	1	0	1	1	0	1	1	1	1	1	0	1	0	1	1	0	0
scaffold_4913_2639	9.12029	8	0	0	1	0	1	1	1	0	0	0	0	0	1	1	0	0	0	0	0	1	1	1	0	1	1	1	0	1	0	1	1	0	1	1	0	1	1	1	1	1	0	1	0	1	1	0	0
scaffold_135908_391	13.6742	8	0	0	1	0	1	1	1	0	0	0	0	0	1	1	0	0	0	0	1	1	1	1	0	1	1	1	0	1	0	1	1	0	1	1	0	1	1	1	1	1	0	1	0	1	1	0	0
scaffold_135908_399	13.6742	8	0	0	1	0	1	1	1	0	0	0	0	0	1	1	0	0	0	0	1	1	1	1	0	1	1	1	0	1	0	1	1	0	1	1	0	1	1	1	1	1	0	1	0	1	1	0	0
scaffold_65177_1129	16.8033	8	0	0	1	0	1	1	1	0	0	0	0	0	0	1	0	0	0	0	1	1	1	1	1	1	1	1	0	1	0	1	1	0	1	1	0	1	1	1	1	1	0	1	0	1	1	0	0
scaffold_83934_790	19.9324	8	0	0	1	0	0	1	1	0	0	0	0	0	0	1	1	0	0	0	1	1	1	1	1	1	1	1	0	1	0	1	1	0	1	1	0	1	1	1	1	1	0	1	0	1	1	0	0
scaffold_2111_5324	21.9221	8	0	0	1	0	0	1	1	0	0	0	0	0	0	1	1	0	0	0	1	1	1	1	1	1	1	1	0	0	0	1	1	0	1	1	0	1	1	1	1	1	0	1	0	1	1	0	0
scaffold_70273_1406	23.9117	8	0	0	1	0	0	1	1	0	0	0	0	0	0	1	1	0	0	0	1	1	1	1	1	1	1	1	0	0	0	1	1	0	1	1	0	1	1	1	1	1	0	1	0	1	1	0	0
scaffold_51846_237	27.1979	8	0	0	1	0	0	1	1	0	0	0	0	0	0	1	1	0	0	0	1	1	1	1	1	1	1	1	0	0	0	1	1	0	1	1	0	1	1	1	1	1	0	1	0	1	1	0	0
scaffold_51846_249	27.1979	8	0	0	1	0	0	1	1	0	0	0	0	0	0	1	1	0	0	0	1	1	1	1	1	1	1	1	0	0	0	1	1	0	1	1	0	1	1	1	1	1	0	1	0	1	1	0	0
scaffold_5800_2079	27.4364	8	0	0	1	0	0	1	1	0	0	0	0	0	0	1	1	0	0	0	1	1	1	1	1	1	1	1	0	0	0	1	1	0	1	1	0	1	1	1	1	1	0	1	0	1	1	0	0
scaffold_64256_140	27.8617	8	0	0	1	0	0	1	1	0	0	0	0	0	0	1	1	0	0	0	1	1	1	1	1	1	1	1	0	0	0	1	1	0	1	1	0	1	1	1	1	1	0	1	0	1	1	0	0
scaffold_103993_433	27.8617	8	0	0	1	0	0	1	1	0	0	0	0	0	0	1	1	0	0	0	1	1	1	1	1	1	1	1	0	0	0	1	1	0	1	1	0	1	1	1	1	1	0	1	0	1	1	0	0
scaffold_4265_4053	35.5524	8	0	0	1	0	0	1	1	1	0	1	0	0	0	1	1	0	0	0	1	1	1	1	1	1	0	0	0	0	0	1	1	0	1	0	0	1	1	1	0	1	0	1	0	1	0	0	0
scaffold_61535_584	35.5524	8	0	0	1	0	0	1	1	1	0	1	0	0	0	1	1	0	0	0	1	1	1	1	1	1	0	0	0	0	0	1	1	0	1	0	0	1	1	1	0	1	0	1	0	1	0	0	0
scaffold_41819_1518	35.5524	8	0	0	1	0	0	1	1	1	0	1	0	0	0	1	1	0	0	0	1	1	1	1	1	1	0	0	0	0	0	1	1	0	1	0	0	1	1	1	0	1	0	1	0	1	0	0	0
scaffold_5929_8152	35.5524	8	0	0	1	0	0	1	1	1	0	1	0	0	0	1	1	0	0	0	1	1	1	1	1	1	0	0	0	0	0	1	1	0	1	0	0	1	1	1	0	1	0	1	0	1	0	0	0
scaffold_9117_954	35.5524	8	0	0	1	0	0	1	1	1	0	1	0	0	0	1	1	0	0	0	1	1	1	1	1	1	0	0	0	0	0	1	1	0	1	0	0	1	1	1	0	1	0	1	0	1	0	0	0
scaffold_54228_377	35.5524	8	0	0	1	0	0	1	1	1	0	1	0	0	0	1	1	0	0	0	1	1	1	1	1	1	0	0	0	0	0	1	1	0	1	0	0	1	1	1	0	1	0	1	0	1	0	0	0
scaffold_103729_118	35.5524	8	0	0	1	0	0	1	1	1	0	1	0	0	0	1	1	0	0	0	1	1	1	1	1	1	0	0	0	0	0	1	1	0	1	0	0	1	1	1	0	1	0	1	0	1	0	0	0
scaffold_9117_1000	35.5524	8	0	0	1	0	0	1	1	1	0	1	0	0	0	1	1	0	0	0	1	1	1	1	1	1	0	0	0	0	0	1	1	0	1	0	0	1	1	1	0	1	0	1	0	1	0	0	0
scaffold_9117_957	35.5524	8	0	0	1	0	0	1	1	1	0	1	0	0	0	1	1	0	0	0	1	1	1	1	1	1	0	0	0	0	0	1	1	0	1	0	0	1	1	1	0	1	0	1	0	1	0	0	0
scaffold_9117_993	35.5524	8	0	0	1	0	0	1	1	1	0	1	0	0	0	1	1	0	0	0	1	1	1	1	1	1	0	0	0	0	0	1	1	0	1	0	0	1	1	1	0	1	0	1	0	1	0	0	0
scaffold_12708_3553	38.9668	8	0	0	1	0	0	1	1	1	0	1	0	0	0	1	1	0	0	0	1	1	1	1	1	1	0	0	0	0	1	1	1	0	1	0	0	1	1	1	0	1	0	1	0	1	0	0	0
scaffold_12708_3532	38.9668	8	0	0	1	0	0	1	1	1	0	1	0	0	0	1	1	0	0	0	1	1	1	1	1	1	0	0	0	0	1	1	1	0	1	0	0	1	1	1	0	1	0	1	0	1	0	0	0
scaffold_12708_3555	38.9668	8	0	0	1	0	0	1	1	1	0	1	0	0	0	1	1	0	0	0	1	1	1	1	1	1	0	0	0	0	1	1	1	0	1	0	0	1	1	1	0	1	0	1	0	1	0	0	0
scaffold_72056_1168	40.1034	8	0	0	1	0	0	1	1	1	0	1	0	0	0	1	1	0	0	0	1	1	1	1	1	1	0	0	0	0	1	1	1	0	1	0	0	1	1	1	0	1	0	1	0	1	0	0	0
scaffold_68225_888	40.9557	8	0	0	1	0	0	1	1	1	0	1	0	0	0	1	1	0	0	0	1	1	1	1	1	1	0	0	0	0	1	1	1	0	1	0	0	1	1	1	0	1	0	1	0	1	0	0	0
scaffold_40880_1057	40.9557	8	0	0	1	0	0	1	1	1	0	1	0	0	0	1	1	0	0	0	1	1	1	1	1	1	0	0	0	0	1	1	1	0	1	0	0	1	1	1	0	1	0	1	0	1	0	0	0
scaffold_6593_6721	40.9557	8	0	0	1	0	0	1	1	1	0	1	0	0	0	1	1	0	0	0	1	1	1	1	1	1	0	0	0	0	1	1	1	0	1	0	0	1	1	1	0	1	0	1	0	1	0	0	0
scaffold_22881_2227	43.7955	8	0	0	1	0	0	1	1	1	0	1	0	0	0	1	1	0	0	0	1	1	1	1	1	1	0	0	0	0	1	1	1	0	1	0	0	1	1	1	0	1	0	1	0	1	1	0	0
scaffold_34700_1827	43.7955	8	0	0	1	0	0	1	1	1	0	1	0	0	0	1	1	0	0	0	1	1	1	1	1	1	0	0	0	0	1	1	1	0	1	0	0	1	1	1	0	1	0	1	0	1	1	0	0
scaffold_31968_1678	43.7955	8	0	0	1	0	0	1	1	1	0	1	0	0	0	1	1	0	0	0	1	1	1	1	1	1	0	0	0	0	1	1	1	0	1	0	0	1	1	1	0	1	0	1	0	1	1	0	0
scaffold_31968_1818	45.5007	8	1	0	1	0	0	1	1	1	0	1	0	0	0	1	1	0	0	0	1	1	1	1	1	1	0	0	0	0	1	1	1	0	1	0	0	1	1	1	0	1	0	1	0	1	1	0	0
scaffold_19566_4626	45.5007	8	1	0	1	0	0	1	1	1	0	1	0	0	0	1	1	0	0	0	1	1	1	1	1	1	0	0	0	0	1	1	1	0	1	0	0	1	1	1	0	1	0	1	0	1	1	0	0
scaffold_12077_1652	45.5007	8	1	0	1	0	0	1	1	1	0	1	0	0	0	1	1	0	0	0	1	1	1	1	1	1	0	0	0	0	1	1	1	0	1	0	0	1	1	1	0	1	0	1	0	1	1	0	0
scaffold_15560_4962	45.5007	8	1	0	1	0	0	1	1	1	0	1	0	0	0	1	1	0	0	0	1	1	1	1	1	1	0	0	0	0	1	1	1	0	1	0	0	1	1	1	0	1	0	1	0	1	1	0	0
scaffold_127187_140	46.0689	8	1	0	1	0	0	1	1	1	0	1	0	0	0	1	1	0	0	0	1	1	1	1	1	1	0	0	1	0	1	1	1	0	1	0	0	1	1	1	0	1	0	1	0	1	1	0	0
scaffold_34291_1142	46.919	8	1	0	1	0	0	1	1	1	0	1	0	0	0	1	1	0	0	0	1	1	1	1	1	1	0	0	1	0	1	1	1	0	1	0	0	1	1	1	0	0	0	1	0	1	1	0	0
scaffold_15665_704	46.919	8	1	0	1	0	0	1	1	1	0	1	0	0	0	1	1	0	0	0	1	1	1	1	1	1	0	0	1	0	1	1	1	0	1	0	0	1	1	1	0	0	0	1	0	1	1	0	0
scaffold_7472_6967	46.919	8	1	0	1	0	0	1	1	1	0	1	0	0	0	1	1	0	0	0	1	1	1	1	1	1	0	0	1	0	1	1	1	0	1	0	0	1	1	1	0	0	0	1	0	1	1	0	0
scaffold_17386_3121	46.919	8	1	0	1	0	0	1	1	1	0	1	0	0	0	1	1	0	0	0	1	1	1	1	1	1	0	0	1	0	1	1	1	0	1	0	0	1	1	1	0	0	0	1	0	1	1	0	0
scaffold_22890_1500	46.919	8	1	0	1	0	0	1	1	1	0	1	0	0	0	1	1	0	0	0	1	1	1	1	1	1	0	0	1	0	1	1	1	0	1	0	0	1	1	1	0	0	0	1	0	1	1	0	0
scaffold_34291_1111	46.919	8	1	0	1	0	0	1	1	1	0	1	0	0	0	1	1	0	0	0	1	1	1	1	1	1	0	0	1	0	1	1	1	0	1	0	0	1	1	1	0	0	0	1	0	1	1	0	0
scaffold_34291_1154	46.919	8	1	0	1	0	0	1	1	1	0	1	0	0	0	1	1	0	0	0	1	1	1	1	1	1	0	0	1	0	1	1	1	0	1	0	0	1	1	1	0	0	0	1	0	1	1	0	0
scaffold_67225_1543	48.6296	8	1	0	1	0	0	1	1	1	0	1	0	0	0	1	1	0	0	0	1	1	1	1	1	1	0	0	1	0	1	1	1	0	1	0	0	1	1	1	0	0	0	1	0	1	1	0	0
scaffold_20761_3873	48.6296	8	1	0	1	0	0	1	1	1	0	1	0	0	0	1	1	0	0	0	1	1	1	1	1	1	0	0	1	0	1	1	1	0	1	0	0	1	1	1	0	0	0	1	0	1	1	0	0
scaffold_18446_63	48.6296	8	1	0	1	0	0	1	1	1	0	1	0	0	0	1	1	0	0	0	1	1	1	1	1	1	0	0	1	0	1	1	1	0	1	0	0	1	1	1	0	0	0	1	0	1	1	0	0
scaffold_32131_2139	48.6296	8	1	0	1	0	0	1	1	1	0	1	0	0	0	1	1	0	0	0	1	1	1	1	1	1	0	0	1	0	1	1	1	0	1	0	0	1	1	1	0	0	0	1	0	1	1	0	0
scaffold_32131_2146	48.6296	8	1	0	1	0	0	1	1	1	0	1	0	0	0	1	1	0	0	0	1	1	1	1	1	1	0	0	1	0	1	1	1	0	1	0	0	1	1	1	0	0	0	1	0	1	1	0	0
scaffold_32131_2162	48.6296	8	1	0	1	0	0	1	1	1	0	1	0	0	0	1	1	0	0	0	1	1	1	1	1	1	0	0	1	0	1	1	1	0	1	0	0	1	1	1	0	0	0	1	0	1	1	0	0
scaffold_75920_458	48.6296	8	1	0	1	0	0	1	1	1	0	1	0	0	0	1	1	0	0	0	1	1	1	1	1	1	0	0	1	0	1	1	1	0	1	0	0	1	1	1	0	0	0	1	0	1	1	0	0
scaffold_126870_338	52.0385	8	1	0	1	0	0	1	1	1	0	1	0	0	0	1	1	0	0	0	1	1	1	1	1	1	0	0	1	1	1	1	1	0	1	0	0	1	1	1	0	0	0	1	0	1	1	0	0
scaffold_13002_3777	52.0385	8	1	0	1	0	0	1	1	1	0	1	0	0	0	1	1	0	0	0	1	1	1	1	1	1	0	0	1	1	1	1	1	0	1	0	0	1	1	1	0	0	0	1	0	1	1	0	0
scaffold_19149_3542	52.0385	8	1	0	1	0	0	1	1	1	0	1	0	0	0	1	1	0	0	0	1	1	1	1	1	1	0	0	1	1	1	1	1	0	1	0	0	1	1	1	0	0	0	1	0	1	1	0	0
scaffold_46999_2563	53.4594	8	1	0	1	0	0	1	1	1	0	1	0	0	0	1	1	0	0	0	1	1	1	1	1	1	0	0	1	1	1	1	1	0	1	0	0	1	1	1	0	0	0	1	0	1	1	0	0
scaffold_31952_1353	54.5959	8	1	0	1	0	0	1	1	1	0	1	0	0	0	1	1	0	0	0	1	1	1	1	1	0	0	0	1	1	1	1	1	0	1	0	0	1	1	1	0	0	1	1	0	1	1	0	0
scaffold_201671_76	54.5959	8	1	0	1	0	0	1	1	1	0	1	0	0	0	1	1	0	0	0	1	1	1	1	1	0	0	0	1	1	1	1	1	0	1	0	0	1	1	1	0	0	1	1	0	1	1	0	0
scaffold_4967_1319	56.8702	8	1	0	1	0	0	1	1	1	0	1	0	0	0	1	1	0	1	0	1	1	1	1	1	0	0	0	1	1	1	1	1	0	1	0	0	1	1	1	0	0	1	1	0	1	1	0	0
scaffold_4967_1197	56.8702	8	1	0	1	0	0	1	1	1	0	1	0	0	0	1	1	0	1	0	1	1	1	1	1	0	0	0	1	1	1	1	1	0	1	0	0	1	1	1	0	0	1	1	0	1	1	0	0
scaffold_15937_4184	58.0068	8	1	0	1	0	0	1	1	1	0	1	0	0	0	1	1	0	1	0	1	1	1	1	1	0	0	0	1	1	1	1	1	0	1	0	0	1	1	1	0	0	1	1	0	1	1	0	0
scaffold_932_9467	59.712	8	1	0	1	0	0	1	1	1	0	1	0	1	0	1	1	0	1	0	1	1	1	1	1	0	0	0	1	1	1	1	1	0	1	0	0	1	1	1	0	0	1	1	0	0	1	0	0
scaffold_932_9501	59.712	8	1	0	1	0	0	1	1	1	0	1	0	1	0	1	1	0	1	0	1	1	1	1	1	0	0	0	1	1	1	1	1	0	1	0	0	1	1	1	0	0	1	1	0	0	1	0	0
scaffold_73898_1500	59.712	8	1	0	1	0	0	1	1	1	0	1	0	1	0	1	1	0	1	0	1	1	1	1	1	0	0	0	1	1	1	1	1	0	1	0	0	1	1	1	0	0	1	1	0	0	1	0	0
scaffold_138_11061	59.712	8	1	0	1	0	0	1	1	1	0	1	0	1	0	1	1	0	1	0	1	1	1	1	1	0	0	0	1	1	1	1	1	0	1	0	0	1	1	1	0	0	1	1	0	0	1	0	0
scaffold_35515_70	59.712	8	1	0	1	0	0	1	1	1	0	1	0	1	0	1	1	0	1	0	1	1	1	1	1	0	0	0	1	1	1	1	1	0	1	0	0	1	1	1	0	0	1	1	0	0	1	0	0
scaffold_138_10975	59.712	8	1	0	1	0	0	1	1	1	0	1	0	1	0	1	1	0	1	0	1	1	1	1	1	0	0	0	1	1	1	1	1	0	1	0	0	1	1	1	0	0	1	1	0	0	1	0	0
scaffold_30575_1640	65.8176	8	1	0	1	0	1	1	1	1	0	1	0	1	0	0	1	0	1	0	1	1	1	1	1	0	0	0	1	1	1	1	1	0	1	0	0	1	1	1	0	0	1	1	0	0	1	0	0
scaffold_162731_91	65.9574	8	1	0	1	0	1	1	1	1	0	1	0	1	0	0	1	0	1	0	1	1	1	1	1	0	0	0	1	1	1	1	1	0	1	0	0	1	1	1	0	0	1	1	0	0	1	0	0
scaffold_93925_177	65.9574	8	1	0	1	0	1	1	1	1	0	1	0	1	0	0	1	0	1	0	1	1	1	1	1	0	0	0	1	1	1	1	1	0	1	0	0	1	1	1	0	0	1	1	0	0	1	0	0
scaffold_41627_1302	66.2297	8	1	0	1	0	1	1	1	1	0	1	0	1	0	0	1	0	1	0	1	1	1	1	1	0	0	0	1	1	1	1	1	0	1	0	0	1	1	1	0	0	1	1	0	0	1	0	0
scaffold_41627_1303	66.2297	8	1	0	1	0	1	1	1	1	0	1	0	1	0	0	1	0	1	0	1	1	1	1	1	0	0	0	1	1	1	1	1	0	1	0	0	1	1	1	0	0	1	1	0	0	1	0	0
scaffold_41627_1305	66.2297	8	1	0	1	0	1	1	1	1	0	1	0	1	0	0	1	0	1	0	1	1	1	1	1	0	0	0	1	1	1	1	1	0	1	0	0	1	1	1	0	0	1	1	0	0	1	0	0
scaffold_25458_2214	66.6843	8	1	0	1	0	1	1	1	1	0	1	0	1	0	0	1	0	1	0	1	1	1	1	1	0	0	0	1	1	1	1	1	0	1	0	0	1	1	1	0	0	1	1	0	0	1	0	0
scaffold_12609_6206	66.6843	8	1	0	1	0	1	1	1	1	0	1	0	1	0	0	1	0	1	0	1	1	1	1	1	0	0	0	1	1	1	1	1	0	1	0	0	1	1	1	0	0	1	1	0	0	1	0	0
scaffold_25458_2285	66.6843	8	1	0	1	0	1	1	1	1	0	1	0	1	0	0	1	0	1	0	1	1	1	1	1	0	0	0	1	1	1	1	1	0	1	0	0	1	1	1	0	0	1	1	0	0	1	0	0
scaffold_58152_507	66.6843	8	1	0	1	0	1	1	1	1	0	1	0	1	0	0	1	0	1	0	1	1	1	1	1	0	0	0	1	1	1	1	1	0	1	0	0	1	1	1	0	0	1	1	0	0	1	0	0
scaffold_5963_7288	66.6843	8	1	0	1	0	1	1	1	1	0	1	0	1	0	0	1	0	1	0	1	1	1	1	1	0	0	0	1	1	1	1	1	0	1	0	0	1	1	1	0	0	1	1	0	0	1	0	0
scaffold_2175_6019	70.9498	8	1	0	1	0	1	1	1	1	0	1	1	1	0	0	1	0	1	0	1	1	1	1	1	0	0	0	1	1	1	0	1	0	1	0	0	1	1	1	0	0	1	1	0	1	0	0	0
scaffold_2175_6126	70.9498	8	1	0	1	0	1	1	1	1	0	1	1	1	0	0	1	0	1	0	1	1	1	1	1	0	0	0	1	1	1	0	1	0	1	0	0	1	1	1	0	0	1	1	0	1	0	0	0
scaffold_17469_2958	77.2129	8	1	0	1	0	1	1	1	1	1	1	1	1	0	1	1	0	1	1	1	1	1	1	1	0	0	0	1	1	1	0	1	0	1	0	0	1	1	1	0	0	1	1	1	1	0	1	0
scaffold_936_3555	77.2129	8	1	0	1	0	1	1	1	1	1	1	1	1	0	1	1	0	1	1	1	1	1	1	1	0	0	0	1	1	1	0	1	0	1	0	0	1	1	1	0	0	1	1	1	1	0	1	0
scaffold_11333_5879	77.7974	8	1	0	1	0	1	1	1	1	1	1	1	1	0	1	1	0	1	1	1	1	1	1	1	0	0	0	1	1	1	0	1	0	1	0	0	1	1	1	0	0	1	1	1	1	0	1	0
scaffold_2412_5491	77.7974	8	1	0	1	0	1	1	1	1	1	1	1	1	0	1	1	0	1	1	1	1	1	1	1	0	0	0	1	1	1	0	1	0	1	0	0	1	1	1	0	0	1	1	1	1	0	1	0
scaffold_10118_211	77.7974	8	1	0	1	0	1	1	1	1	1	1	1	1	0	1	1	0	1	1	1	1	1	1	1	0	0	0	1	1	1	0	1	0	1	0	0	1	1	1	0	0	1	1	1	1	0	1	0
scaffold_79409_1279	78.6498	8	1	0	1	0	1	1	1	1	1	1	1	1	0	1	1	0	1	1	1	1	1	1	1	0	0	0	1	1	1	0	1	0	1	0	1	1	1	1	0	0	1	1	1	1	0	1	0
scaffold_135195_135	79.5021	8	1	0	1	0	1	1	1	1	1	1	1	1	0	1	1	0	1	1	1	1	1	1	1	0	0	0	1	1	1	0	1	0	1	0	1	1	1	1	0	0	1	1	1	1	0	1	0
ct89379	79.5021	8	1	0	1	0	1	1	1	1	1	1	1	1	0	1	1	0	1	1	1	1	1	1	1	0	0	0	1	1	1	0	1	0	1	0	1	1	1	1	0	0	1	1	1	1	0	1	0
scaffold_135195_108	79.5021	8	1	0	1	0	1	1	1	1	1	1	1	1	0	1	1	0	1	1	1	1	1	1	1	0	0	0	1	1	1	0	1	0	1	0	1	1	1	1	0	0	1	1	1	1	0	1	0
scaffold_135195_113	79.5021	8	1	0	1	0	1	1	1	1	1	1	1	1	0	1	1	0	1	1	1	1	1	1	1	0	0	0	1	1	1	0	1	0	1	0	1	1	1	1	0	0	1	1	1	1	0	1	0
scaffold_21550_518	79.5021	8	1	0	1	0	1	1	1	1	1	1	1	1	0	1	1	0	1	1	1	1	1	1	1	0	0	0	1	1	1	0	1	0	1	0	1	1	1	1	0	0	1	1	1	1	0	1	0
scaffold_21550_579	79.5021	8	1	0	1	0	1	1	1	1	1	1	1	1	0	1	1	0	1	1	1	1	1	1	1	0	0	0	1	1	1	0	1	0	1	0	1	1	1	1	0	0	1	1	1	1	0	1	0
scaffold_7272_5650	79.5021	8	1	0	1	0	1	1	1	1	1	1	1	1	0	1	1	0	1	1	1	1	1	1	1	0	0	0	1	1	1	0	1	0	1	0	1	1	1	1	0	0	1	1	1	1	0	1	0
scaffold_10765_1475	0	9	0	1	0	1	1	0	1	1	1	1	0	1	1	1	1	1	1	1	1	0	1	1	0	0	1	1	0	0	0	1	0	1	1	1	0	1	0	0	0	0	1	1	1	0	1	1	0
scaffold_2274_18661	0	9	0	1	0	1	1	0	1	1	1	1	0	1	1	1	1	1	1	1	1	0	1	1	0	0	1	1	0	0	0	1	0	1	1	1	0	1	0	0	0	0	1	1	1	0	1	1	0
scaffold_2274_18664	0	9	0	1	0	1	1	0	1	1	1	1	0	1	1	1	1	1	1	1	1	0	1	1	0	0	1	1	0	0	0	1	0	1	1	1	0	1	0	0	0	0	1	1	1	0	1	1	0
scaffold_2274_18687	0	9	0	1	0	1	1	0	1	1	1	1	0	1	1	1	1	1	1	1	1	0	1	1	0	0	1	1	0	0	0	1	0	1	1	1	0	1	0	0	0	0	1	1	1	0	1	1	0
scaffold_30980_795	0.852355	9	0	1	0	1	1	0	1	1	1	1	0	1	1	1	1	1	1	1	1	0	1	1	0	0	1	1	0	0	0	1	0	1	1	1	0	1	0	0	0	0	1	1	1	0	1	1	0
scaffold_19177_636	2.52796	9	0	1	0	1	1	0	1	1	1	1	0	1	1	1	1	1	1	1	1	0	1	1	0	0	1	1	0	0	0	1	0	1	1	1	0	1	0	0	0	0	1	1	1	0	1	1	0
scaffold_210_510	2.52796	9	0	1	0	1	1	0	1	1	1	1	0	1	1	1	1	1	1	1	1	0	1	1	0	0	1	1	0	0	0	1	0	1	1	1	0	1	0	0	0	0	1	1	1	0	1	1	0
scaffold_15579_3318	4.54699	9	0	1	0	1	1	0	1	1	1	1	0	1	1	1	1	1	1	1	1	0	1	1	0	0	1	1	0	0	0	1	0	1	1	1	0	1	0	0	0	0	1	1	1	0	1	1	0
scaffold_1979_1623	4.54699	9	0	1	0	1	1	0	1	1	1	1	0	1	1	1	1	1	1	1	1	0	1	1	0	0	1	1	0	0	0	1	0	1	1	1	0	1	0	0	0	0	1	1	1	0	1	1	0
scaffold_15579_3317	4.54699	9	0	1	0	1	1	0	1	1	1	1	0	1	1	1	1	1	1	1	1	0	1	1	0	0	1	1	0	0	0	1	0	1	1	1	0	1	0	0	0	0	1	1	1	0	1	1	0
scaffold_15579_3320	4.54699	9	0	1	0	1	1	0	1	1	1	1	0	1	1	1	1	1	1	1	1	0	1	1	0	0	1	1	0	0	0	1	0	1	1	1	0	1	0	0	0	0	1	1	1	0	1	1	0
scaffold_1979_1659	4.54699	9	0	1	0	1	1	0	1	1	1	1	0	1	1	1	1	1	1	1	1	0	1	1	0	0	1	1	0	0	0	1	0	1	1	1	0	1	0	0	0	0	1	1	1	0	1	1	0
scaffold_1979_1664	4.54699	9	0	1	0	1	1	0	1	1	1	1	0	1	1	1	1	1	1	1	1	0	1	1	0	0	1	1	0	0	0	1	0	1	1	1	0	1	0	0	0	0	1	1	1	0	1	1	0
scf55c	4.54699	9	0	1	0	1	1	0	1	1	1	1	0	1	1	1	1	1	1	1	1	0	1	1	0	0	1	1	0	0	0	1	0	1	1	1	0	1	0	0	0	0	1	1	1	0	1	1	0
scaffold_54797_392	5.39935	9	0	1	0	1	1	0	1	1	1	1	0	1	1	1	1	1	1	1	1	0	1	1	0	0	1	1	0	0	0	1	0	1	0	1	0	1	0	0	0	0	1	1	1	0	1	1	0
scaffold_67154_742	6.82018	9	0	1	0	1	1	0	1	1	1	1	0	1	1	1	1	1	1	1	1	0	1	1	0	0	1	1	0	0	0	1	0	1	0	1	0	1	0	0	0	0	1	1	1	0	1	1	0
scaffold_48060_1390	6.82018	9	0	1	0	1	1	0	1	1	1	1	0	1	1	1	1	1	1	1	1	0	1	1	0	0	1	1	0	0	0	1	0	1	0	1	0	1	0	0	0	0	1	1	1	0	1	1	0
scaffold_24954_1802	6.82018	9	0	1	0	1	1	0	1	1	1	1	0	1	1	1	1	1	1	1	1	0	1	1	0	0	1	1	0	0	0	1	0	1	0	1	0	1	0	0	0	0	1	1	1	0	1	1	0
scaffold_48060_1269	6.82018	9	0	1	0	1	1	0	1	1	1	1	0	1	1	1	1	1	1	1	1	0	1	1	0	0	1	1	0	0	0	1	0	1	0	1	0	1	0	0	0	0	1	1	1	0	1	1	0
scaffold_13009_2645	6.82018	9	0	1	0	1	1	0	1	1	1	1	0	1	1	1	1	1	1	1	1	0	1	1	0	0	1	1	0	0	0	1	0	1	0	1	0	1	0	0	0	0	1	1	1	0	1	1	0
scaffold_24954_1865	6.82018	9	0	1	0	1	1	0	1	1	1	1	0	1	1	1	1	1	1	1	1	0	1	1	0	0	1	1	0	0	0	1	0	1	0	1	0	1	0	0	0	0	1	1	1	0	1	1	0
scaffold_67154_709	6.82018	9	0	1	0	1	1	0	1	1	1	1	0	1	1	1	1	1	1	1	1	0	1	1	0	0	1	1	0	0	0	1	0	1	0	1	0	1	0	0	0	0	1	1	1	0	1	1	0
scaffold_14290_5744	8.24102	9	0	1	0	1	1	0	1	1	1	1	0	1	1	1	1	1	1	1	1	0	1	1	0	0	1	1	0	0	0	1	0	1	0	1	0	1	0	0	0	0	1	1	1	0	1	1	0
scaffold_14290_5746	8.24102	9	0	1	0	1	1	0	1	1	1	1	0	1	1	1	1	1	1	1	1	0	1	1	0	0	1	1	0	0	0	1	0	1	0	1	0	1	0	0	0	0	1	1	1	0	1	1	0
scaffold_14290_5672	10.7904	9	0	1	0	1	1	0	1	1	1	1	0	1	1	1	1	1	1	1	1	0	1	1	0	0	1	1	0	0	0	0	0	1	0	1	0	1	0	0	0	0	1	1	1	0	1	1	0
scaffold_14290_5783	10.7904	9	0	1	0	1	1	0	1	1	1	1	0	1	1	1	1	1	1	1	1	0	1	1	0	0	1	1	0	0	0	0	0	1	0	1	0	1	0	0	0	0	1	1	1	0	1	1	0
scaffold_14290_5693	10.7904	9	0	1	0	1	1	0	1	1	1	1	0	1	1	1	1	1	1	1	1	0	1	1	0	0	1	1	0	0	0	0	0	1	0	1	0	1	0	0	0	0	1	1	1	0	1	1	0
scaffold_14290_5694	10.7904	9	0	1	0	1	1	0	1	1	1	1	0	1	1	1	1	1	1	1	1	0	1	1	0	0	1	1	0	0	0	0	0	1	0	1	0	1	0	0	0	0	1	1	1	0	1	1	0
scaffold_14290_5786	10.7904	9	0	1	0	1	1	0	1	1	1	1	0	1	1	1	1	1	1	1	1	0	1	1	0	0	1	1	0	0	0	0	0	1	0	1	0	1	0	0	0	0	1	1	1	0	1	1	0
scaffold_14290_5813	10.7904	9	0	1	0	1	1	0	1	1	1	1	0	1	1	1	1	1	1	1	1	0	1	1	0	0	1	1	0	0	0	0	0	1	0	1	0	1	0	0	0	0	1	1	1	0	1	1	0
scaffold_10258_1783	12.4926	9	0	1	0	1	1	0	1	1	1	1	1	1	1	1	1	1	1	1	1	0	1	1	0	0	1	1	0	0	0	0	0	1	0	1	0	0	0	0	0	0	1	1	1	0	1	1	0
scaffold_76023_125	12.4926	9	0	1	0	1	1	0	1	1	1	1	1	1	1	1	1	1	1	1	1	0	1	1	0	0	1	1	0	0	0	0	0	1	0	1	0	0	0	0	0	0	1	1	1	0	1	1	0
scaffold_26051_2418	12.4926	9	0	1	0	1	1	0	1	1	1	1	1	1	1	1	1	1	1	1	1	0	1	1	0	0	1	1	0	0	0	0	0	1	0	1	0	0	0	0	0	0	1	1	1	0	1	1	0
scaffold_3406_2136	15.907	9	0	0	0	1	1	0	1	1	1	1	1	1	1	1	1	1	1	1	1	0	1	1	0	0	1	1	0	0	0	0	0	1	0	1	0	0	0	0	0	0	1	1	1	0	0	1	0
scaffold_9644_6723	15.907	9	0	0	0	1	1	0	1	1	1	1	1	1	1	1	1	1	1	1	1	0	1	1	0	0	1	1	0	0	0	0	0	1	0	1	0	0	0	0	0	0	1	1	1	0	0	1	0
scaffold_13813_4093	15.907	9	0	0	0	1	1	0	1	1	1	1	1	1	1	1	1	1	1	1	1	0	1	1	0	0	1	1	0	0	0	0	0	1	0	1	0	0	0	0	0	0	1	1	1	0	0	1	0
scaffold_13813_4139	15.907	9	0	0	0	1	1	0	1	1	1	1	1	1	1	1	1	1	1	1	1	0	1	1	0	0	1	1	0	0	0	0	0	1	0	1	0	0	0	0	0	0	1	1	1	0	0	1	0
scaffold_614_11505	15.907	9	0	0	0	1	1	0	1	1	1	1	1	1	1	1	1	1	1	1	1	0	1	1	0	0	1	1	0	0	0	0	0	1	0	1	0	0	0	0	0	0	1	1	1	0	0	1	0
scaffold_614_11943	15.907	9	0	0	0	1	1	0	1	1	1	1	1	1	1	1	1	1	1	1	1	0	1	1	0	0	1	1	0	0	0	0	0	1	0	1	0	0	0	0	0	0	1	1	1	0	0	1	0
scaffold_24318_4203	19.7907	9	0	0	0	1	1	0	1	1	1	1	1	1	1	1	1	1	1	1	1	0	1	1	0	0	1	1	0	0	0	1	0	1	0	1	0	1	0	0	0	0	1	1	1	0	0	0	0
scaffold_16287_5091	19.9554	9	0	0	0	1	1	0	1	1	1	1	1	1	1	1	1	1	1	1	1	0	1	1	0	0	1	1	0	0	0	1	0	1	0	1	0	1	0	0	0	0	1	1	1	0	0	0	0
scaffold_16287_5120	19.9554	9	0	0	0	1	1	0	1	1	1	1	1	1	1	1	1	1	1	1	1	0	1	1	0	0	1	1	0	0	0	1	0	1	0	1	0	1	0	0	0	0	1	1	1	0	0	0	0
scaffold_26405_1611	19.9554	9	0	0	0	1	1	0	1	1	1	1	1	1	1	1	1	1	1	1	1	0	1	1	0	0	1	1	0	0	0	1	0	1	0	1	0	1	0	0	0	0	1	1	1	0	0	0	0
scaffold_444_4221	23.6942	9	0	0	0	1	1	1	1	1	1	1	1	1	1	1	1	1	1	1	1	0	1	1	0	0	1	1	0	0	0	1	0	1	0	1	0	1	0	0	0	0	1	1	1	0	0	0	0
scaffold_444_4247	23.8014	9	0	0	0	1	1	1	1	1	1	1	1	1	1	1	1	1	1	1	1	0	1	1	0	0	1	1	0	0	0	1	0	1	0	1	0	1	0	0	0	0	1	1	1	0	0	0	0
scaffold_4170_3126	26.7052	9	0	0	0	1	1	1	1	1	1	1	1	1	1	1	1	1	1	1	1	0	1	1	0	0	1	1	1	0	0	1	0	1	0	1	0	1	0	0	0	0	1	1	1	0	0	0	0
scaffold_4170_3170	26.7052	9	0	0	0	1	1	1	1	1	1	1	1	1	1	1	1	1	1	1	1	0	1	1	0	0	1	1	1	0	0	1	0	1	0	1	0	1	0	0	0	0	1	1	1	0	0	0	0
scaffold_4170_3182	26.7052	9	0	0	0	1	1	1	1	1	1	1	1	1	1	1	1	1	1	1	1	0	1	1	0	0	1	1	1	0	0	1	0	1	0	1	0	1	0	0	0	0	1	1	1	0	0	0	0
scaffold_4922_2301	30.1196	9	0	0	1	1	1	1	1	1	0	1	1	1	1	1	1	1	1	1	1	0	1	1	0	0	1	1	1	0	0	1	0	1	0	1	0	1	0	0	0	0	1	1	1	0	0	0	0
scaffold_4922_2193	30.1196	9	0	0	1	1	1	1	1	1	0	1	1	1	1	1	1	1	1	1	1	0	1	1	0	0	1	1	1	0	0	1	0	1	0	1	0	1	0	0	0	0	1	1	1	0	0	0	0
scaffold_38217_1156	30.1196	9	0	0	1	1	1	1	1	1	0	1	1	1	1	1	1	1	1	1	1	0	1	1	0	0	1	1	1	0	0	1	0	1	0	1	0	1	0	0	0	0	1	1	1	0	0	0	0
scaffold_38217_1120	30.1196	9	0	0	1	1	1	1	1	1	0	1	1	1	1	1	1	1	1	1	1	0	1	1	0	0	1	1	1	0	0	1	0	1	0	1	0	1	0	0	0	0	1	1	1	0	0	0	0
scaffold_4922_2218	30.1196	9	0	0	1	1	1	1	1	1	0	1	1	1	1	1	1	1	1	1	1	0	1	1	0	0	1	1	1	0	0	1	0	1	0	1	0	1	0	0	0	0	1	1	1	0	0	0	0
scaffold_49378_228	30.1196	9	0	0	1	1	1	1	1	1	0	1	1	1	1	1	1	1	1	1	1	0	1	1	0	0	1	1	1	0	0	1	0	1	0	1	0	1	0	0	0	0	1	1	1	0	0	0	0
scaffold_79892_1285	30.6878	9	0	0	1	1	1	1	1	1	0	1	1	1	1	1	1	1	1	1	1	0	1	1	0	0	1	1	1	0	0	1	0	1	0	1	0	1	0	0	0	0	1	1	1	0	0	0	0
scaffold_79892_1289	30.6878	9	0	0	1	1	1	1	1	1	0	1	1	1	1	1	1	1	1	1	1	0	1	1	0	0	1	1	1	0	0	1	0	1	0	1	0	1	0	0	0	0	1	1	1	0	0	0	0
scaffold_79892_1308	30.6878	9	0	0	1	1	1	1	1	1	0	1	1	1	1	1	1	1	1	1	1	0	1	1	0	0	1	1	1	0	0	1	0	1	0	1	0	1	0	0	0	0	1	1	1	0	0	0	0
scaffold_62146_770	31.2635	9	0	0	1	1	1	1	1	1	0	1	1	1	1	1	1	1	1	1	1	0	1	1	0	0	1	1	1	0	0	1	0	1	0	1	0	1	0	0	0	0	1	1	1	0	0	1	0
scaffold_71_9387	39.57	9	0	0	1	1	0	1	1	1	0	1	1	1	1	1	1	0	1	1	1	0	1	1	0	1	1	1	1	1	0	1	0	1	0	1	0	1	0	0	0	0	0	1	1	0	0	1	0
scaffold_22894_4102	39.57	9	0	0	1	1	0	1	1	1	0	1	1	1	1	1	1	0	1	1	1	0	1	1	0	1	1	1	1	1	0	1	0	1	0	1	0	1	0	0	0	0	0	1	1	0	0	1	0
scaffold_28599_2618	39.57	9	0	0	1	1	0	1	1	1	0	1	1	1	1	1	1	0	1	1	1	0	1	1	0	1	1	1	1	1	0	1	0	1	0	1	0	1	0	0	0	0	0	1	1	0	0	1	0
scaffold_12579_2170	45.2764	9	0	0	0	1	0	1	1	1	0	1	1	1	1	1	1	0	1	1	1	0	1	1	0	1	1	1	1	1	1	1	0	1	0	1	0	1	0	0	0	0	0	1	1	1	0	1	0
scaffold_18170_2804	45.2764	9	0	0	0	1	0	1	1	1	0	1	1	1	1	1	1	0	1	1	1	0	1	1	0	1	1	1	1	1	1	1	0	1	0	1	0	1	0	0	0	0	0	1	1	1	0	1	0
scaffold_33902_3433	45.2764	9	0	0	0	1	0	1	1	1	0	1	1	1	1	1	1	0	1	1	1	0	1	1	0	1	1	1	1	1	1	1	0	1	0	1	0	1	0	0	0	0	0	1	1	1	0	1	0
scaffold_74153_940	47.2661	9	0	0	0	1	0	1	1	0	0	1	1	1	1	1	1	0	1	1	1	1	1	1	0	1	1	1	1	1	1	1	0	1	0	1	0	1	0	0	0	0	0	1	1	1	0	1	0
scaffold_12738_3868	47.2661	9	0	0	0	1	0	1	1	0	0	1	1	1	1	1	1	0	1	1	1	1	1	1	0	1	1	1	1	1	1	1	0	1	0	1	0	1	0	0	0	0	0	1	1	1	0	1	0
scaffold_49226_835	47.2661	9	0	0	0	1	0	1	1	0	0	1	1	1	1	1	1	0	1	1	1	1	1	1	0	1	1	1	1	1	1	1	0	1	0	1	0	1	0	0	0	0	0	1	1	1	0	1	0
scaffold_15084_5307	47.2661	9	0	0	0	1	0	1	1	0	0	1	1	1	1	1	1	0	1	1	1	1	1	1	0	1	1	1	1	1	1	1	0	1	0	1	0	1	0	0	0	0	0	1	1	1	0	1	0
scaffold_15084_5310	47.2661	9	0	0	0	1	0	1	1	0	0	1	1	1	1	1	1	0	1	1	1	1	1	1	0	1	1	1	1	1	1	1	0	1	0	1	0	1	0	0	0	0	0	1	1	1	0	1	0
scaffold_15084_5341	47.2661	9	0	0	0	1	0	1	1	0	0	1	1	1	1	1	1	0	1	1	1	1	1	1	0	1	1	1	1	1	1	1	0	1	0	1	0	1	0	0	0	0	0	1	1	1	0	1	0
scaffold_15084_5345	47.2661	9	0	0	0	1	0	1	1	0	0	1	1	1	1	1	1	0	1	1	1	1	1	1	0	1	1	1	1	1	1	1	0	1	0	1	0	1	0	0	0	0	0	1	1	1	0	1	0
scaffold_151423_24	47.2661	9	0	0	0	1	0	1	1	0	0	1	1	1	1	1	1	0	1	1	1	1	1	1	0	1	1	1	1	1	1	1	0	1	0	1	0	1	0	0	0	0	0	1	1	1	0	1	0
scaffold_2790_299	47.2661	9	0	0	0	1	0	1	1	0	0	1	1	1	1	1	1	0	1	1	1	1	1	1	0	1	1	1	1	1	1	1	0	1	0	1	0	1	0	0	0	0	0	1	1	1	0	1	0
scaffold_54401_1287	47.2661	9	0	0	0	1	0	1	1	0	0	1	1	1	1	1	1	0	1	1	1	1	1	1	0	1	1	1	1	1	1	1	0	1	0	1	0	1	0	0	0	0	0	1	1	1	0	1	0
scaffold_74153_951	47.2661	9	0	0	0	1	0	1	1	0	0	1	1	1	1	1	1	0	1	1	1	1	1	1	0	1	1	1	1	1	1	1	0	1	0	1	0	1	0	0	0	0	0	1	1	1	0	1	0
scaffold_9114_6439	47.2661	9	0	0	0	1	0	1	1	0	0	1	1	1	1	1	1	0	1	1	1	1	1	1	0	1	1	1	1	1	1	1	0	1	0	1	0	1	0	0	0	0	0	1	1	1	0	1	0
scaffold_9114_6484	47.2661	9	0	0	0	1	0	1	1	0	0	1	1	1	1	1	1	0	1	1	1	1	1	1	0	1	1	1	1	1	1	1	0	1	0	1	0	1	0	0	0	0	0	1	1	1	0	1	0
scaffold_98423_683	47.2661	9	0	0	0	1	0	1	1	0	0	1	1	1	1	1	1	0	1	1	1	1	1	1	0	1	1	1	1	1	1	1	0	1	0	1	0	1	0	0	0	0	0	1	1	1	0	1	0
scaffold_98423_717	47.2661	9	0	0	0	1	0	1	1	0	0	1	1	1	1	1	1	0	1	1	1	1	1	1	0	1	1	1	1	1	1	1	0	1	0	1	0	1	0	0	0	0	0	1	1	1	0	1	0
[truncated: 710 more rows]
[truncated: 305 more columns]

## Sheet: CNJ02_MullicaQueen
Locus	Position	LG	CNJ02_1_100	CNJ02_1_101	CNJ02_1_102	CNJ02_1_103	CNJ02_1_104	CNJ02_1_105	CNJ02_1_106	CNJ02_1_107	CNJ02_1_108	CNJ02_1_109	CNJ02_1_10	CNJ02_1_110	CNJ02_1_111	CNJ02_1_112	CNJ02_1_113	CNJ02_1_114	CNJ02_1_115	CNJ02_1_116	CNJ02_1_117	CNJ02_1_118	CNJ02_1_11	CNJ02_1_121	CNJ02_1_122	CNJ02_1_124	CNJ02_1_125	CNJ02_1_126	CNJ02_1_127	CNJ02_1_128	CNJ02_1_129	CNJ02_1_12	CNJ02_1_130	CNJ02_1_131	CNJ02_1_132	CNJ02_1_133	CNJ02_1_134	CNJ02_1_135	CNJ02_1_136	CNJ02_1_137	CNJ02_1_138	CNJ02_1_139	CNJ02_1_13	CNJ02_1_140	CNJ02_1_141	CNJ02_1_142	CNJ02_1_143	CNJ02_1_144	CNJ02_1_145
[truncated: 2,484 more rows]
[truncated: 121 more columns]

[truncated: 3 more sheets: CrimsonQueen, CNJ04_MullicaQueen, Sheet6]
